# Supplementary material for: Field sampling of fig pollinator wasps across host species and host developmental phase: Implications for host recognition and specificity
Source: Ecol Evol. 2023 Sep 11;13(9):e10501. doi: 10.1002/ece3.10501 (PMC10495548; doi:10.1002/ece3.10501)
Supplement: Supplementary file 1 — Data S1. [file ECE3-13-e10501-s001.zip]

Archive with 6 entries (6 files):
- SupInfo.docx
- SuppMaterial R script barcoding data.rtf
- SuppMaterial R script bootstrapping.rtf
- SuppMaterial R script trapping data.rtf
- SuppMaterial_data.xlsx
- SuppMaterial_phylos.docx
