# Supplementary material for: Field sampling of fig pollinator wasps across host species and host developmental phase: Implications for host recognition and specificity
Source: Ecol Evol. 2023 Sep 11;13(9):e10501. doi: 10.1002/ece3.10501 (PMC10495548; doi:10.1002/ece3.10501)
Supplement: Supplementary file 1 — Data S1. [file ECE3-13-e10501-s001.zip › SuppMaterial_data.xlsx]

## Sheet: metadata
sheetname	description
BARCODES	original sequences and assigned species identifications(only from vegetative and receptive phase were used in our analyses)
BARCODES edited selection	selection of species id; column "correct" indicates wheter a individual was trapped on the species in which it developed
TRAP DATA	original data from counts from sticky traps
BOOTSTRAPS	bootstrap results for both the barcode data and the trap data, and multiplied

## Sheet: BARCODES
CODE	HOST_SP	PHASE	HOST_TREE	DATE	ID_Carlos based on phylogeny with references	consensus
10B_1	BUL	sterile	Boh36A	2017-08-09	Pegoscapus gemellus C	GAAGTTTATATTTTAATTTTACCTGGATTTGGTTTAATTTCTCATATAATTTGTAGTGAAAGAATAAAAAAAGAAGTATTTGGAATATTAGGAATAATTTATGCAATGATTTCAATTGGATTATTAGGATTTATTGTTTGAGGTCATCATATATTTACTGTAGGAATAGATGTAGATACTCGAGCATATTTTACTTCTGCAACAATAATTATTGCTGTTCCTACTGGAATTAAAATTTTTAGATGATTAGCTTCAATAAGTGGAATAAAAATTAAGATAAATGTTTCTAATTTATGAATTTTAGGATTTATTTTTTTATTTACTTTAGGTGGACTTACAGGAATTGTATTATCAAATTCTTCAATTGATATTGTTCTTCATGATACATATTATGTTGTT…
10B_2	BUL	sterile	Boh36A	2017-08-09	Tetrapus costaricanus	GAAGTTTATATTTTAATTTTACCAGGATTTGGGTTAGTATCACATATAATTTGTAATGAAAGAATAAAAAAAGAAGTGTTTGGAGCAATAGGAATAATCTATGCAATAATTTCTATTGGAGTTTTAGGATTTATTGTTTGAGGACATCACATATTTACTGTAGGAATAGATGTTGATACTCGAGCTTATTTTACTTCAGCAACAATAATTATTGCAGTACCTACTGGTATTAAAATTTTTAGATGATTAGCTTCAATAAATGGAATAAAATTAAAAATATCCGTAACAAATTTATGAGTTTTAGGATTTATTTTTTTATTTACTATAGGGGGTTTAACTGGAATTATTTTATCAAATTCTTCAATTGATATTATTTTACATGATACATATTATGTGGTA…
10B_3	BUL	sterile	Boh36A	2017-08-09	Pegoscapus gemellus C	GAAGTTTATATTTTAATTTTACCTGGATTTGGTTTAATTTCTCATATAATTTGTAGTGAAAGAATAAAAAAAGAAGTATTTGGAATATTAGGAATAATTTATGCAATGATTTCAATTGGATTATTAGGATTTATTGTTTGAGGTCATCATATATTTACTGTAGGAATAGATGTAGATACTCGAGCATATTTTACTTCTGCAACAATAATTATTGCTGTTCCTACTGGAATTAAAATTTTTAGATGATTAGCTTCAATAAGTGGAATAAAAATTAAATTAAATGTTTCTAATTTATGAATTTTAGGATTTATTTTTTTATTTACTTTAGGGGGCTTAACAGGAATTGTATTATCAAATTCTTCAATTGATATTGTTCTTCATGATACATATTATGTTGTT…
10B_4	BUL	sterile	Boh36A	2017-08-09	Pegoscapus gemellus C	GAAGTTTATATTTTAATTTTACCTGGATTTGGTTTAATTTCTCATATAATTTGTAGTGAAAGAATAAAAAAAGAAGTATTTGGAATATTAGGAATAATTTATGCAATGATTTCAATTGGATTATTAGGATTTATTGTTTGAGGTCATCATATATTTACTGTAGGAATAGATGTAGATACTCGAGCATATTTTACTTCTGCAACAATAATTATTGCTGTTCCTACTGGAATTAAAATTTTTAGATGATTAGCTTCAATAAGTGGAATAAAAATTAAGATAAATGTTTCTAATTTATGAATTTTAGGATTTATTTTTTTATTTACTTTAGGGGACTTAACAGGAATTGTATTATCAAATTCTTCAATTGATATTGTTCTTCATGATACATATTATGTTGTT…
10B_5	BUL	sterile	Boh36A	2017-08-09
10B_6	BUL	sterile	Boh36A	2017-08-09	Pegoscapus lopesi	GAAGTTTATATTTTAATTTTACCTGGATTTGGATTAGTTTCTCATATAATTTGTAGAGAAAGAATAAAAAAAGAGGTATTTGGAATATTAGGAATAGTTTATGCAATAATTTCTATTGGAGTTTTAGGATTTATTGTTTGAGGACATCATATATTTACAGTTGGTATAGATGTTGATACTCGAGCTTATTTTACTTCTGCAACTATAATTATTGCAGTTCCTACAGGTATTAAAATTTTTAGATGATTAGCTTCAATAAGAGGAATAAAAATTAAATTAAATGTTTCAAATTTATGAATTTTAGGATTTATTTTTTTATTTACTTTAGGAGGATTAACAGGTATTGTTTTATCTAATTCTTCAATTGATATTGTATTACATGATACATATTATGTTGTA…
11B_1	BUL	sterile	Boh36A	2017-08-21	Pegoscapus gemellus C	GAAGTTTATATTTTAATTTTACCTGGATTTGGTTTAATTTCTCATATAATTTGTAGTGAAAGAATAAAAAAAGAAGTATTTGGAATATTAGGAATAATTTATGCAATGATTTCAATTGGATTATTAGGATTTATTGTTTGAGGTCATCATATATTTACTGTAGGAATAGATGTAGATACTCGAGCATATTTTACTTCTGCAACAATAATTATTGCTGTTCCTACTGGAATTAAAATTTTTAGATGATTAGCTTCAATAAGTGGAATAAAAATTAAGATAAATGTTTCTAATTTATGAATTTTAGGATTTATTTTTTTATTTACTTTAGGTGGATTAACAGGAATTGTATTATCAAATTCTTCAATTGATATTGTTCTTCATGATACATATTATGTTGTT…
11B_2	BUL	sterile	Boh36A	2017-08-21	Pegoscapus insularis A	GAAGTTTATATTTTAATTTTACCTGGATTTGGATTAATTTCTCATATAATTTGTAGAGAAAGAATAAAAAAGGAAGTTTTTGGAATATTAGGAATAATTTATGCAATAATTTCTATTGGTTTATTAGGTTTTATTGTTTGAGGACATCATATATTTACTGTAGGTATAGATGTTGATACACGAGCATATTTTACTTCTGCAACAATAATTATTGCTGTTCCTACTGGAATTAAAATTTTTAGATGATTAGCTTCAATAAGTGGAATAAAAATTAAAATAAATGTTTCAAATTTATGAATTTTAGGATTTATTTTTTTATTTACTTTAGGAGGATTAACAGGTATTGTTTTATCAAATTCTTCAATTGATATTGTTCTTCATGATACTTATTATGTAGTT…
11B_3	BUL	sterile	Boh36A	2017-08-21	Pegoscapus gemellus C	GAAGTTTATATTTTAATTTTACCTGGATTTGGTTTAATTTCTCATATAATTTGTAGTGAAAGAATAAAAAAAGAAGTATTTGGAATATTAGGAATAATTTATGCAATAATTTCAATTGGATTATTAGGATTTATTGTTTGAGGTCATCATATATTTACTGTAGGAATAGATGTAGATACTCGAGCATATTTTACTTCTGCAACAATAATTATTGCTGTTCCTACTGGAATTAAAATTTTTAGATGATTAGCTTCAATAAGTGGAATAAAAATTAAGATAAATGTTTCTAATTTATGAATTTTAGGATTTATTTTTTTATTTACTTTAGGTGGATTAACAGGTATTGTTTTATCAAATTCTTCAATTGATATTGTGCTTCATGATACATATTATGTTGTT…
12B_1	BUL	sterile	Boh36B	2017-05-24	Pegoscapus gemellus C	GAAGTTTATATTTTAATTTTACCTGGATTTGGTTTAATTTCTCATATAATTTGTAGTGAAAGAATAAAAAAAGAAGTATTTGGAATATTAGGAATAATTTATGCAATAATTTCAATTGGATTATTAGGATTTATTGTTTGAGGTCATCATATATTTACTGTAGGAATAGATGTAGATACTCGAGCATATTTTACTTCTGCAACAATAATTATTGCTGTTCCTACTGGAATTAAAATTTTTAGATGATTAGCTTCAATAAGTGGAATAAAAATTAAGATAAATGTTTCTAATTTATGAATTTTAGGATTTATTTTTTTATTTACTTTAGGTGGACTTACAGGAATTGTATTATCAAATTCTTCAATTGATATTGTGCTTCATGATACATATTATGTTGTT…
13B_1	BUL	sterile	Boh36B	2017-05-24
13B_2	BUL	receptive	Boh36B	2017-05-24	Pegoscapus gemellus A	GAAGTTTATATTTTAATTTTACCTGGATTTGGATTAATTTCTCATATAATTTGTAGAGAAAGAATAAAAAAGGAAGTATTTGGAATATTAGGAATAATTTATGCAATAATTTCTATTGGTTTATTAGGATTTATTGTTTGAGGTCATCATATATTTACTGTAGGAATAGATGTTGATACTCGAGCTTATTTTACTTCTGCAACTATAATTATTGCTGTTCCTACAGGAATTAAAATTTTTAGTTGATTAGCTTCAATAAGAGGAATAAAAATTAAAATGAATGTATCAAATTTATGAATTTTAGGATTTATTTTTTTATTTACTTTAGGAGGATTAACAGGTATTGTTTTATCAAATTCTTCAATTGATATTGTTCTTCATGACACATATTATGTTGTT…
13B_3	BUL	receptive	Boh36B	2017-05-24	Pegoscapus gemellus A	GAAGTTTATATTTTAATTTTACCTGGATTTGGATTAATTTCTCATATAATTTGTAGAGAAAGAATAAAAAAGGAAGTATTTGGAATATTAGGAATAATTTATGCAATAATTTCTATTGGTTTATTAGGATTTATTGTTTGAGGTCATCATATATTTACTGTAGGAATAGATGTTGATACTCGAGCTTATTTTACTTCTGCAACTATAATTATTGCTGTTCCTACAGGAATTAAAATTTTTAGTTGATTAGCTTCAATAAGAGGAATAAAAATTAAAATGAATGTATCAAATTTATGAATTTTAGGATTTATTTTTTTATTTACTTTAGGAGGATTAACAGGAATTGTTTTATCAAATTCTTCAATTGATATTGTTCTTCATGAACATATATGTGTTG--…
13B_4	BUL	receptive	Boh36B	2017-05-24	Pegoscapus gemellus A	GAAGTTTATATTTTAATTTTACCTGGATTTGGATTAATTTCTCATATAATTTGTAGAGAAAGAATAAAAAAGGAAGTATTTGGAATATTAGGAATAATTTATGCAATAATTTCTATTGGTTTATTAGGATTTATTGTTTGAGGTCATCATATATTTACTGTAGGAATAGATGTTGATACTCGAGCTTATTTTACTTCTGCAACTATAATTATTGCTGTTCCTACAGGAATTAAAATTTTTAGTTGATTAGCTTCAATAAGAGGAATAAAAATTAAAATGAATGTATCAAATTTATGAATTTTAGGATTTATTTTTTTATTTACTTTAGGAGGATTAACAGGTATTGTTTTATCAAATTCTTCAATTGATATTGTTCTTCATGACACGTATTATGTTGTT…
13B_5	BUL	receptive	Boh36B	2017-05-24	Pegoscapus gemellus A	GAAGTTTATATTTTAATTTTACCTGGATTTGGATTAATTTCTCATATAATTTGTAGAGAAAGAATAAAAAAGGAAGTATTTGGAATATTAGGAATAATTTATGCAATAATTTCTATTGGTTTATTAGGATTTATTGTTTGAGGTCATCATATATTTACTGTAGGAATAGATGTTGATACTCGAGCTTATTTTACTTCTGCAACTATAATTATTGCTGTTCCTACAGGAATTAAAATTTTTAGTTGATTAGCTTCAATAAGAGGAATAAAAATTAAAATGAATGTATCAAATTTATGAATTTTAGGATTTATTTTTTTATTTACTTTAGGAGGATTAACAGGTATTGTTTTATCAAATTCTTCAATTGATATTGTTCTTCATGACACGTATTATGTTGTT…
13B_6	BUL	receptive	Boh36B	2017-05-24	Pegoscapus gemellus A	GAAGTTTATATTTTAATTTTACCTGGATTTGGATTAATTTCTCATATAATTTGTAGAGAAAGAATAAAAAAGGAAGTATTTGGAATATTAGGAATAATTTATGCAATAATTTCTATTGGTTTATTAGGATTTATTGTTTGAGGTCATCATATATTTACTGTAGGAATAGATGTTGATACTCGAGCTTATTTTACTTCTGCAACTATAATTATTGCTGTTCCTACAGGAATTAAAATTTTTAGTTGATTAGCTTCAATAAGAGGAATAAAAATTAAAATGAATGTATCAAATTTATGAATTTTAGGATTTATTTTTTTATTTACTTTAGGAGGATTAACAGGTATTGTTTTATCAAATTCTTCAATTGATATTGTTCTTCATGACACATATTATGTTGTT…
14B_1	BUL	sterile	Boh36A	2018-07-17	Pegoscapus gemellus C	GAAGTTTATATTTTAATTTTACCTGGATTTGGTTTAATTTCTCATATAATTTGTAGTGAAAGAATAAAAAAAGAAGTATTTGGAATATTAGGAATAATTTATGCAATGATTTCAATTGGATTATTAGGATTTATTGTTTGAGGTCATCATATATTTACTGTAGGAATAGATGTAGATACTCGAGCATATTTTACTTCTGCAACAATAATTATTGCTGTTCCTACTGGAATTAAAATTTTTAGATGATTAGCTTCAATAAGTGGAATAAAAATTAAGATAAATGTTTCTAATTTATGAATTTTAGGATTTATTTTTTTATTTACTTTAGGTGGCTTAACAGGAATTGTATTATCAAATTCTTCAATTGATATTGTTCTTCATGATACATATTATGTTGTT…
14B_2	BUL	sterile	Boh36A	2018-07-17	Pegoscapus gemellus C	GAAGTTTATATTTTAATTTTACCTGGATTTGGTTTAATTTCTCATATAATTTGTAGTGAAAGAATAAAAAAAGAAGTATTTGGAATATTAGGAATAATTTATGCAATGATTTCAATTGGATTATTAGGATTTATTGTTTGAGGTCATCATATATTTACTGTAGGAATAGATGTAGATACTCGAGCATATTTTACTTCTGCAACAATAATTATTGCTGTTCCTACTGGAATTAAAATTTTTAGATGATTAGCTTCAATAAGTGGAATAAAAATTAAGATAAATGTTTCTAATTTATGAATTTTAGGATTTATTTTTTTATTTACTTTAGGTGGCTTAACAGGAATTGTATTATCAAATTCTTCAATTGATATTGTTCTTCATGATACATATTATGTTGTT…
14B_3	BUL	sterile	Boh36A	2018-07-17	Pegoscapus gemellus C	GAAGTTTATATTTTAATTTTACCTGGATTTGGTTTAATTTCTCATATAATTTGTAGTGAAAGAATAAAAAAAGAAGTATTTGGAATATTAGGAATAATTTATGCAATGATTTCAATTGGATTATTAGGATTTATTGTTTGAGGTCATCATATATTTACTGTAGGAATAGATGTAGATACTCGAGCATATTTTACTTCTGCAACAATAATTATTGCTGTTCCTACTGGAATTAAAATTTTTAGATGATTAGCTTCAATAAGTGGAATAAAAATTAAGATAAATGTTTCTAATTTATGAATTTTAGGATTTATTTTTTTATTTACTTTAGGTGGACTTACAGGAATTGTATTATCAAATTCTTCAATTGATATTGTTCTTCATGATACATATTATGTTGTT…
15B_1	BUL	sterile	Boh36A	2018-07-21	Pegoscapus gemellus C	GAAGTTTATATTTTAATTTTACCTGGATTTGGTTTAATTTCTCATATAATTTGTAGTGAAAGAATAAAAAAAGAAGTATTTGGAATATTAGGAATAATTTATGCAATGATTTCAATTGGATTATTAGGATTTATTGTTTGAGGTCATCATATATTTACTGTAGGAATAGATGTAGATACTCGAGCATATTTTACTTCTGCAACAATAATTATTGCTGTTCCTACTGGAATTAAAATTTTTAGATGATTAGCTTCAATAAGTGGAATAAAAATTAAGATAAATGTTTCTAATTTATGAATTTTAGGATTTATTTTTTTATTTACTTTAGGTGGACTTACAGGAATTGTATTATCAAATTCTTCAATTGATATTGTTCTTCATGATACATATTATGTTGTT…
15B_2	BUL	sterile	Boh36A	2018-07-21	Pegoscapus gemellus C	GAAGTTTATATTTTAATTTTACCTGGATTTGGTTTAATTTCTCATATAATTTGTAGTGAAAGAATAAAAAAAGAAGTATTTGGAATATTAGGAATAATTTATGCAATGATTTCAATTGGATTATTAGGATTTATTGTTTGAGGTCATCATATATTTACTGTAGGAATAGATGTAGATACTCGAGCATATTTTACTTCTGCAACAATAATTATTGCTGTTCCTACTGGAATTAAAATTTTTAGATGATTAGCTTCAATAAGTGGAATAAAAATTAAGATAAATGTTTCTAATTTATGAATTTTAGGATTTATTTTTTTATTTACTTTAGGTGGACTTACAGGAATTGTATTATCAAATTCTTCAATTGATATTGTTCTTCATGATACATATTATGTTGTT…
16B_1	BUL	sterile	Bohio44	2019-01-31	Pegoscapus lopesi	GAAGTTTATATTTTAATTTTACCTGGATTTGGATTAGTTTCTCATATAATTTGTAGAGAAAGAATAAAAAAAGAGGTATTTGGAATATTAGGAATAGTTTATGCAATAATTTCTATTGGAGTTTTAGGATTTATTGTTTGAGGACATCATATATTTACAGTTGGTATAGATGTTGATACTCGAGCTTATTTTACTTCTGCAACTATAATTATTGCAGTTCCTACAGGTATTAAAATTTTTAGATGATTAGCTTCAATAAGAGGAATAAAAATTAAATTAAATGTTTCAAATTTATGAATTTTAGGATTTATTTTTTTATTTACTTTAGGAGGACTTAACAGGATTGTTTTATCTAATTCTTCAATCGATATTGTATTACATGATACATATTATGTTGTA…
16B_10	BUL	sterile	Bohio44	2019-01-31	Pegoscapus lopesi	GAAGTTTATATTTTAATTTTACCTGGATTTGGATTAGTTTCTCATATAATTTGTAGAGAAAGAATAAAAAAAGAGGTATTTGGAATATTAGGAATAGTTTATGCAATAATTTCTATTGGAGTTTTAGGATTTATTGTTTGAGGACATCATATATTTACAGTTGGTATAGATGTTGATACTCGAGCTTATTTTACTTCTGCAACTATAATTATTGCAGTTCCTACAGGTATTAAAATTTTTAGATGATTAGCTTCAATAAGAGGAATAAAAATTAAATTAAATGTTTCAAATTTATGAATTTTAGGATTTATTTTTTTATTTACTTTAGGAGGACTTAACAGGATTGTTTTATCAAATTCTTCAATCGATATTGTATTACATGATACATATTATGTTGTA…
16B_11	BUL	sterile	Bohio44	2019-01-31	Pegoscapus lopesi	GAAGTTTATATTTTAATTTTACCTGGATTTGGATTAGTTTCTCATATAATTTGTAGAGAAAGAATAAAAAAAGAAGTATTTGGAATATTMGGAATAGTTTATGCAATAATTTCTATTGGAGTTTTAGGATTTATTGTTTGAGGACATCATATATTTACAGTTGGWATAGAYGTTGATACTCGAGCTTATTTTACTTCTGCAACTATAATTATTGCAGTTCCTACAGGTATTAAAATTTTTAGATGATTAGCTTCAATAAGAGGAATAAAAATTAAATTAAATGTTTCAAATTTATGAATTTTAGGATTTATTTTTTTATTTACTTTAGGAGGATTAACAGGWATTGTTTTATCAAATTCTTCAATCGATATTGTATTACATGATACATATTATGTTGTA…
16B_12	BUL	sterile	Bohio44	2019-01-31	Pegoscapus gemellus C	GAAGTTTATATTTTAATTTTACCTGGATTTGGTTTAATTTCTCATATAATTTGTAGTGAAAGAATAAAAAAAGAAGTATTTGGAATATTAGGAATAATTTATGCAATGATTTCAATTGGATTATTAGGATTTATTGTTTGAGGTCATCATATATTTACTGTAGGAATAGATGTAGATACTCGAGCATATTTTACTTCTGCAACAATAATTATTGCTGTTCCTACTGGAATTAAAATTTTTAGATGATTAGCTTCAATAAGTGGAATAAAAATTAAGATAAATGTTTCTAATTTATGAATTTTAGGATTTATTTTTTTATTTACTTTAGGTGGACTTACAGGAATTGTATTATCAAATTCTTCAATTGATATTGTTCTTCATGATACATATTATGTTGTT…
16B_13	BUL	sterile	Bohio44	2019-01-31	Tetrapus ecuadoranus	GAAGTATATATTTTAATTTTACCAGGATTTGGATTAGTTTCTCATATAATTTGTAATGAAAGAATAAAAAAAGAAGTTTTTGGGGCTATAGGAATAATTTATGCAATAATTTCAATTGGAGTTTTAGGATTTATTGTATGAGGACATCATATATTTACAGTTGGAATAGATGTTGATACTCGAGCATATTTTACTTCTGCAACTATAATTATTGCTGTTCCTACAGGAATTAAAATTTTTAGTTGATTAGCATCTATAAATGGAATAAAAGTAAAAATATCTGTAACAAATTTATGAGTTTTAGGTTTTATTTTTTTATTTACTATAGGAGGATTAACTGGAATTATTTTATCAAATTCATCAATTGACATTATTTTACATGATACATATTATGTAGTT…
16B_14	BUL	sterile	Bohio44	2019-01-31	Pegoscapus lopesi	GAAGTTTATATTTTAATTTTACCTGGATTTGGATTAGTTTCTCATATAATTTGTAANGAAAGAATAAAAAAAGAAGTATTTGGAATATTAGGAATAATTTATGCAATAATTTCTATTGGAGTTTTAGGATTTATTGTTTGAGGTCATCATATATTTACAGTTGGAATAGATGTTGATACTCGAGCTTATTTTACTTCTGCAACTATAATTATTGCAGTTCCTACAGGTATTAAAATTTTTAGATGATTAGCTTCAATAAGAGGAATAAAAATTAAATTAAATGTTTCTAATTTATGAATTTTAGGATTTATTTTTTTATTTACTTTAGGAGGATTAACAGGAATTGTTTTATCAAATTCTTCAATTGATATTGTATTACATGATACATATTATGTTGTA…
16B_15	BUL	sterile	Bohio44	2019-01-31	Pegoscapus lopesi	GAAGTTTATATTTTAATTCTACCTGGATTTGGATTAGTTTCTCATATAATTTGTAGAGAAAGAATAAAAAAAGAGGTATTTGGAATATTAGGAATAGTTTATGCAATAATTTCTATTGGAGTTTTAGGATTTATTGTTTGAGGACATCATATATTTACAGTTGGTATAGATGTTGATACTCGAGCTTATTTTACTTCTGCAACTATAATTATTGCAGTTCCTACAGGTATTAAAATTTTTAGATGATTAGCTTCAATAAGAGGAATAAAAATTAAATTAAATGTTTCAAATTTATGAATTTTAGGATTTATTTTTTTATTTACTTTAGGAGGATTAACAGGAATTGTTTTATCTAATTCTTCAATCGATATTGTATTACATGATACATATTATGTTGTA…
16B_16	BUL	sterile	Bohio44	2019-01-31	Pegoscapus lopesi	GAAGTTTATATTTTAATTTTACCTGGATTTGGATTAGTTTCTCATATAATTTGTAGAGAAAGAATAAAAAAAGAGGTATTTGGAATATTAGGAATAGTTTATGCAATAATTTCTATTGGAGTTTTAGGATTTATTGTTTGAGGACATCATATATTTACAGTTGGAATAGATGTTGATACTCGAGCTTATTTTACTTCTGCAACTATAATTATTGCAGTTCCTACAGGTATTAAAATTTTTAGATGATTAGCTTCAATAAGAGGAATAAAAATTAAATTAAATGTTTCAAATTTATGAATTTTAGGATTTATTTTTTTATTTACTTTAGGAGGATTAACAGGAATTGTTTTATCAAATTCTTCAATCGATATTGTATTACATGATACATATTATGTTGTA…
16B_17	BUL	sterile	Bohio44	2019-01-31	Pegoscapus lopesi	GAAGTTTATATTTTAATTTTACCTGGATTTGGATTAGTTTCTCATATAATTTGTAGAGAAAGAATAAAAAAAGAAGTATTTGGAATATTAGGAATAGTTTATGCAATAATTTCTATTGGAGTTTTAGGATTTATTGTTTGAGGACATCATATATTTACAGTTGGAATAGATGTTGATACTCGAGCTTATTTTACTTCTGCAACTATAATTATTGCAGTTCCTACAGGTATTAAAATTTTTAGATGATTAGCTTCAATAAGAGGAATAAAAATTAAATTAAATGTTTCAAATTTATGAATTTTAGGATTTATTTTTTTATTTACTTTAGGAGGATTAACAGGAATTGTTTTATCAAATTCTTCAATTGATATTGTATTACATGATACATATTATGTTGTA…
16B_18	BUL	sterile	Bohio44	2019-01-31	Pegoscapus lopesi	GAAGTTTATATTTTAATTTTACCTGGATTTGGATTAGTTTCTCATATAATTTGTAGAGAAAGAATAAAAAAAGAGGTATTTGGAATATTAGGAATAGTTTATGCAATAATTTCTATTGGAGTTTTAGGATTTATTGTTTGAGGACATCATATATTTACAGTTGGTATAGATGTTGATACTCGAGCTTATTTTACTTCTGCAACTATAATTATTGCAGTTCCTACAGGTATTAAAATTTTTAGATGATTAGCTTCAATAAGAGGAATAAAAATTAAATTAAATGTTTCAAATTTATGAATTTTAGGATTTATTTTTTTATTTACTTTAGGAGGATTAACAGGAATTGTTTTATCAAATTCTTCAATCGATATTGTATTACATGATACATATTATGTTGTA…
16B_19	BUL	sterile	Bohio44	2019-01-31	Pegoscapus lopesi	GAAGTTTATATTTTAATTTTACCTGGATTTGGATTAGTTTCTCATATAATTTGTAGAGAAAGAATAAAAAAAGAGGTATTTGGAATATTAGGAATAGTTTATGCAATAATTTCTATTGGAGTTTTAGGATTTATTGTTTGAGGACATCATATATTTACAGTTGGAATAGATGTTGATACTCGAGCTTATTTTACTTCTGCAACTATAATTATTGCAGTTCCTACAGGTATTAAAATTTTTAGATGATTAGCTTCAATAAGAGGAATAAAAATTAAATTAAATGTTTCAAATTTATGAATTTTAGGATTTATTTTTTTATTTACTTTAGGAGGATTAACAGGAATTGTTTTATCAAATTCTTCAATTGATATTGTATTACATGATACATATTATGTTGTA…
16B_2	BUL	sterile	Bohio44	2019-01-31	Pegoscapus sp. new (closest is ex F. bruneri)	GAAGTTTATATTTTAATTTTACCTGGATTTGGGTTAGTTTCTCACATAATTTGTAGTGAAAGGATAAAAAAAGAAGTATTTGGAATATTAGGAATGGTTTATGCAATAATTTCTATTGGAGTTTTAGGATTTATTGTTTGAGGACATCATATATTTACTGTTGGAATAGATGTTGATACTCGAGCTTATTTTACTTCAGTAACTATAATTATTGCTGTTCCTACAGGAATTAAAATTTTTAGATGATTAGCTTCAATAAGTGGGATAAAAATTAAATTAAATGTTTCTAATTTATGAATTTTAGGATTTATTTTTTTATTTACTTTAGGAGGATTAACTGGAATTATTTTATCTAATTCATCAATTGATATTGTTCTTCATGATACTTATTATGTTGTG…
16B_20	BUL	sterile	Bohio44	2019-01-31	Pegoscapus lopesi	GAAGTTTATATTTTAATTTTACCTGGATTTGGATTAGTTTCTCATATAATTTGTAGAGAAAGAATAAAAAAAGAGGTATTTGGAATATTAGGAATAGTTTATGCAATAATTTCTATTGGAGTTTTAGGATTTATTGTTTGAGGACATCATATATTTACAGTTGGAATAGATGTTGATACTCGAGCTTATTTTACTTCTGCAACTATAATTATTGCAGTTCCTACAGGTATTAAAATTTTTAGATGATTAGCTTCAATAAGAGGAATAAAAATTAAATTAAATGTTTCAAATTTATGAATTTTAGGATTTATTTTTTTATTTACTTTAGGAGGATTAACAGGTATTGTTTTATCTAATTCTTCAATTGATATTGTATTACATGATACATATTATGTTGTA…
16B_3	BUL	sterile	Bohio44	2019-01-31	Pegoscapus lopesi	GAAGTTTATATTTTAATTTTACCTGGATTTGGATTAGTTTCTCATATAATTTGTAGAGAAAGAATAAAAAAAGAGGTATTTGGAATATTMGGAATAGTTTATGCAATAATTTCTATTGGAGTTTTAGGATTTATTGTTTGAGGACATCATATATTTACAGTTGGTATAGATGTTGATACTCGAGCTTATTTTACTTCTGCAACTATAATTATTGCAGTTCCTACAGGTATTAAAATTTTTAGATGATTAGCTTCAATAAGAGGAATAAAAATTAAATTAAATGTTTCAAATTTATGAATTTTAGGATTTATTTTTTTATTTACTTTAGGAGGATTAACAGGWATTGTTTTATCWAATTCTTCAATTGATATTGTATTACATGATACATATTATGTTGTA…
16B_4	BUL	sterile	Bohio44	2019-01-31	Pegoscapus lopesi	GAAGTTTATATTTTAATTTTACCTGGATTTGGATTAGTTTCTCATATAATTTGTAGAGAAAGAATAAAAAAAGARGTATTTGGAATATTAGGAATAGTTTATGCAATAATTTCTATTGGAGTTTTAGGATTTATTGTTTGAGGACATCATATATTTACAGTTGGTATAGATGTTGATACTCGAGCTTATTTTACTTCTGCAACTATAATTATTGCAGTTCCTACAGGTATTAAAATTTTTAGATGATTAGCTTCAATAAGAGGAATAAAAATTAAATTAAATGTTTCAAATTTATGAATTTTAGGATTTATTTTTTTATTTACTTTAGGAGGACTTAACAGGATTGTTTTATCWAATTCTTCAATTGATATTGTATTACATGATACATATTATGTTGTA…
16B_5	BUL	sterile	Bohio44	2019-01-31	Pegoscapus lopesi	GAAGTTTATATTTTAATTTTACCTGGATTTGGATTAGTTTCTCATATAATTTGTAGAGAAAGAATAAAAAAAGAGGTATTTGGAATATTAGGAATAGTTTATGCAATAATTTCTATTGGAGTTTTAGGATTTATTGTTTGAGGACATCATATATTTACAGTTGGTATAGATGTTGATACTCGAGCTTATTTTACTTCTGCAACTATAATTATTGCAGTTCCTACAGGTATTAAAATTTTTAGATGATTAGCTTCAATAAGAGGAATAAAAATTAAATTAAATGTTTCAAATTTATGAATTTTAGGATTTATTTTTTTATTTACTTTAGGAGGACTTAACAGGATTGTTTTATCAAATTCTTCAATCGATATTGTATTACATGATACATATTATGTTGTA…
16B_6	BUL	sterile	Bohio44	2019-01-31	Pegoscapus lopesi	GAAGTTTATATTTTAATTTTACCTGGATTTGGATTAGTTTCTCATATAATTTGTAGAGAAAGAATAAAAAAAGAGGTATTTGGAATATTAGGAATAGTTTATGCAATAATTTCTATTGGAGTTTTAGGATTTATTGTTTGAGGACATCATATATTTACAGTTGGTATAGATGTTGATACTCGAGCTTATTTTACTTCTGCAACTATAATTATTGCAGTTCCTACAGGTATTAAAATTTTTAGATGATTAGCTTCAATAAGAGGAATAAAAATTAAATTAAATGTTTCAAATTTATGAATTTTAGGATTTATTTTTTTATTTACTTTAGGAGGATTAACAGGTATTGTTTTATCTAATTCTTCAATTGATATTGTATTACATGATACATATTATGTTGTA…
16B_7	BUL	sterile	Bohio44	2019-01-31	Pegoscapus lopesi	GAAGTTTATATTTTAATTTTACCTGGATTTGGATTAGTTTCTCATATAATTTGTAGAGAAAGAATAAAAAAAGAGGTATTTGGAATATTAGGAATAGTTTATGCAATAATTTCTATTGGAGTTTTAGGATTTATTGTTTGAGGACATCATATATTTACAGTTGGTATAGATGTTGATACTCGAGCTTATTTTACTTCTGCAACTATAATTATTGCAGTTCCTACAGGTATTAAAATTTTTAGATGATTAGCTTCAATAAGAGGAATAAAAATTAAATTAAATGTTTCAAATTTATGAATTTTAGGATTTATTTTTTTATTTACTTTAGGAGGATTAACAGGTATTGTTTTATCTAATTCTTCAATCGATATTGTATTACATGATACATATTATGTTGTA…
16B_8	BUL	sterile	Bohio44	2019-01-31	Pegoscapus lopesi	GAAGTTTATATTTTAATTTTACCTGGGTTTGGATTAGTTTCTCATATAATTTGTAGAGAAAGAATAAAAAAAGAGGTATTTGGAATATTAGGAATAGTTTATGCAATAATTTCTATTGGAGTTTTAGGATTTATTGTTTGAGGACATCATATATTTACAGTTGGTATAGATGTTGATACTCGAGCTTATTTTACTTCTGCAACTATAATTATTGCAGTTCCTACAGGTATTAAAATTTTTAGATGATTAGCTTCAATAAGAGGAATAAAAATTAAATTAAATGTTTCAAATTTATGAATTTTAGGATTTATTTTTTTATTTACTTTAGGAGGATTAACAGGTATTGTTTTATCTAATTCTTCAATTGATATTGTATTACATGATACATATTATGTTGTA…
16B_9	BUL	sterile	Bohio44	2019-01-31	Pegoscapus lopesi	GAAGTTTATATTTTAATTTTACCTGGATTTGGATTAGTTTCTCATATAATTTGTAGAGAAAGAATAAAAAAAGAGGTATTTGGAATATTAGGAATAGTTTATGCAATAATTTCTATTGGAGTTTTAGGATTTATTGTTTGAGGACATCATATATTTACAGTTGGTATAGATGTTGATACTCGAGCTTATTTTACTTCTGCAACTATAATTATTGCAGTTCCTACAGGTATTAAAATTTTTAGATGATTAGCTTCAATAAGAGGAATAAAAATTAAATTAAATGTTTCAAATTTATGAATTTTAGGATTTATTTTTTTATTTACTTTAGGAGGATTAACAGGTATTGTTTTATCTAATTCTTCAATCGATATTGTATTACATGATACATATTATGTTGTA…
17B_10	BUL	sterile	Bohio44	2019-02-02	Pegoscapus lopesi	GAAGTTTATATTTTAATTTTACCTGGATTTGGATTAGTTTCTCATATAATTTGTAGAGAAAGAATAAAAAAAGAGGTATTTGGAATATTAGGAATAGTTTATGCAATAATTTCTATTGGAGTTTTAGGATTTATTGTTTGAGGACATCATATATTTACAGTTGGTATAGATGTTGATACTCGAGCTTATTTTACTTCTGCAACTATAATTATTGCAGTTCCTACAGGTATTAAAATTTTTAGATGATTAGCTTCAATAAGAGGAATAAAAATTAAATTAAATGTTTCAAATTTATGAATTTTAGGATTTATTTTTTTATTTACTTTAGGAGGATTAACAGGTATTGTTTTATCTAATTCTTCAATCGATATTGTATTACATGATACATATTATGTTGTA…
17B_11	BUL	sterile	Bohio44	2019-02-02	Pegoscapus lopesi	GAAGTTTATATTTTAATTTTACCTGGATTTGGATTAGTTTCTCATATAATTTGTAGAGAAAGAATAAAAAAAGAGGTATTTGGAATATTAGGAATAGTTTATGCAATAATTTCTATTGGAGTTTTAGGATTTATTGTTTGAGGACATCATATATTTACAGTTGGTATAGATGTTGATACTCGAGCTTATTTTACTTCTGCAACTATAATTATTGCAGTTCCTACAGGTATTAAAATTTTTAGATGATTAGCTTCAATAAGAGGAATAAAAATTAAATTAAATGTTTCAAATTTATGAATTTTAGGATTTATTTTTTTATTTACTTTAGGAGGACTTAACAGGATTGTTTTATCAAATTCTTCAATCGATATTGTATTACATGATACATATTATGTTGTA…
17B_12	BUL	sterile	Bohio44	2019-02-02
17B_13	BUL	sterile	Bohio44	2019-02-02	Pegoscapus lopesi	GAAGTTTATATTTTAATTTTACCTGGATTTGGATTAGTTTCTCATATAATTTGTAGAGAAAGAATAAAAAAAGAGGTATTTGGAATATTAGGAATAGTTTATGCAATAATTTCTATTGGAGTTTTAGGATTTATTGTTTGAGGACATCATATATTTACAGTTGGTATAGATGTTGATACTCGAGCTTATTTTACTTCTGCAACTATAATTATTGCAGTTCCTACAGGTATTAAAATTTTTAGATGATTAGCTTCAATAAGAGGAATAAAAATTAAATTAAATGTTTCAAATTTATGAATTTTAGGATTTATTTTTTTATTTACTTTAGGAGGACTTAACAGGATTGTTTTATCAAATTCTTCAATCGATATTGTATTACATGATACATATTATGTTGTA…
17B_14	BUL	sterile	Bohio44	2019-02-02	Pegoscapus lopesi	GAAGTTTATATTTTAATTTTACCTGGATTTGGATTAGTTTCTCATATAATTTGTAGAGAAAGAATAAAAAAAGAGGTATTTGGAATATTAGGAATAGTTTATGCAATAATTTCTATTGGAGTTTTAGGATTTATTGTTTGAGGACATCATATATTTACAGTTGGTATAGATGTTGATACTCGAGCTTATTTTACTTCTGCAACTATAATTATTGCAGTTCCTACAGGTATTAAAATTTTTAGATGATTAGCTTCAATAAGAGGAATAAAAATTAAATTAAATGTTTCAAATTTATGAATTTTAGGATTTATTTTTTTATTTACTTTAGGAGGATTAACAGGTATTGTTTTATCTAATTCTTCAATTGATATTGTATTACATGATACATATTATGTTGTA…
17B_15	BUL	sterile	Bohio44	2019-02-02	Pegoscapus lopesi	GAAGTTTATATTTTAATTTTACCTGGATTTGGATTAGTTTCTCATATAATTTGTAGAGAAAGAATAAAAAAAGAGGTATTTGGAATATTAGGAATAGTTTATGCAATAATTTCTATTGGAGTTTTAGGATTTATTGTTTGAGGACATCATATATTTACAGTTGGTATAGATGTTGATACTCGAGCTTATTTTACTTCTGCAACTATAATTATTGCAGTTCCTACAGGTATTAAAATTTTTAGATGATTAGCTTCAATAAGAGGAATAAAAATTAAATTAAATGTTTCAAATTTATGAATTTTAGGATTTATTTTTTTATTTACTTTAGGAGGATTAACAGGAATTGTTTTATCAAATTCTTCAATTGATATTGTATTACATGATACATATTATGTTGTA…
17B_16	BUL	sterile	Bohio44	2019-02-02
17B_17	BUL	sterile	Bohio44	2019-02-02	Pegoscapus lopesi	GAAGTTTATATTTTAATTTTACCTGGATTTGGATTAGTTTCTCATATAATTTGTAGAGAAAGAATAAAAAAAGAGGTATTTGGAATATTAGGAATAGTTTATGCAATAATTTCTATTGGAGTTTTAGGATTTATTGTTTGAGGACATCATATATTTACAGTTGGAATAGATGTTGATACTCGAGCTTATTTTACTTCTGCAACTATAATTATTGCAGTTCCTACAGGTATTAAAATTTTTAGATGATTAGCTTCAATAAGAGGAATAAAAATTAAATTAAATGTTTCAAATTTATGAATTTTAGGATTTATTTTTTTATTTACTTTAGGAGGATTAACAGGAATTGTTTTATCAAATTCTTCAATTGATATTGTATTACATGATACATATTATGTTGTA…
17B_18	BUL	sterile	Bohio44	2019-02-02	Pegoscapus lopesi	GAAGTTTATATTTTAATTTTACCTGGATTTGGATTAGTTTCTCATATAATTTGTAGAGAAAGAATAAAAAAAGAGGTATTTGGAATATTAGGAATAGTTTATGCAATAATTTCTATTGGAGTTTTAGGATTTATTGTTTGAGGACATCATATATTTACAGTTGGAATAGACGTTGATACTCGAGCTTATTTTACTTCTGCAACTATAATTATTGCAGTTCCTACAGGTATTAAAATTTTTAGATGATTAGCTTCAATAAGAGGAATAAAAATTAAATTAAATGTTTCAAATTTATGAATTTTAGGATTTATTTTTTTATTTACTTTAGGAGGACTTAACAGGATTGTTTTATCTAATTCTTCAATCGATATTGTATTACATGATACATATTATGTTGTA…
17B_19	BUL	sterile	Bohio44	2019-02-02
17B_2	BUL	sterile	Bohio44	2019-02-02
17B_20	BUL	sterile	Bohio44	2019-02-02	Pegoscapus lopesi	GAAGTTTATATTTTAATTTTACCTGGATTTGGATTAGTTTCTCATATAATTTGTAGAGAAAGAATAAAAAAAGAGGTATTTGGAATATTAGGAATAGTTTATGCAATAATTTCTATTGGAGTTTTAGGATTTATTGTTTGAGGACATCATATATTTACAGTTGGTATAGATGTTGATACTCGAGCTTATTTTACTTCTGCAACTATAATTATTGCAGTTCCTACAGGTATTAAAATTTTTAGATGATTAGCTTCAATAAGAGGAATAAAAATTAAATTAAATGTTTCAAATTTATGAATTTTAGGATTTATTTTTTTATTTACTTTAGGAGGATTAACAGGTATTGTTTTATCTAATTCTTCAATTGATATTGTATTACATGATACATATTATGTTGTA…
17B_3	BUL	sterile	Bohio44	2019-02-02
17B_4	BUL	sterile	Bohio44	2019-02-02	Pegoscapus lopesi	GAAGTTTATATTTTAATTTTACCTGGATTTGGATTAGTTTCTCATATAATTTGTAGAGAAAGAATAAAAAAAGAGGTATTTGGAATATTAGGAATAGTTTATGCAATAATTTCTATTGGAGTTTTAGGATTTATTGTTTGAGGACATCATATATTTACAGTTGGTATAGATGTTGATACTCGAGCTTATTTTACTTCTGCAACTATAATTATTGCAGTTCCTACAGGTATTAAAATTTTTAGATGATTAGCTTCAATAAGAGGAATAAAAATTAAATTAAATGTTTCAAATTTATGAATTTTAGGATTTATTTTTTTATTTACTTTAGGAGGATTAACAGGTATTGTTTTATCTAATTCTTCAATTGATATTGTATTACATGATACATATTATGTTGTA…
17B_5	BUL	sterile	Bohio44	2019-02-02
17B_6	BUL	sterile	Bohio44	2019-02-02	Pegoscapus lopesi	GAAGTTTATATTTTAATTTTACCTGGATTTGGATTAGTTTCTCATATAATTTGTAGAGAAAGAATAAAAAAAGAGGTATTTGGAATATTAGGAATAGTTTATGCAATAATTTCTATTGGAGTTTTAGGATTTATTGTTTGAGGACATCATATATTTACAGTTGGTATAGATGTTGATACTCGAGCTTATTTTACTTCTGCAACTATAATTATTGCAGTTCCTACAGGTATTAAAATTTTTAGATGATTAGCTTCAATAAGAGGAATAAAAATTAAATTAAATGTTTCAAATTTATGAATTTTAGGATTTATTTTTTTATTTACTTTAGGAGGATTAACAGGTATTGTTTTATCTAATTCTTCAATCGATATTGTATTACATGATACATATTATGTTGTA…
17B_7	BUL	sterile	Bohio44	2019-02-02	Pegoscapus lopesi	GAAGTTTATATTTTAATTTTACCTGGATTTGGATTAGTTTCTCATATAATTTGTAGAGAAAGAATAAAAAAAGAGGTATTTGGAATATTAGGAATAGTTTATGCAATAATTTCTATTGGAGTTTTAGGATTTATTGTTTGAGGACATCATATATTTACAGTTGGTATAGATGTTGATACTCGAGCTTATTTTACTTCTGCAACTATAATTATTGCAGTTCCTACAGGTATTAAAATTTTTAGATGATTAGCTTCAATAAGAGGAATAAAAATTAAATTAAATGTTTCAAATTTATGAATTTTAGGATTTATTTTTTTATTTACTTTAGGAGGATTAACAGGTATTGTTTTATCTAATTCTTCAATTGATATTGTATTACATGATACATATTATGTTGTA…
17B_8	BUL	sterile	Bohio44	2019-02-02	Pegoscapus lopesi	GAAGTTTATATTTTAATTTTACCTGGATTTGGATTAGTTTCTCATATAATTTGTAGAGAAAGAATAAAAAAAGAGGTATTTGGAATATTAGGAATAGTTTATGCAATAATTTCTATTGGAGTTTTAGGATTTATTGTTTGAGGACATCATATATTTACAGTTGGTATAGATGTTGATACTCGAGCTTATTTTACTTCTGCAACTATAATTATTGCAGTTCCTACAGGTATTAAAATTTTTAGATGATTAGCTTCAATAAGAGGAATAAAAATTAAATTAAATGTTTCAAATTTATGAATTTTAGGATTTATTTTTTTATTTACTTTAGGAGGATTAACAGGTATTGTTTTATCTAATTCTTCAATCGATATTGTATTACATGATACATATTATGTTGTA…
17B_9	BUL	sterile	Bohio44	2019-02-02	Pegoscapus lopesi	GAAGTTTATATTTTAATTTTACCTGGATTTGGATTAGTTTCTCATATAATTTGTAGAGAAAGAATAAAAAAAGAGGTATTTGGAATATTAGGAATAGTTTATGCAATAATTTCTATTGGAGTTTTAGGATTTATTGTTTGAGGACATCATATATTTACAGTTGGTATAGATGTTGATACTCGAGCTTATTTTACTTCTGCAACTATAATTATTGCAGTTCCTACAGGTATTAAAATTTTTAGATGATTAGCTTCAATAAGAGGAATAAAAATTAAATTAAATGTTTCAAATTTATGAATTTTAGGATTTATTTTTTTATTTACTTTAGGAGGACTTAACAGGATTGTTTTATCAAATTCTTCAATCGATATTGTATTACATGATACATATTATGTTGTA…
1B	BUL	receptive	Boh36A	2016-12-19	Tetrapus sp? (diverged)	GAAGTTTATATTTTAATTTTACCAGGATTTGGATTAATTTCTCACATAATTTGTAGAGAAAGAATAAAAAAAGAAACGTTTGGAGTAATAGGAATAATTTATGCTATAATTTCAATTGGAATTTTAGGATTTATTGTTTGAGCTCATCATATATTTACTGTAGGAATAGACGTTGATACACGAGCTTATTTTACTTCAGCTACCATAATTATTGCTATTCCTACAGGAATTAAAATTTTTAGATGATTAGCTTCATTAAATGGAATAAAAATTAAATTTAATGTTACAAATTTATGACTATTAGGTTTTATTTTTTTATTTACTGTTGGAGGATTAACTGGAATTATTTTATCTAATTCTTCAATTGATATTATTCTTCATGATACCTATTATGTAGTT…
2B	BUL	receptive	Boh36A	2016-12-21	Pegoscapus lopesi	GAAGTTTATATTTTAATTTTACCTGGATTTGGATTAGTTTCTCATATAATTTGTAGAGAAAGAATAAAAAAAGAGGTATTTGGAATATTAGGAATAGTTTATGCAATAATTTCTATTGGAGTTTTAGGATTTATTGTTTGAGGACATCATATATTTACAGTTGGAATAGACGTTGATACTCGAGCTTATTTTACTTCTGCAACTATAATTATTGCAGTTCCTACAGGTATTAAAATTTTTAGATGATTAGCTTCAATAAGAGGAATAAAAATTAAATTAAATGTTTCAAATTTATGAATTTTAGGATTTATTTTTTTATTTACTTTAGGAGGACTTAACAGGATTGTTTTATCTAATTCTTCAATCGATATTGTATTACATGATACATATTATGTTGTA…
3B	BUL	receptive	Boh36A	2016-12-20	Pegoscapus hoffmeyeri A	GAAGTTTATATTTTAATTTTACCTGGATTTGGATTAGTTTCTCATATAATTTGTAGTGAAAGAATAAAAAAAGAAGTATTTGGAATATTAGGAATAATTTATGCAATAATTTCTATTGGAGTTTTAGGTTTTATTGTTTGAGGACATCATATATTTACTGTTGGTATAGATGTTGATACTCGAGCTTATTTTACTTCTGCAACTATAATTATTGCAGTTCCTACTGGAATTAAAATTTTTAGATGATTAGCTTCAATAAGTGGAATAAAAATAAAAATAAATGTTGCTAATTTATGAATTTTGGGTTTTATTTTTTTATTTACTTTAGGTGGATTAACAGGAATTGTATTATCTAATTCTTCAATTGATATTGTTTTACATGATACTTATTATGTAGTT…
4B_1	BUL	receptive	Boh36B	2017-05-31	Pegoscapus gemellus A	GAAGTTTATATTTTAATTTTACCTGGATTTGGATTAATTTCTCATATAATTTGTAGAGAAAGAATAAAAAAGGAAGTATTTGGAATATTAGGAATAATTTATGCAATAATTTCTATTGGTTTATTAGGATTTATTGTTTGAGGTCATCATATATTTACTGTAGGAATAGATGTTGATACTCGAGCTTATTTTACTTCTGCAACTATAATTATTGCTGTTCCTACAGGAATTAAAATTTTTAGTTGATTAGCTTCAATAAGAGGAATAAAAATTAAAATGAATGTATCAAATTTATGAATTTTAGGATTTATTTTTTTATTTACTTTAGGAGGATTAACAGGTATTGTTTTATCAAATTCTTCAATTGATATTGTTCTTCATGACACATATTATGTTGTT…
4B_10	BUL	receptive	Boh36B	2017-05-31	Pegoscapus gemellus A	GAAGTTTATATTTTAATTTTACCTGGATTTGGATTAATTTCTCATATAATTTGTAGAGAAAGAATAAAAAAGGAAGTATTTGGAATATTAGGAATAATTTATGCAATAATTTCTATTGGTTTATTAGGATTTATTGTTTGAGGTCATCATATATTTACTGTAGGAATAGATGTTGATACTCGAGCTTATTTTACTTCTGCAACTATAATTATTGCTGTTCCTACAGGAATTAAAATTTTTAGTTGATTAGCTTCAATAAGAGGAATAAAAATTAAAATGAATGTATCAAATTTATGGATTTTAGGATTTATTTTTTTATTTACTTTAGGAGGATTAACAGGTATTGTTTTATCAAATTCTTCAATTGATATTGTTCTTCATGATACATATTATGTTGTT…
4B_2	BUL	receptive	Boh36B	2017-05-31	Pegoscapus gemellus A	GAAGTTTATATTTTAATTTTACCTGGATTTGGATTAATTTCTCATATAATTTGTAGAGAAAGAATAAAAAAGGAAGTATTTGGAATATTAGGAATAATTTATGCAATAATTTCTATTGGTTTATTAGGATTTATTGTTTGAGGTCATCATATATTTACTGTAGGAATAGATGTTGATACTCGAGCTTATTTTACTTCTGCAACTATAATTATTGCTGTTCCTACAGGAATTAAAATTTTTAGTTGATTAGCTTCAATAAGAGGAATAAAAATTAAAATGAATGTATCAAATTTATGAATTTTAGGATTTATTTTTTTATTTACTTTAGGAGGATTAACAGGTATTGTTTTATCAAATTCTTCAATTGATATTGTTCTTCATGATACATATTATGTTGTT…
4B_3	BUL	receptive	Boh36B	2017-05-31	Pegoscapus gemellus A	GAAGTTTATATTTTAATTTTACCTGGATTTGGATTAATTTCTCATATAATTTGTAGAGAAAGAATAAAAAAGGAAGTATTTGGAATATTAGGAATAATTTATGCAATAATTTCTATTGGTTTATTAGGATTTATTGTTTGAGGTCATCATATATTTACTGTAGGAATAGATGTTGATACTCGAGCTTATTTTACTTCTGCAACTATAATTATTGCTGTTCCTACAGGAATTAAAATTTTTAGTTGATTAGCTTCAATAAGAGGAATAAAAATTAAAATGAATGTATCAAATTTATGGATTTTAGGATTTATTTTTTTATTTACTTTAGGAGGATTAACAGGTATTGTTTTATCAAATTCTTCAATTGATATTGTTCTTCATGATACATATTATGTTGTT…
4B_4	BUL	receptive	Boh36B	2017-05-31	Pegoscapus gemellus A	GAAGTTTATATTTTAATTTTACCTGGATTTGGATTAATTTCTCATATAATTTGTAGAGAAAGAATAAAAAAGGAAGTATTTGGAATATTAGGAATAATTTATGCAATAATTTCTATTGGTTTATTAGGATTTATTGTTTGAGGTCATCATATATTTACTGTAGGAATAGATGTTGATACTCGAGCTTATTTTACTTCTGCAACTATAATTATTGCTGTTCCTACAGGAATTAAAATTTTTAGTTGATTAGCTTCAATAAGAGGAATAAAAATTAAAATGAATGTATCAAATTTATGAATTTTAGGATTTATTTTTTTATTTACTTTAGGAGGATTAACAGGTATTGTTTTATCAAATTCTTCAATTGATATTGTTCTTCATGATACATATTATGTTGTT…
4B_5	BUL	receptive	Boh36B	2017-05-31	Pegoscapus gemellus A	GAAGTTTATATTTTAATTTTACCTGGATTTGGATTAATTTCTCATATAATTTGTAGAGAAAGAATAAAAAAGGAAGTATTTGGAATATTAGGAATAATTTATGCAATAATTTCTATTGGTTTATTAGGATTTATTGTTTGAGGTCATCATATATTTACTGTAGGAATAGATGTTGATACTCGAGCTTATTTTACTTCTGCAACTATAATTATTGCTGTTCCTACAGGAATTAAAATTTTTAGTTGATTAGCTTCAATAAGAGGAATAAAAATTAAAATGAATGTATCAAATTTATGAATTTTAGGATTTATTTTTTTATTTACTTTAGGAGGATTAACAGGTATTGTTTTATCAAATTCTTCAATTGATATTGTTCTTCATGATACATATTATGTTGTT…
4B_6	BUL	receptive	Boh36B	2017-05-31	Pegoscapus gemellus A	GAAGTTTATATTTTAATTTTACCTGGATTTGGATTAATTTCTCATATAATTTGTAGAGAAAGAATAAAAAAGGAAGTATTTGGAATATTAGGAATAATTTATGCAATAATTTCTATTGGTTTATTAGGATTTATTGTTTGAGGTCATCATATATTTACTGTAGGAATAGATGTTGATACTCGAGCTTATTTTACTTCTGCAACTATAATTATTGCTGTTCCTACAGGAATTAAAATTTTTAGTTGATTAGCTTCAATAAGAGGAATAAAAATTAAAATGAATGTATCAAATTTATGAATTTTAGGATTTATTTTTTTATTTACTTTAGGAGGATTAACAGGTATTGTTTTATCAAATTCTTCAATTGATATTGTTCTTCATGATACATATTATGTTGTT…
4B_7	BUL	receptive	Boh36B	2017-05-31	Pegoscapus gemellus C	GAAGTTTATATTTTAATTTTACCTGGATTTGGTTTAATTTCTCATATAATTTGTAGTGAAAGAATAAAAAAAGAAGTATTTGGAATATTAGGAATAATTTATGCAATGATTTCAATTGGATTATTAGGATTTATTGTTTGAGGTCATCATATATTTACTGTAGGAATAGATGTAGATACTCGAGCATATTTTACTTCTGCAACAATAATTATTGCTGTTCCTACTGGAATTAAAATTTTTAGATGATTAGCTTCAATAAGTGGAATAAAAATTAAGATAAATGTTTCTAATTTATGAATTTTAGGATTTATTTTTTTATTTACTTTAGGTGGACTTACAGGAATTGTATTATCAAATTCTTCAATTGATATTGTTCTTCATGATACATATTATGTTGTT…
4B_8	BUL	receptive	Boh36B	2017-05-31	Pegoscapus gemellus A	GAAGTTTATATTTTAATTTTACCTGGATTTGGATTAATTTCTCATATAATTTGTAGAGAAAGAATAAAAAAGGAAGTATTTGGAATATTAGGAATAATTTATGCAATAATTTCTATTGGTTTATTAGGATTTATTGTTTGAGGTCATCATATATTTACTGTAGGAATAGATGTTGATACTCGAGCTTATTTTACTTCTGCAACTATAATTATTGCTGTTCCTACAGGAATTAAAATTTTTAGTTGATTAGCTTCAATAAGAGGAATAAAAATTAAAATGAATGTATCAAATTTATGAATTTTAGGATTTATTTTTTTATTTACTTTAGGAGGATTAACAGGTATTGTTTTATCAAATTCTTCAATTGATATTGTTCTTCATGACACATATTATGTTGTT…
4B_9	BUL	receptive	Boh36B	2017-05-31	Pegoscapus gemellus A	GAAGTTTATATTTTAATTTTACCTGGATTTGGATTAATTTCTCATATAATTTGTAGAGAAAGAATAAAAAAGGAAGTATTTGGAATATTAGGAATAATTTATGCAATAATTTCTATTGGTTTATTAGGATTTATTGTTTGAGGTCATCATATATTTACTGTAGGAATAGATGTTGATACTCGAGCTTATTTTACTTCTGCAACTATAATTATTGCTGTTCCTACAGGAATTAAAATTTTTAGTTGATTAGCTTCAATAAGAGGAATAAAAATTAAAATGAATGTATCAAATTTATGAATTTTAGGATTTATTTTTTTATTTACTTTAGGAGGATTAACAGGTATTGTTTTATCAAATTCTTCAATTGATATTGTTCTTCATGACACATATTATGTTGTT…
5B_1	BUL	receptive	Boh36B	2017-05-28	Pegoscapus gemellus A	GAAGTTTATATTTTAATTTTACCTGGATTTGGATTAATTTCTCATATAATTTGTAGAGAAAGAATAAAAAAGGAAGTATTTGGAATATTAGGAATAATTTATGCAATAATTTCTATTGGTTTATTAGGATTTATTGTTTGAGGTCATCATATATTCACTGTAGGAATAGATGTTGATACTCGAGCTTATTTTACTTCTGCAACTATAATTATTGCTGTTCCTACAGGAATTAAAATTTTTAGTTGATTAGCTTCAATAAGAGGAATAAAAATTAAAATGAATGTATCAAATTTATGAATTTTAGGATTTATTTTTTTATTTACTTTAGGAGGATTAACAGGTATTGTTTTATCAAATTCTTCAATTGATATTGTTCTTCATGACACATATTATGTTGTT…
5B_10	BUL	receptive	Boh36B	2017-05-28	Pegoscapus gemellus C	GAAGTTTATATTTTAATTTTACCTGGATTTGGTTTAATTTCTCATATAATTTGTAGTGAAAGAATAAAAAAAGAAGTATTTGGAATATTAGGAATAATTTATGCAATAATTTCAATTGGATTATTAGGATTTATTGTTTGAGGTCATCATATATTTACTGTAGGAATAGATGTAGATACTCGAGCATATTTTACTTCTGCAACAATAATTATTGCTGTTCCTACTGGAATTAAAATTTTTAGATGATTAGCTTCAATAAGTGGAATAAAAATTAAGATAAATGTTTCTAATTTATGAATTTTAGGATTTATTTTTTTATTTACTTTAGGTGGACTTACAGGAATTGTATTATCAAATTCTTCAATTGATATTGTTCTTCATGATACATATTATGTTGTT…
5B_2	BUL	receptive	Boh36B	2017-05-28	Pegoscapus gemellus A	GAAGTTTATATTTTAATTTTACCTGGATTTGGATTAATTTCTCATATAATTTGTAGAGAAAGAATAAAAAAGGAAGTATTTGGAATATTAGGAATAATTTATGCAATAATTTCTATTGGTTTATTAGGATTTATTGTTTGAGGTCATCATATATTTACTGTAGGAATAGATGTTGATACTCGAGCTTATTTTACTTCTGCAACTATAATTATTGCTGTTCCTACAGGAATTAAAATTTTTAGTTGATTAGCTTCAATAAGAGGAATAAAAATTAAAATGAATGTATCAAATTTATGAATTTTAGGATTTATTTTTTTATTTACTTTAGGAGGATTAACAGGTATTGTTTTATCAAATTCTTCAATTGATATTGTTCTTCATGACACATATTATGTTGTT…
5B_3	BUL	receptive	Boh36B	2017-05-28	Pegoscapus gemellus A	GAAGTTTATATTTTAATTTTACCTGGATTTGGATTAATTTCTCATATAATTTGTAGAGAAAGAATAAAAAAGGAAGTATTTGGAATATTAGGAATAATTTATGCAATAATTTCTATTGGTTTATTAGGATTTATTGTTTGAGGTCATCATATATTTACTGTAGGAATAGATGTTGATACTCGAGCTTATTTTACTTCTGCAACTATAATTATTGCTGTTCCTACAGGAATTAAAATTTTTAGTTGATTAGCTTCAATAAGAGGAATAAAAATTAAAATGAATGTATCAAATTTATGAATTTTAGGATTTATTTTTTTATTTACTTTAGGAGGATTAACAGGTATTGTTTTATCAAATTCTTCAATTGATATTGTTCTTCATGACACATATTATGTTGTT…
5B_4	BUL	receptive	Boh36B	2017-05-28	Pegoscapus gemellus A	GAAGTTTATATTTTAATTTTACCTGGATTTGGATTAATTTCTCATATAATTTGTAGAGAAAGAATAAAAAAGGAAGTATTTGGAATATTAGGAATAATTTATGCAATAATTTCTATTGGTTTATTAGGATTTATTGTTTGAGGTCATCATATATTTACTGTAGGAATAGATGTTGATACTCGAGCTTATTTTACTTCTGCAACTATAATTATTGCTGTTCCTACAGGAATTAAAATTTTTAGTTGATTAGCTTCAATAAGAGGAATAAAAATTAAAATGAATGTATCAAATTTATGAATTTTAGGATTTATTTTTTTATTTACTTTAGGAGGATTAACAGGTATTGTTTTATCAAATTCTTCAATTGATATTGTTCTTCATGACACATATTATGTTGTT…
5B_5	BUL	receptive	Boh36B	2017-05-28	Pegoscapus gemellus A	GAAGTTTATATTTTAATTTTACCTGGATTTGGATTAATTTCTCATATAATTTGTAGAGAAAGAATAAAAAAGGAAGTATTTGGAATATTAGGAATAATTTATGCAATAATTTCTATTGGTTTATTAGGATTTATTGTTTGAGGTCATCATATATTTACTGTAGGAATAGATGTTGATACTCGAGCTTATTTTACTTCTGCAACTATAATTATTGCTGTTCCTACAGGAATTAAAATTTTTAGTTGATTAGCTTCAATAAGAGGAATAAAAATTAAAATGAATGTATCAAATTTATGGATTTTAGGATTTATTTTTTTATTTACTTTAGGAGGATTAACAGGTATTGTTTTATCAAATTCTTCAATTGATATTGTTCTTCATGACACATATTATGTTGTT…
5B_6	BUL	receptive	Boh36B	2017-05-28	Pegoscapus gemellus A	GAAGTTTATATTTTAATTTTACCTGGATTTGGATTAATTTCTCATATAATTTGTAGAGAAAGAATAAAAAAGGAAGTATTTGGAATATTAGGAATAATTTATGCAATAATTTCTATTGGTTTATTAGGATTTATTGTTTGAGGTCATCATATATTTACTGTAGGAATAGATGTTGATACTCGAGCTTATTTTACTTCTGCAACTATAATTATTGCTGTTCCTACAGGAATTAAAATTTTTAGTTGATTAGCTTCAATAAGAGGAATAAAAATTAAAATGAATGTATCAAATTTATGAATTTTAGGATTTATTTTTTTATTTACTTTAGGAGGATTAACAGGTATTGTTTTATCAAATTCTTCAATTGATATTGTTCTTCATGATACATATTATGTTGTT…
5B_7	BUL	receptive	Boh36B	2017-05-28	Pegoscapus gemellus A	GAAGTTTATATTTTAATTTTACCTGGATTTGGATTAATTTCTCATATAATTTGTAGAGAAAGAATAAAAAAGGAAGTATTTGGAATATTAGGAATAATTTATGCAATAATTTCTATTGGTTTATTAGGATTTATTGTTTGAGGTCATCATATATTTACTGTAGGAATAGATGTTGATACTCGAGCTTATTTTACTTCTGCAACTATAATTATTGCTGTTCCTACAGGAATTAAAATTTTTAGTTGATTAGCTTCAATAAGAGGAATAAAAATTAAAATGAATGTATCAAATTTATGAATTTTAGGATTTATTTTTTTATTTACTTTAGGAGGATTAACAGGTATTGTTTTATCAAATTCTTCAATTGATATTGTTCTTCATGACACATATTATGTTGTT…
5B_9	BUL	receptive	Boh36B	2017-05-28	Pegoscapus gemellus A	GAAGTTTATATTTTAATTTTACCTGGATTTGGATTAATTTCTCATATAATTTGTAGAGAAAGAATAAAAAAGGAAGTATTTGGAATATTAGGAATAATTTATGCAATAATTTCTATTGGTTTATTAGGATTTATTGTTTGAGGTCATCATATATTTACTGTAGGAATAGATGTTGATACTCGAGCTTATTTTACTTCTGCAACTATAATTATTGCTGTTCCTACAGGAATTAAAATTTTTAGTTGATTAGCTTCAATAAGAGGAATAAAAATTAAAATGAATGTATCAAATTTATGAATTTTAGGATTTATTTTTTTATTTACTTTAGGAGGATTAACAGGTATTGTTTTATCAAATTCTTCAATTGATATTGTTCTTCATGATACATATTATGTTGTT…
6B_1	BUL	receptive	Boh36B	2017-05-29	Pegoscapus sp. new (closest is ex F. calyculata)	GAAGTTTATATTTTAATTTTACCTGGATTTGGATTAATTTCTCATATAATTTGTAGAGAAAGAATAAAAAAAGAAGTATTTGGAATATTAGGAAGAGTTTATGCAATAATTTCAATTGGTGTATTGGGATTTATTGTGTGAGGTCATCATATGTTTACTGTAGGGATGGATGTTGATACTCGAGCATATTTTACTTCTGCAACTATAATTATTGCTGTTCCTACTGGAATTAAAATTTTTAGATGATTAGCATCAATAAGTGGAATAAAAATTAATATAAATGTTTCAAATTTATGAATTTTAGGATTTATTTTTTTATTTACTTTAGGTGGATTAACTGGAATTGTATTATCAAATTCATCTATTGATATTATTCTTCATGATACATATTATGTTGTT…
6B_10	BUL	receptive	Boh36B	2017-05-29	Pegoscapus gemellus A	GAAGTTTATATTTTAATTTTACCTGGATTTGGATTAATTTCTCATATAATTTGTAGAGAAAGAATAAAAAAGGAAGTATTTGGAATATTAGGAATAATTTATGCAATAATTTCTATTGGTTTATTAGGATTTATTGTTTGAGGTCATCATATATTTACTGTAGGAATAGATGTTGATACTCGAGCTTATTTTACTTCTGCAACTATAATTATTGCTGTTCCTACAGGAATTAAAATTTTTAGTTGATTAGCTTCAATAAGAGGAATAAAAATTAAAATGAATGTATCAAATTTATGAATTTTAGGATTTATTTTTTTATTTACTTTAGGAGGATTAACAGGTATTGTTTTATCAAATTCTTCAATTGATATTGTTCTTCATGACACGTATTATGTTGTT…
6B_2	BUL	receptive	Boh36B	2017-05-29	Pegoscapus sp. ex F. paraensis (new)	GAAGTTTATATTTTTATTTTACCTGAATTTGGATTAGTTCCTCATATAATTTGTAGTGAAAGAATAAAAAAAGAAGTATTTGGAATATTAGGAATGGTATGTGCTGTAATTTCAGTTGGTGTATTAGGTTTTATTGTGTGAGGTCATCATATATTTACTGTAGGAATAGATGTTGATACTTGGGCATATTTTACTTTTGCTACTATGATTATTGCTGTTCGTACTGGAATTAAAATTTTTAGATGATTAGCTTGAATAAGTGGAATAAAAATTAAAATAAATGTTTCAAATTTATGAATTTTAGGATTTATTTTTTTATTTACTTTAGGTGGATTAACATGAATTGTATTATCTAATTCTTTAATTGATATTGTTCTTCATGATACTTTTTATGTTGCA…
6B_3	BUL	receptive	Boh36B	2017-05-29	Pegoscapus gemellus A	GAAGTTTATATTTTAATTTTACCTGGATTTGGATTAATTTCTCATATAATTTGTAGAGAAAGAATAAAAAAGGAAGTATTTGGTATATTAGGAATAATTTATGCAATAATTTCTATTGGTTTATTAGGATTTATTGTTTGAGGTCATCATATATTTACTGTAGGAATAGATGTTGATACTCGAGCTTATTTTACTTCTGCAACTATAATTATTGCTGTTCCTACAGGAATTAAAATTTTTAGTTGATTAGCTTCAATAAGAGGAATAAAAATTAAAATGAATGTATCAAATTTATGGATTTTAGGATTTATTTTTTTATTTACTTTAGGAGGATTAACAGGTATTGTTTTATCAAATTCTTCAATTGATATTGTTCTTCATGATACATATTATGTTGTT…
6B_4	BUL	receptive	Boh36B	2017-05-29	Pegoscapus gemellus C	GAAGTTTATATTTTAATTTTACCTGGATTTGGTTTAATTTCTCATATAATTTGTAGTGAAAGAATAAAAAAAGAAGTATTTGGAATATTAGGAATAATTTATGCAATGATTTCAATTGGATTATTAGGATTTATTGTTTGAGGTCATCATATATTTACTGTAGGAATAGATGTAGATACTCGAGCATATTTTACTTCTGCAACAATAATTATTGCTGTTCCTACTGGAATTAAAATTTTTAGATGATTAGCTTCAATAAGTGGAATAAAAATTAAGATAAATGTTTCTAATTTATGAATTTTAGGATTTATTTTTTTATTTACTTTAGGTGGACTTACAGGAATTGTATTATCAAATTCTTCAATTGATATTGTTCTTCATGATACATATTATGTTGTT…
6B_5	BUL	receptive	Boh36B	2017-05-29		Weak Amplification
6B_6	BUL	receptive	Boh36B	2017-05-29		Unspecific Amplifications
6B_7	BUL	receptive	Boh36B	2017-05-29	Pegoscapus gemellus A	GAAGTTTATATTTTAATTTTACCTGGATTTGGATTAATTTCTCATATAATTTGTAGAGAAAGAATAAAAAAGGAAGTATTTGGAATATTAGGAATAATTTATGCAATAATTTCTATTGGTTTATTAGGATTTATTGTTTGAGGTCATCATATATTTACTGTAGGAATAGATGTTGATACTCGAGCTTATTTTACTTCTGCAACTATAATTATTGCTGTTCCTACAGGAATTAAAATTTTTAGTTGATTAGCTTCAATAAGAGGAATAAAAATTAAAATGAATGTATCAAATTTATGAATTTTAGGATTTATTTTTTTATTTACTTTAGGAGGATTAACAGGTATTGTTTTATCAAATTCTTCAATTGATATTGTTCTTCATGACACATATTATGTTGTT…
6B_8	BUL	receptive	Boh36B	2017-05-29	Pegoscapus gemellus A	GAAGTTTATATTTTAATTTTACCTGGATTTGGATTAATTTCTCATATAATTTGTAGAGAAAGAATAAAAAAGGAAGTATTTGGAATATTAGGAATAATTTATGCAATAATTTCTATTGGTTTATTAGGATTTATTGTTTGAGGTCATCATATATTTACTGTAGGAATAGATGTTGATACTCGAGCTTATTTTACTTCTGCAACTATAATTATTGCTGTTCCTACAGGAATTAAAATTTTTAGTTGATTAGCTTCAATAAGAGGAATAAAAATTAAAATGAATGTATCAAATTTATGAATTTTAGGATTTATTTTTTTATTTACTTTAGGAGGATTAACAGGTATTGTTTTATCAAATTCTTCAATTGATATTGTTCTTCATGATACATATTATGTTGTT…
6B_9	BUL	receptive	Boh36B	2017-05-29	Pegoscapus gemellus A	GAAGTTTATATTTTAATTTTACCTGGATTTGGATTAATTTCTCATATAATTTGTAGAGAAAGAATAAAAAAGGAAGTATTTGGAATATTAGGAATAATTTATGCAATAATTTCTATTGGTTTATTAGGATTTATTGTTTGAGGTCATCATATATTTACTGTAGGAATAGATGTTGATACTCGAGCTTATTTTACTTCTGCAACTATAATTATTGCTGTTCCTACAGGAATTAAAATTTTTAGTTGATTAGCTTCAATAAGAGGAATAAAAATTAAAATGAATGTATCAAATTTATGAATTTTAGGATTTATTTTTTTATTTACTTTAGGAGGATTAACAGGTATTGTTTTATCAAATTCTTCAATTGATATTGTTCTTCATGATACATATTATGTTGTT…
7B	BUL	sterile	Boh36A	2017-07-16	Pegoscapus sp. ex F. paraensis (new)	GAAGTTTATATTTATATTTTACCTGAATTTGGATTAGTTCCTCATATAATTTGTAGAGAAAGAATAAAAAAAGAAGTATTTGGAATATTAGGAATGGTTTGTGCTGTAATTTCAGTTGGTGTATTAGGTTTTATTGTGTGAGGTCATCATATATTTACTGTAGGAATAGATGTTGATACTTGAGCATATTTTACTTTTGCTACTATGATTATTGCTGTTCCTACTGGAATTAAAATTTTTAGATGATTAGCTTCAATAAGTGGAATAAAAATTAAAATAAATGTTTCAAATTTATGAATTTTAGGATTTATTTTTTTATTTACTTTAGGTGGATTAACAGGAATTGTATTATCAAATTCTTCAATTGATATTGTTCTTCATGATACT------------…
8B	BUL	sterile	Boh36A	2017-07-16	Pegoscapus gemellus C	GAAGTTTATATTTTAATTTTACCTGGATTTGGTTTAATTTCTCATATAATTTGTAGTGAAAGAATAAAAAAAGAAGTATTTGGAATATTAGGAATAATTTATGCAATGATTTCAATTGGATTATTAGGATTTATTGTTTGAGGTCATCATATATTTACTGTAGGAATAGATGTAGATACTCGAGCATATTTTACTTCTGCAACAATAATTATTGCTGTTCCTACTGGAATTAAAATTTTTAGATGATTAGCTTCAATAAGTGGAATAAAAATTAARATAAATGTTTCTAATTTATGAATTTTAGGATTTATTTTTTTATTTACTTTAGGTGGACTTACAGGAATTGTATTATCAAATTCTTCAATTGATATTGTTCTTCATGATACATATTATGTTGTT…
9B_1	BUL	sterile	Boh36A	2017-07-31	Pegoscapus gemellus C	GAAGTTTATATTTTAATTTTACCTGGATTTGGTTTAATTTCTCATATAATTTGTAGTGAAAGAATAAAAAAAGAAGTATTTGGAATATTAGGAATAATTTATGCAATGATTTCAATTGGATTATTAGGATTTATTGTTTGAGGTCATCATATATTTACTGTAGGAATAGATGTAGATACTCGAGCATATTTTACTTCTGCAACAATAATTATTGCTGTTCCTACTGGAATTAAAATTTTTAGATGATTAGCTTCAATAAGTGGAATAAAAATTAAGATAAATGTTTCTAATTTATGAATTTTAGGATTTATTTTTTTATTTACTTTAGGTGGACTTACAGGAATTGTATTATCAAATTCTTCAATTGATATTGTTCTTCATGATACATATTATGTTGTT…
9B_2	BUL	sterile	Boh36A	2017-07-31	Pegoscapus gemellus C	GAAGTTTATATTTTAATTTTACCTGGATTTGGTTTAATTTCTCATATAATTTGTAGTGAAAGAATAAAAAAAGAAGTATTTGGAATATTAGGAATAATTTATGCAATGATTTCAATTGGATTATTAGGATTTATTGTTTGAGGTCATCATATATTTACTGTAGGAATAGATGTAGATACTCGAGCATATTTTACTTCTGCAACAATAATTATTGCTGTTCCTACTGGAATTAAAATTTTTAGATGATTAGCTTCAATAAGTGGAATAAAAATTAARATAAATGTTTCTAATTTATGAATTTTAGGATTTATTTTTTTATTTACTTTAGGTGGACTTACAGGAATTGTATTATCAAATTCTTCAATTGATATTGTTCTTCATGATACATATTATGTTGTT…
9B_3	BUL	sterile	Boh36A	2017-07-31	Pegoscapus gemellus C	GAAGTTTATATTTTAATTTTACCTGGATTTGGTTTAATTTCTCATATAATTTGTAGTGAAAGAATAAAAAAAGAAGTATTTGGAATATTAGGAATAATTTATGCAATAATTTCAATTGGATTATTAGGATTTATTGTTTGAGGTCATCATATATTTACTGTAGGAATAGATGTAGATACTCGAGCATATTTTACTTCTGCAACAATAATTATTGCTGTTCCTACTGGAATTAAAATTTTTAGATGATTAGCTTCAATAAGTGGAATAAAAATTAAGATAAATGTTTCTAATTTATGAATTTTAGGATTTATTTTTTTATTTACTTTAGGTGGACTTACAGGAATTGTTTTATCAAATTCTTCAATTGATATTGTGCTTCATGATACATATTATGTTGTT…
9B_4	BUL	sterile	Boh36A	2017-07-31	Pegoscapus gemellus C	GAAGTTTATATTTTAATTTTACCTGGATTTGGTTTAATTTCTCATATAATTTGTAGTGAAAGAATAAAAAAAGAAGTATTTGGAATATTAGGAATAATTTATGCAATGATTTCAATTGGATTATTAGGATTTATTGTTTGAGGTCATCATATATTTACTGTAGGAATAGATGTAGATACTCGAGCATATTTTACTTCTGCAACAATAATTATTGCTGTTCCTACTGGAATTAAAATTTTTAGATGATTAGCTTCAATAAGTGGAATAAAAATTAAGATAAATGTTTCTAATTTATGAATTTTAGGATTTATTTTTTTATTTACTTTAGGTGGACTTACAGGAATTGTATTATCAAATTCTTCAATTGATATTGTTCTTCATGATACATATTATGTTGTT…
9B_5	BUL	sterile	Boh36A	2017-07-31	Pegoscapus lopesi	GAAGTTTATATTTTAATTTTACCTGGATTTGGATTAGTTTCTCATATAATTTGTAGAGAAAGAATAAAAAAAGAGGTATTTGGAATATTAGGAATAGTTTATGCAATAATTTCTATTGGAGTTTTAGGATTTATTGTTTGAGGACATCATATATTTACAGTTGGTATAGATGTTGATACTCGAGCTTATTTTACTTCTGCAACTATAATTATTGCAGTTCCTACAGGTATTAAAATTTTTAGATGATTAGCTTCAATAAGAGGAATAAAAATTAAATTAAATGTTTCAAATTTATGAATTTTAGGATTTATTTTTTTATTTACTTTAGGAGGATTAACAGGAATTGTTTTATCAAATTCTTCAATCGATATTGTATTACATGATACATATTATGTTGTA…
9B_6	BUL	sterile	Boh36A	2017-07-31	Pegoscapus gemellus C	GAAGTTTATATTTTAATTTTACCTGGATTTGGTTTAATTTCTCATATAATTTGTAGTGAAAGAATAAAAAAAGAAGTATTTGGAATATTAGGAATAATTTATGCAATGATTTCAATTGGATTATTAGGATTTATTGTTTGAGGTCATCATATATTTACTGTAGGAATAGATGTAGATACTCGAGCATATTTTACTTCTGCAACAATAATTATTGCTGTTCCTACTGGAATTAAAATTTTTAGATGATTAGCTTCAATAAGTGGAATAAAAATTAAGATAAATGTTTCTAATTTATGAATTTTAGGATTTATTTTTTTATTTACTTTAGGTGGACTTACAGGAATTGTATTATCAAATTCTTCAATTGATATTGTTCTTCATGATACATATTATGTTGTT…
10C_1	CIT	receptive	BCI1	2016-11-02	Pegoscapus tonduzi	GAAGTTTATATTTTAATTTTACCTGGATTTGGATTAATTTCTCACATAATTTGTAGAGAAAGAATAAAAAAAGAAGTATTTGGAATATTAGGAATAGTATATGCAATGGTTTCAATTGGTGTATTAGGATTTATTGTTTGAGGTCATCATATATTTACTGTTGGAATAGATGTTGATACTCGTGCATATTTTACTTCAGCAACAATAATTATTGCAATTCCTACTGGTATTAAAATTTTTAGGTGATTAGCTTCAATAAGAGGAATAAAGATTAATATTAATGTTTCAAATTTATGAATTTTAGGATTTATTTTTTTATTTACTTTAGGTGGATTAACTGGAATTATTTTATCAAATTCTAGAATTGATATTGTATTACATGATACTTATTATGTTGTG…
10C_2	CIT	receptive	BCI1	2016-11-02	Pegoscapus tonduzi	GAAGTTTATATTTTAATTTTACCTGGATTTGGATTAATTTCTCACATAATTTGTAGAGAAAGAATAAAAAAAGAAGTATTTGGAATATTAGGAATAGTATATGCAATGGTTTCAATTGGTGTTTTAGGATTTATTGTTTGAGGTCATCATATATTTACTGTTGGAATAGATGTTGATACTCGTGCATATTTTACTTCAGCAACAATAATTATTGCAATTCCTACTGGTATTAAAATTTTTAGGTGATTAGCTTCAATAAGAGGAATAAAGATTAACATTAATGTTTCAAATTTATGAATTTTAGGATTTATTTTTTTATTTACTTTAGGTGGATTAACTGGAATTATTTTATCAAATTCTAGAATTGATATTGTATTACATGATACTTATTATGTTGTG…
10C_3	CIT	receptive	BCI1	2016-11-02	Pegoscapus tonduzi	GAAGTTTATATTTTAATTTTACCTGGATTTGGATTAATTTCTCACATAATTTGTAGAGAAAGAATAAAAAAAGAAGTATTTGGAATATTAGGAATAGTATATGCAATGGTTTCAATTGGTGTTTTAGGATTTATTGTTTGAGGTCATCATATATTTACTGTTGGAATAGATGTTGATACTCGTGCATATTTTACTTCAGCAACAATAATTATTGCAATTCCTACTGGTATTAAAATTTTTAGGTGATTAGCTTCAATAAGAGGAATAAAGATTAATATTAATGTTTCAAATTTATGAATTTTAGGATTTATTTTTTTATTTACTTTAGGTGGATTAACTGGAATTATTTTATCAAATTCTAGAATTGATATTGTATTACATGATACTTACTATGTTGTA…
10C_4	CIT	receptive	BCI1	2016-11-02	Pegoscapus tonduzi	GAAGTTTATATTTTAATTTTACCTGGATTTGGATTAATTTCTCACATAATTTGTAGAGAAAGAATAAAAAAAGAAGTATTTGGAATATTAGGAATAGTATATGCAATGGTTTCAATTGGTGTTTTAGGATTTATTGTTTGAGGTCATCATATATTTACTGTTGGAATAGATGTTGATACTCGTGCATATTTTACTTCAGCAACAATAATTATTGCAATTCCTACTGGTATTAAAATTTTTAGGTGATTAGCTTCAATAAGAGGAATAAAGATTAACATTAATGTTTCAAATTTATGAATTTTAGGATTTATTTTTTTATTTACTTTAGGTGGATTAACTGGAATTATTTTATCAAATTCTAGAATTGATATTGTATTACATGATACTTATTATGTTGTG…
10C_5	CIT	receptive	BCI1	2016-11-02	Pegoscapus tonduzi	GAAGTTTACATTTTAATTTTACCTGGATTTGGATTAATTTCTCATATAATTTGTAGAGAAAGAATAAAAAAAGAAGTATTTGGAATATTAGGAATAGTGTATGCAATAGTTTCAATTGGTGTTTTAGGATTTATTGTCTGAGGTCATCATATATTTACTGTTGGGATAGATGTTGATACACGTGCATATTTTACTTCAGCAACAATAATTATTGCAATTCCTACTGGGATTAAAATTTTTAGATGATTAGCTTCTATAAGAGGAATAAAGATTAACATTAATGTATCAAATTTATGAATTTTAGGATTTATTTTTTTATTTACTTTAGGTGGACTAACTGGAATTATTTTATCAAATTCTAGAATTGATATTGTATTACATGATACTTATTATGTTGTA…
11C	CIT	post-receptive	BohSur26	2016-10-18
12C	CIT	pre-receptive	BohSur26	2016-10-08
13C_1	CIT	post-receptive	BohSur26	2016-10-15	Pegoscapus tonduzi	GAAGTTTATATTTTAATTTTACCTGGATTTGGATTAATTTCTCATATAATTTGTAGAGAAAGAATAAAAAAAGAAGTATTTGGAATATTAGGAATAGTATATGCAATAGTTTCAATTGGTGTTTTAGGATTTATTGTTTGAGGTCATCATATATTTACTGTTGGGATAGATGTTGATACTCGTGCATATTTTACTTCAGCAACAATAATTATTGCAATTCCTACTGGTATTAAAATTTTTAGATGATTAGCTTCAATAAGAGGAATAAAGATTAATATTAATGTTTCAAATTTATGAATTTTAGGATTTATTTTTTTATTTACTTTAGGTGGATTAACTGGAATTATTTTATCAAATTCTAGAATTGATATTGTATTACATGATACTTATTATGTTGT-…
13C_2	CIT	post-receptive	BohSur26	2016-10-15	Pegoscapus tonduzi	GAAGTTTACATTTTAATTTTACCTGGATTTGGATTAATTTCTCATATAATTTGTAGAGAAAGAATAAAAAAAGAAGTATTTGGAATATTAGGAATAGTATATGCAATAGTTTCAATTGGTGTTTTAGGATTTATTGTCTGAGGTCATCATATATTTACTGTTGGGATAGATGTTGATACACGTGCATATTTTACTTCAGCAACAATAATTATTGCAATTCCTACTGGGATTAAAATTTTTAGATGATTAGCTTCAATAAGAGGAATAAAGATTAACATTAATGTTTCAAATTTATGAATTTTAGGATTTATTTTTTTATTTACTTTAGGTGGATTTACTGGGATTATTTTATCAAATTCTAGAATTGATATTGTATTGCATGATACTTATTA-------…
13C_3	CIT	post-receptive	BohSur26	2016-10-15	Pegoscapus tonduzi	GAAGTTTATATTTTAATTTTACCTGGATTTGGATTAATTTCTCATATAATTTGTAGAGAAAGAATAAAAAAAGAAGTATTTGGAATATTAGGAATAGTATATGCAATAGTTTCAATTGGTGTTTTAGGATTTATTGTTTGAGGTCATCATATATTTACTGTTGGGATAGATGTTGATACACGTGCATATTTTACTTCAGCAACAATAATTATTGCAATTCCTACTGGGATTAAAATTTTTAGATGATTAGCTTCAATAAGAGGAATAAAGATTAACATTAATGTTTCAAATTTATGAATTTTAGGATTTATTTTTTTATTTACTTTAGGTGGATTAACTGGAATTATTTTATCAAATTCTAGAATTGATATTGTATTACATGATACTTATTA-------…
14C_1	CIT	intermediate	BohSur26	2016-10-26	Pegoscapus tonduzi	GAAGTTTATATTTTAATTTTACCTGGATTTGGATTAATTTCTCACATAATTTGTAGAGAAAGAATAAAAAAAGAAGTATTTGGAATATTAGGAATAGTATATGCAATGGTTTCAATTGGTGTTTTAGGATTTATTGTTTGAGGTCATCATATATTTACTGTTGGAATAGATGTTGATACTCGTGCATATTTTACTTCAGCAACAATAATTATTGCAATTCCTACTGGAATTAAAATTTTTAGGTGATTAGCTTCAATAAGAGGAATAAAGATTAATATTAATGTTTCAAATTTATGAATTTTAGGATTTATTTTTTTATTTACTTTAGGTGGATTAACTGGAATTATTTTATCAAATTCTAGAATTGATATTGTATTACATGATACTTATTATGTTGTG…
15C_1	CIT	receptive	BCI1	2016-11-05	Pegoscapus tonduzi	GAAGTTTATATTTTAATTTTACCTGGATTTGGATTAATTTCTCACATAATTTGTAGAGAAAGAATAAAAAAAGAAGTATTTGGAATATTAGGAATAGTATACGCAATGGTTTCAATTGGTGTTTTAGGATTTATTGTTTGAGGTCATCATATATTTACTGTAGGAATAGATGTTGATACTCGTGCATATTTTACTTCAGCAACAATAATTATTGCAATTCCTACTGGTATTAAAATTTTTAGGTGATTAGCTTCAATAAGAGGAATAAAGATTAATATTAATGTTTCAAATTTATGAATTTTAGGATTTATTTTTTTATTTACTTTAGGTGGATTAACTGGAATTATTTTATCAAATTCTAGAATTGATATTGTATTACATGATACTTATTATGTTGTG…
15C_2	CIT	receptive	BCI1	2016-11-05	Pegoscapus tonduzi	GAAGTTTATATTTTAATTTTACCTGGATTTGGATTAATTTCTCACATAATTTGTAGAGAAAGAATAAAAAAAGAAGTATTTGGAATATTAGGAATAGTATATGCAATGGTTTCAATTGGTGTTTTAGGATTTATTGTTTGAGGTCATCATATATTTACTGTTGGAATAGATGTTGATACTCGTGCATATTTTACTTCAGCAACAATAATTATTGCAATTCCTACTGGTATTAAAATTTTTAGGTGATTAGCTTCAATAAGAGGAATAAAGATTAATATTAATGTTTCAAATTTATGAATTTTAGGATTTATTTTTTTATTTACTTTAGGTGGATTAACTGGAATTATTTTATCAAATTCTAGAATTGATATTGTATTACATGATACTTATTATGTTGTG…
15C_3	CIT	receptive	BCI1	2016-11-05	Pegoscapus tonduzi	GAAGTTTATATTTTAATTTTACCTGGATTTGGATTAATTTCTCACATAATTTGTAGAGAAAGAATAAAAAAAGAAGTATTTGGAATATTAGGAATAGTATACGCAATGGTTTCAATTGGTGTTTTAGGATTTATTGTTTGAGGTCATCATATATTTACTGTAGGTATAGATGTTGATACTCGTGCATATTTTACTTCAGCAACAATAATTATTGCAATTCCTACTGGTATTAAAATTTTTAGGTGATTAGCTTCAATAAGAGGAATAAAGATTAATATTAATGTTTCAAATTTATGAATTTTAGGATTTATTTTTTTATTTACTTTAGGTGGATTAACTGGAATTATTTTATCAAATTCTAGAATTGATATTGTATTACATGATACTTATTATGTTGTG…
15C_4	CIT	receptive	BCI1	2016-11-05	Pegoscapus tonduzi	GAAGTTTATATTTTAATTTTACCTGGATTTGGATTAATTTCTCATATAATTTGTAGAGAAAGAATAAAAAAAGAAGTATTTGGAATATTAGGAATAGTATATGCAATAGTTTCAATTGGTGTTTTAGGATTTATTGTTTGAGGTCATCATATATTTACTGTTGGAATAGATGTTGATACTCGTGCATATTTTACTTCAGCAACAATAATTATTGCAATTCCTACTGGTATTAAAATTTTTAGATGATTAGCTTCAATAAGAGGAATAAAAATTAATATTAATGTTTCAAATTTATGAATTTTAGGATTTATTTTTTTATTTACTTTAGGTGGATTAACTGGAATTATGTTATCAAATTCTAGAATTGATATTGTATTACATGATACTTATTATGTTGTG…
15C_5	CIT	receptive	BCI1	2016-11-05	Pegoscapus tonduzi	GAAGTTTANATTTTAATTTTACCTGGATTTGGATTAATTTCTCATATAATTTGTAGAGAAAGAATAAAAAAAGAAGTATTTGGAATATTAGGAATAGTATATGCAATAGTTTCAATTGGTGTTTTAGGATTTATTGTTTGAGGTCATCATATATTTACTGTTGGNATAGATGTTGATACTCGTGCATATTTTACTTCAGCAACAATAATTATTGCAATTCCTACTGGGATTAAAATTTTTAGATGATTAGCTTCAATAAGAGGAATAAAGATTAACATTAATGTTTCAAATTTATGAATTTTAGGATTTATTTTTTTATTTACTTTAGGTGGATTTACTGGAATTATTTTATCAAATTCTAGAATTGATATTGTATTACATGATACTTATTATGTTGTA…
16C_1	CIT	receptive	BohSur26	2016-10-12	Pegoscapus tonduzi	GAAGTTTATATTTTAATTTTACCTGGATTTGGATTAATTTCTCACATAATTTGTAGAGAAAGAATAAAAAAAGAAGTATTTGGAATATTAGGAATAGTATATGCAATGGTTTCAATTGGTGTTTTAGGATTTATTGTTTGAGGTCATCATATATTTACTGTTGGAATAGATGTTGATACTCGTGCATATTTTACTTCAGCAACAATAATTATTGCAATTCCTACTGGAATTAAAATTTTTAGGTGATTAGCTTCAATAAGAGGAATAAAGATTAATATTAATGTTTCAAATTTATGAATTTTAGGATTTATTTTTTTATTTACTTTAGGTGGATTAACTGGAATTATTTTATCAAATTCTAGAATTGATATTGTATTACATGATACTTATTATGTTGTG…
17C_1	CIT	receptive	BCI1	2016-11-06	Pegoscapus tonduzi	GAAGTTTATATTTTAATTTTACCTGGATTTGGGTTAATTTCTCACATAATTTGTAGAGAAAGAATAAAAAAAGAAGTATTTGGAATATTAGGAATAGTATATGCAATGGTTTCAATTGGTGTTTTAGGATTTATTGTTTGAGGTCATCATATATTTACTGTAGGAATAGATGTTGATACTCGTGCATATTTTACTTCAGCAACAATAATTATTGCAATTCCTACTGGTATTAAAATTTTTAGGTGATTAGCTTCAATAAGAGGAATAAAGATTAATATTAATGTTTCAAATTTATGAATTTTAGGATTTATTTTTTTATTTACTTTAGGTGGATTAACTGGAATTATTTTATCAAATTCTAGAATTGATATTGTATTACATGACACTTATTATGTTGTG…
18C_1	CIT	intermediate	BohSur26	2016-10-27	Pegoscapus tonduzi	GAAGTTTACATTTTAATTTTACCTGGGTTTGGACTAATTTCTCATATAATTTGTAGAGAGAGAATAAAAAAAGAAGTATTTGGAATATTAGGGATAGTGTATGCAATAGTTTCAATTGGGGTTTTAGGATTTATTGTATGAGGTCATCATATATTTACTGTTGGGATAGATGTTGATACACGTGCATATTTTACTTCAGCAACAATAATTATTGCAATTCCTACTGGGATTAAAATTTTTAGATGATTAGCTTCAATAAGAGGAATAAAGATTAACATTAATGTATCAAATTTATGAATTTTAGGATATATTTTTTTATTTACTTTAGGTGGATTTACTGGGATTATTTTATCAAATTCTAGAATTGATATTGTATTACATGATACTTATTA-------…
19C_1	CIT	post-receptive	BohSur26	2016-10-16	Pegoscapus tonduzi	GAAGTTTATATTTTAATTTTACCTGGATTTGGATTAATTTCTCACATAATTTGTAGAGAAAGAATAAAAAAAGAAGTATTTGGAATATTAGGAATAGTATATGCAATGGTTTCAATTGGTGTTTTAGGATTTATTGTTTGAGGTCATCATATATTTACTGTTGGAATAGATGTTGATACTCGTGCATATTTTACTTCAGCAACAATAATTATTGCAATTCCTACTGGTATTAAAATTTTTAGGTGATTAGCTTCAATAAGAGGAATAAAGATTAATATTAATGTTTCAAATTTATGAATTTTAGGATTTATTTTTTTATTTACTTTAGGTGGATTAACTGGAATTATTTTATCAAATTCTAGAATTGATATTGTATTACATGATACTTATTATGTT---…
1C	CIT	intermediate	BohSur26	2016-10-25	Pegoscapus tonduzi	GAAGTTTATATTTTAATTTTACCTGGATTTGGATTAATTTCTCATATAATTTGTAGAGAAAGAATAAAAAAAGAAGTATTTGGAATATTAGGAATAGTATATGCAATAGTTTCAATTGGTGTTTTAGGATTTATTGTATGAGGTCATCATATATTTACTGTTGGGATAGATGTTGATACACGTGCATATTTTACTTCAGCAACAATAATTATTGCAATTCCTACTGGGATTAAAATTTTTAGATGATTAGCTTCAATAAGAGGAATAAAGATTAACATTAATGTTTCAAATTTATGAATTTTAGGATTTATTTTTTTATTTACTTTAGGTGGATTAACGGGAATTATTTTATCAAATTCTAGAATTGATATTGTATTACATGATACTTATTAT------…
20C_1	CIT	receptive	BCI1	2016-11-09	Pegoscapus tonduzi	GAAGTTTACATTTTAATTTTACCTGGATTTGGATTAATTTCTCATATAATTTGTAGAGAAAGAATAAAAAAAGAAGTATTTGGAATATTAGGAATAGTGTATGCAATAGTTTCAATTGGTGTTTTAGGATTTATTGTATGAGGTCATCATATATTTACTGTTGGGATAGATGTTGATACACGTGCATATTTTACTTCAGCAACAATAATTATTGCAATTCCTACTGGGATTAAAATTTTTAGATGATTAGCTTCAATAAGAGGAATAAAGATTAACATTAATGTATCAAATTTATGAATTTTAGGATATATTTTTTTATTTACTTTAGGTGGACTTACTGGGATTATTTTATCAAATTCTAGAATTGATA-----------------------------…
21C_1	CIT	receptive	BCI1	2016-11-01	Pegoscapus tonduzi	GAAGTTTATATTTTAATTTTACCTGGATTTGGATTAATTTCTCACATAATTTGTAGAGAAAGAATAAAAAAAGAAGTATTTGGAATATTAGGAATAGTATATGCAATGGTTTCAATTGGTGTTTTAGGATTTATTGTTTGAGGTCATCATATATTTACTGTTGGAATAGATGTTGATACTCGTGCATATTTTACTTCAGCAACAATAATTATTGCAATTCCTACTGGTATTAAAATTTTTAGGTGATTAGCTTCAATAAGAGGAATAAAGATTAACATTAATGTTTCAAATTTATGAATTTTAGGATTTATTTTTTTATTTACTTTAGGTGGATTAACTGGAATTATTTTATCAAATTCTAGAATTGATATTGTATTACATGATACTTATTATGTTG--…
22C_1	CIT	receptive	BohSur26	2016-10-11
23C_1	CIT	sterile	BohSur26	2017-07-07	Tetrapus ecuadoranus	GAAGTATATATTTTAATTTTACCAGGATTTGGATTAGTTTCTCATATAATTTGTAATGAAAGAATAAAAAAAGAAGTTTTTGGGGCTATAGGAATAATTTATGCAATAATTTCAATTGGAGTTTTAGGATTTATTGTATGAGGACATCATATATTTACAGTTGGAATAGATGTTGATACTCGAGCATATTTTACTTCTGCAACTATAATTATTGCTGTTCCTACAGGAATTAAAATTTTTAGTTGATTAGCATCTATAAATGGAATAAAAGTAAAAATATCTGTAACAAATTTATGAGTTTTAGGTTTTATTTTTTTATTTACTATAGGAGGATTAACTGGAATTATTTTATCAAATTCATCAATTGACATTATTTTACATGATACATATTATGTAGTT…
24C_1	CIT	sterile	BohSur26	2017-07-24	Pegoscapus tonduzi	GAAGTTTATATTTTAATTTTACCTGGATTTGGATTAATTTCTCACATAATTTGTAGAGAAAGAATAAAAAAAGAAGTATTTGGAATATTAGGAATAGTATATGCAATGTTTTCAATTGGTGTTTTAGGATTTATTGTTTGAGGTCATCATATATTTACTGTTGGAATAGATGTTGATACTCGTGCATATTTTACTTCAGCAACAATAATTATTGCAATTCCTACTGGTATTAAAATTTTTAGGTGATTAGCTTCAATAAGAGGAATAAAGATTAATATTAATGTTTCAAATTTATGAATTTTAGGATTTATTTTTTTATTTACTTTAGGTGGATTAACTGGAATTATTTTATCAAATTCTAGAATTGATATTGTATTACATGATACTTATTATGTTGTG…
24C_10	CIT	sterile	BohSur26	2017-07-24	Pegoscapus tonduzi	GAAGTTTATATTTTAATTTTACCTGGATTTGGATTAATTTCTCACATAATTTGTAGAGAAAGAATAAAAAAAGAAGTATTTGGAATATTAGGAATAGTATATGCAATGGTTTCAATTGGTGTTTTAGGATTTATTGTTTGAGGTCATCATATATTTACTGTTGGAATAGATGTTGATACTCGTGCATATTTTACTTCAGCAACAATAATTATTGCAATTCCTACTGGTATTAAAATTTTTAGGTGATTAGCTTCAATAAGAGGAATAAAGATTAATATTAATGTTTCAAATTTATGAATTTTAGGATTTATTTTTTTATTTACTTTAGGTGGATTAACTGGAATTATTTTATCAAATTCTAGAATTGATATTGTATTACATGATACTTATTATGTTGTG…
24C_2	CIT	sterile	BohSur26	2017-07-24	Pegoscapus tonduzi	GAAGTTTATATTTTAATTTTACCTGGATTTGGATTAATTTCTCACATAATTTGTAGAGAAAGAATAAAAAAAGAAGTATTTGGAATATTAGGAATAGTATATGCAATGGTTTCAATTGGTGTTTTAGGATTTATTGTTTGAGGTCATCATATATTTACTGTTGGAATAGATGTTGATACTCGTGCATATTTTACTTCAGCAACAATAATTATTGCAATTCCTACTGGTATTAAAATTTTTAGGTGATTAGCTTCAATAAGAGGAATAAAGATTAATATTAATGTTTCAAATTTATGAATTTTAGGATTTATTTTTTTATTTACTTTAGGTGGATTAACTGGAATTATTTTATCAAATTCTAGAATTGATATTGTATTACATGATACTTATTATGTTGTG…
24C_3	CIT	sterile	BohSur26	2017-07-24	Pegoscapus tonduzi	GAAGTTTATATTTTAATTTTACCTGGATTTGGATTAATTTCTCACATAATTTGTAGAGAAAGAATAAAAAAAGAAGTATTTGGAATATTAGGAATAGTATACGCAATGGTTTCAATTGGTGTTTTAGGATTTATTGTTTGAGGTCATCATATATTTACTGTAGGAATAGATGTTGATACTCGTGCATATTTTACTTCAGCAACAATAATTATTGCAATTCCTACTGGTATTAAAATTTTTAGGTGATTAGCTTCAATAAGAGGAATAAAGATTAATATTAATGTTTCAAATTTATGAATTTTAGGATTTATTTTTTTATTTACTTTAGGTGGATTAACTGGAATTATTTTATCAAATTCTAGAATTGATATTGTATTACATGATACTTATTATGTTGTG…
24C_4	CIT	sterile	BohSur26	2017-07-24	Pegoscapus tonduzi	GAAGTTTATATTTTAATTTTACCTGGATTTGGATTAATTTCTCACATAATTTGTAGAGAAAGAATAAAAAAAGAAGTATTTGGAATATTAGGAATAGTATATGCAATGGTTTCAATTGGTGTATTAGGATTTATTGTTTGAGGTCATCATATATTTACTGTTGGAATAGATGTTGATACTCGTGCATATTTTACTTCAGCAACAATAATTATTGCAATTCCTACTGGTATTAAAATTTTTAGGTGATTAGCTTCAATAAGAGGAATAAAGATTAATATTAATGTTTCAAATTTATGAATTTTAGGATTTATTTTTTTATTTACTTTAGGTGGATTAACTGGAATTATTTTATCAAATTCTAGAATTGATATTGTATTACATGATACTTATTATGTTGTG…
24C_5	CIT	sterile	BohSur26	2017-07-24	Pegoscapus tonduzi	GAAGTTTACATTTTAATTTTACCTGGGTTTGGATTAATTTCTCATATAATTTGTAGAGAGAGAATAAAAAAAGAAGTATTTGGAATATTAGGGATAGTGTATGCAATAGTTTCAATTGGTGTTTTAGGATTTATTGTCTGAGGTCATCATATATTTACTGTTGGGATAGATGTTGATACACGTGCATATTTTACTTCAGCAACAATAATTATTGCAATTCCTACTGGGATTAAAATTTTTAGATGATTAGCTTCTATAAGAGGAATAAAGATTAACATTAATGTATCAAATTTATGAATTTTAGGATTTATTTTTTTATTTACTTTAGGTGGACTTACTGGGATTATTTTATCAAATTCTAGAATTGATATTGTTTTACATGATACTTATTATGTTGTA…
24C_6	CIT	sterile	BohSur26	2017-07-24	Pegoscapus tonduzi	GAAGTTTATATTTTAATTTTACCTGGATTTGGATTAATTTCTCACATAATTTGTAGAGAAAGAATAAAAAAAGAAGTATTTGGAATATTAGGAATAGTATATGCAATGGTTTCAATTGGTGTTTTAGGATTTATTGTTTGAGGTCATCATATATTTACTGTTGGAATAGATGTTGATACTCGTGCATATTTTACTTCAGCAACAATAATTATTGCAATTCCTACTGGTATTAAAATTTTTAGGTGATTAGCTTCAATAAGAGGAATAAAGATTAATATTAATGTTTCAAATTTATGAATTTTAGGATTTATTTTTTTATTTACTTTAGGTGGATTAACTGGAATTATTTTATCAAATTCTAGAATTGATATTGTATTACATGATACTTATTATGTTGTG…
24C_7	CIT	sterile	BohSur26	2017-07-24	Pegoscapus tonduzi	GAAGTTTATATTTTAATTTTACCTGGATTTGGATTAATTTCTCACATAATTTGTAGAGAAAGAATAAAAAAAGAAGTATTTGGAATATTAGGAATAGTATATGCAATGGTTTCAATTGGTGTTTTAGGATTTATTGTTTGAGGTCATCATATATTTACTGTTGGAATAGATGTTGATACTCGTGCATATTTTACTTCAGCAACAATAATTATTGCAATTCCTACTGGTATTAAAATTTTTAGGTGATTAGCTTCAATAAGAGGAATAAAGATTAATATTAATGTTTCAAATTTATGAATTTTAGGATTTATTTTTTTATTTACTTTAGGTGGATTAACTGGAATTATTTTATCAAATTCTAGAATTGATATTGTATTACATGATACTTATTATGTTGTG…
24C_8	CIT	sterile	BohSur26	2017-07-24	Pegoscapus tonduzi	GAAGTTTATATTTTAATTTTACCTGGATTTGGATTAATTTCTCACATAATTTGTAGAGAAAGAATAAAAAAAGAAGTATTTGGAATATTAGGAATAGTATATGCAATGGTTTCAATTGGTGTTTTAGGATTTATTGTTTGAGGTCATCATATATTTACTGTTGGAATAGATGTTGATACTCGTGCATATTTTACTTCAGCAACAATAATTATTGCAATTCCTACTGGTATTAAAATTTTTAGGTGATTAGCTTCAATAAGAGGAATAAAGATTAATATTAATGTTTCAAATTTATGAATTTTAGGATTTATTTTTTTATTTACTTTAGGTGGATTAACTGGAATTATTTTATCAAATTCTAGAATTGATATTGTATTACATGATACTTATTATGTTGTG…
24C_9	CIT	sterile	BohSur26	2017-07-24	Pegoscapus tonduzi	GAAGTTTATATTTTAATTTTACCTGGATTTGGATTAATTTCTCACATAATTTGTAGAGAAAGAATAAAAAAAGAAGTATTTGGAATATTAGGAATAGTATATGCAATGGTTTCAATTGGTGTTTTAGGATTTATTGTTTGAGGTCATCATATATTTACTGTAGGAATAGATGTTGATACTCGTGCATATTTTACTTCAGCAACAATAATTATTGCAATTCCTACTGGTATTAAAATTTTTAGGTGATTAGCTTCAATAAGAGGAATAAAGATTAATATTAATGTTTCAAATTTATGAATTTTAGGATTTATTTTTTTATTTACTTTAGGTGGATTAACTGGAATTATTTTATCAAATTCTAGAATTGATATTGTATTACATGACACTTATTATGTTGTG…
25C_1	CIT	sterile	BohSur26	2017-07-31	Pegoscapus tonduzi	GAAGTTTATATTTTAATTTTACCTGGATTTGGATTAATTTCTCACATAATTTGTAGAGAAAGAATAAAAAAAGAAGTATTTGGAATATTAGGAATAGTATATGCAATGGTTTCAATTGGTGTTTTAGGATTTATTGTTTGAGGTCATCATATATTTACTGTTGGAATAGATGTTGATACTCGTGCATATTTTACTTCAGCAACAATAATTATTGCAATTCCTACTGGTATTAAAATTTTTAGGTGATTAGCTTCAATAAGAGGAATAAAGATTAATATTAATGTTTCAAATTTATGAATTTTAGGATTTATTTTTTTATTTACTTTAGGTGGATTAACTGGAATTATTTTATCAAATTCTAGAATTGATATTGTATTACATGATACTTATTATGTTGTG…
25C_10	CIT	sterile	BohSur26	2017-07-31	Pegoscapus tonduzi	GAAGTTTATATTTTAATTTTACCTGGATTTGGATTAATTTCTCACATAATTTGTAGAGAAAGAATAAAAAAAGAAGTATTTGGAATATTAGGAATAGTATATGCAATGGTTTCAATTGGTGTTTTAGGATTTATTGTTTGAGGTCATCATATATTTACTGTTGGAATAGATGTTGATACTCGTGCATATTTTACTTCAGCAACAATAATTATTGCAATTCCTACTGGTATTAAAATTTTTAGGTGATTAGCTTCAATAAGAGGAATAAAGATTAATATTAATGTTTCAAATTTATGAATTTTAGGATTTATTTTTTTATTTACTTTAGGTGGATTAACTGGAATTATTTTATCAAATTCTAGAATTGATATTGTATTACATGATACTTATTATGTTGTG…
25C_11	CIT	sterile	BohSur26	2017-07-31	Pegoscapus tonduzi	GAAGTTTATATTTTAATTTTACCTGGATTTGGATTAATTTCTCACATAATTTGTAGAGAAAGAATAAAAAAAGAAGTATTTGGAATATTAGGAATAGTATATGCAATGGTTTCAATTGGTGTTTTAGGATTTATTGTTTGAGGTCATCATATATTTACTGTTGGAATAGATGTTGATACTCGTGCATATTTTACTTCAGCAACAATAATTATTGCAATTCCTACTGGTATTAAAATTTTTAGGTGATTAGCTTCAATAAGAGGAATAAAGATTAATATTAATGTTTCAAATTTATGAATTTTAGGATTTATTTTTTTATTTACTTTAGGTGGATTAACTGGAATTATTTTATCAAATTCTAGAATTGATATTGTATTACATGATACTTATTATGTTGTG…
25C_2	CIT	sterile	BohSur26	2017-07-31	Pegoscapus tonduzi	GAAGTTTATATTTTAATTTTACCTGGATTTGGATTAATTTCTCACATAATTTGTAGAGAAAGAATAAAAAAAGAAGTATTTGGAATATTAGGAATAGTGTATGCAATGGTTTCAATTGGTGTTTTAGGATTTATTGTTTGAGGTCATCATATATTTACTGTAGGAATAGATGTTGATACTCGTGCATATTTTACTTCAGCAACAATAATTATTGCAATTCCTACTGGTATTAAAATTTTTAGGTGATTAGCTTCAATAAGAGGAATAAAGATTAATATTAATGTTTCAAATTTATGAATTTTAGGATTTATTTTTTTATTTACTTTAGGTGGATTAACTGGAATTATTTTATCAAATTCTAGAATTGATATTGTATTACATGATACTTATTATGTTGTG…
25C_3	CIT	sterile	BohSur26	2017-07-31	Pegoscapus tonduzi	GAAGTTTATATTTTAATTTTACCTGGATTTGGATTAATTTCTCACATAATTTGTAGAGAAAGAATAAAAAAAGAAGTATTTGGAATATTAGGAATAGTATATGCAATGGTTTCAATTGGTGTTTTAGGATTTATTGTTTGAGGTCATCATATATTTACTGTTGGAATAGATGTTGATACTCGTGCATATTTTACTTCAGCAACAATAATTATTGCAATTCCTACTGGTATTAAAATTTTTAGGTGATTAGCTTCAATAAGAGGAATAAAGATTAATATTAATGTTTCAAATTTATGAATTTTAGGATTTATTTTTTTATTTACTTTAGGTGGATTAACTGGAATTATTTTATCAAATTCTAGAATTGATATTGTATTACATGATACTTATTATGTTGTG…
25C_4	CIT	sterile	BohSur26	2017-07-31	Pegoscapus tonduzi	GAAGTTTATATTTTAATTTTACCTGGATTTGGATTAATTTCTCACATAATTTGTAGAGAAAGAATAAAAAAAGAAGTATTTGGAATATTAGGAATAGTATATGCAATGGTTTCAATTGGTGTATTAGGATTTATTGTTTGAGGTCATCATATATTTACTGTTGGAATAGATGTTGATACTCGTGCATATTTTACTTCAGCAACAATAATTATTGCAATTCCTACTGGTATTAAAATTTTTAGGTGATTAGCTTCAATAAGAGGAATAAAGATTAATATTAATGTTTCAAATTTATGAATTTTAGGATTTATTTTTTTATTTACTTTAGGTGGATTAACTGGAATTATTTTATCAAATTCTAGAATTGATATTGTATTACATGATACTTATTATGTTGTG…
25C_5	CIT	sterile	BohSur26	2017-07-31	Pegoscapus tonduzi	GAAGTTTATATTTTAATTTTACCTGGATTTGGATTAATTTCTCACATAATTTGTAGAGAAAGAATAAAAAAAGAAGTATTTGGAATATTAGGAATAGTATATGCAATGGTTTCAATTGGTGTTTTAGGATTTATTGTTTGAGGTCATCATATATTTACTGTTGGAATAGATGTTGATACTCGTGCATATTTTACTTCAGCAACAATAATTATTGCAATTCCTACTGGTATTAAAATTTTTAGGTGATTAGCTTCAATAAGAGGAATAAAGATTAATATTAATGTTTCAAATTTATGAATTTTAGGATTTATTTTTTTATTTACTTTAGGTGGATTAACTGGAATTATTTTATCAAATTCTAGAATTGATATTGTATTACATGATACTTATTATGTTGTG…
25C_6	CIT	sterile	BohSur26	2017-07-31	Pegoscapus tonduzi	GAAGTTTATATTTTAATTTTACCTGGATTTGGATTAATTTCTCACATAATTTGTAGAGAAAGAATAAAAAAAGAAGTATTTGGAATATTAGGAATAGTATATGCAATGGTTTCAATTGGTGTTTTAGGATTTATTGTTTGAGGTCATCATATATTTACTGTTGGAATAGATGTTGATACTCGTGCATATTTTACTTCAGCAACAATAATTATTGCAATTCCTACTGGTATTAAAATTTTTAGGTGATTAGCTTCAATAAGAGGAATAAAGATTAATATTAATGTTTCAAATTTATGAATTTTAGGATTTATTTTTTTATTTACTTTAGGTGGATTAACTGGAATTATTTTATCAAATTCTAGAATTGATATTGTATTACATGATACTTATTATGTTGTG…
25C_7	CIT	sterile	BohSur26	2017-07-31	Pegoscapus tonduzi	GAAGTTTATATTTTAATTTTACCTGGATTTGGATTAATTTCACACATAATTTGTAGAGAAAGAATAAAAAAAGAAGTATTTGGAATATTAGGAATAGTATATGCAATGGTTTCAATTGGTGTTTTAGGATTTATTGTTTGAGGTCATCATATATTTACTGTTGGAATAGATGTTGATACTCGTGCATATTTTACTTCAGCAACAATAATTATTGCAATTCCTACTGGTATTAAAATTTTTAGGTGATTAGCTTCAATAAGAGGAATAAAGATTAATATTAATGTTTCAAATTTATGAATTTTAGGATTTATTTTTTTATTTACTTTAGGTGGATTAACTGGAATTATTTTATCAAATTCTAGAATTGATATTGTATTACATGATACTTATTATGTTGTG…
25C_8	CIT	sterile	BohSur26	2017-07-31	Pegoscapus tonduzi	GAAGTTTATATTTTAATTTTACCTGGATTTGGATTAATTTCTCACATAATTTGTAGAGAAAGAATAAAAAAAGAAGTATTTGGAATATTAGGAATAGTATATGCAATGGTTTCAATTGGTGTTTTAGGATTTATTGTTTGAGGTCATCATATATTTACTGTTGGAATAGATGTTGATACTCGTGCATATTTTACTTCAGCAACAATAATTATTGCAATTCCTACTGGTATTAAAATTTTTAGGTGATTAGCTTCAATAAGAGGAATAAAGATTAATATTAATGTTTCAAATTTATGAATTTTAGGATTTATTTTTTTATTTACTTTAGGTGGATTAACTGGAATTATTTTATCAAATTCTAGAATTGATATTGTATTACATGATACTTATTATGTTGTG…
26C_1	CIT	sterile	BohSur26	2017-08-19	Pegoscapus tonduzi	GAAGTTTATATTTTAATTTTACCTGGATTTGGATTAATTTCTCACATAATTTGTAGAGAAAGAATAAAAAAAGAAGTATTTGGAATATTAGGAATAGTATATGCAATGGTTTCAATTGGTGTTTTAGGATTTATTGTTTGAGGTCATCATATATTTACTGTTGGAATAGATGTTGATACTCGTGCATATTTTACTTCAGCAACAATAATTATTGCAATTCCTACTGGTATTAAAATTTTTAGGTGATTAGCTTCAATAAGAGGAATAAAGATTAATATTAATGTTTCAAATTTATGAATTTTAGGATTTATTTTTTTATTTACTTTAGGTGGATTAACTGGAATTATTTTATCAAATTCTAGAATTGATATTGTATTACATGATACTTATTATGTTGTG…
26C_2	CIT	sterile	BohSur26	2017-08-19
26C_3	CIT	sterile	BohSur26	2017-08-19	Pegoscapus tonduzi	GAAGTTTATATTTTAATTTTACCTGGATTTGGATTAATTTCTCACATAATTTGTAGAGAAAGAATAAAAAAAGAAGTATTTGGAATATTAGGAATAGTATATGCAATGGTTTCAATTGGTGTTTTAGGATTTATTGTTTGAGGTCATCATATATTTACTGTTGGAATAGATGTTGATACTCGTGCATATTTTACTTCAGCAACAATAATTATTGCAATTCCTACTGGTATTAAAATTTTTAGGTGATTAGCTTCAATAAGAGGAATAAAGATTAATATTAATGTTTCAAATTTATGAATTTTAGGATTTATTTTTTTATTTACTTTAGGTGGATTAACTGGAATTATTTTATCAAATTCTAGAATTGATATTGTATTACATGATACTTATTATGTTGTG…
27C_1	CIT	sterile	BohSur26	2017-08-11	Pegoscapus tonduzi	GAAGTTTATATTTTAATTTTACCTGGATTTGGATTAATTTCTCACATAATTTGTAGAGAAAGAATAAAAAAAGAAGTATTTGGAATATTAGGAATAGTATATGCAATGGTTTCAATTGGTGTTTTAGGATTTATTGTTTGAGGTCATCATATATTTACTGTTGGAATAGATGTTGATACTCGTGCATATTTTACTTCAGCAACAATAATTATTGCAATTCCTACTGGTATTAAAATTTTTAGGTGATTAGCTTCAATAAGAGGAATAAAGATTAATATTAATGTTTCAAATTTATGAATTTTAGGATTTATTTTTTTATTTACTCTAGGTGGATTAACTGGAATTATTTTATCAAATTCTAGAATTGATATTGTATTACATGATACTTATTATGTTGTG…
27C_2	CIT	sterile	BohSur26	2017-08-11	Pegoscapus tonduzi	GAAGTTTATATTTTAATTTTACCTGGATTTGGATTAATTTCTCACATAATTTGTAGAGAAAGAATAAAAAAAGAAGTATTTGGAATATTAGGAATAGTATACGCAATGGTTTCAATTGGTGTTTTAGGATTTATTGTTTGAGGTCATCATATATTTACTGTAGGAATAGATGTTGATACTCGTGCATATTTTACTTCAGCAACAATAATTATTGCAATTCCTACTGGTATTAAAATTTTTAGGTGATTAGCTTCAATAAGAGGAATAAAGATTAATATTAATGTTTCAAATTTATGAATTTTAGGATTTATTTTTTTATTTACTTTAGGTGGATTAACTGGAATTATTTTATCAAATTCTAGAATTGATATTGTATTACACGATACTTATTATGTTGTG…
27C_3	CIT	sterile	BohSur26	2017-08-11	Pegoscapus tonduzi	GAAGTTTATATTTTAATTTTACCTGGATTTGGATTAATTTCTCACATAATTTGTAGAGAAAGAATAAAAAAAGAAGTATTTGGAATATTAGGAATAGTATATGCAATGGTTTCAATTGGTGTTTTAGGATTTATTGTTTGAGGTCATCATATATTTACTGTTGGAATAGATGTTGATACTCGTGCATATTTTACTTCAGCAACAATAATTATTGCAATTCCTACTGGTATTAAAATTTTTAGGTGATTAGCTTCAATAAGAGGAATAAAGATTAATATTAATGTTTCAAATTTATGAATTTTAGGATTTATTTTTTTATTTACTTTAGGTGGATTAACTGGAATTATTTTATCAAATTCTAGAATTGATATTGTATTACATGATACTTATTATGTTGTG…
27C_4	CIT	sterile	BohSur26	2017-08-11	Pegoscapus tonduzi	GAAGTTTATATTTTAATTTTACCTGGATTTGGATTAATTTCTCACATAATTTGTAGAGAAAGAATAAAAAAAGAAGTATTTGGAATATTAGGAATAGTATATGCAATGGTTTCAATTGGTGTTTTAGGATTTATTGTTTGAGGTCATCATATATTTACTGTTGGAATAGATGTTGATACTCGTGCATATTTTACTTCAGCAACAATAATTATTGCAATTCCTACTGGTATTAAAATTTTTAGGTGATTAGCTTCAATAAGAGGAATAAAGATTAATATTAATGTTTCAAATTTATGAATTTTAGGATTTATTTTTTTATTTACTTTAGGTGGATTAACTGGAATTATTTTATCAAATTCTAGAATTGATATTGTATTACATGATACTTATTATGTTGTG…
2C_1	CIT	receptive	BohSur26	2016-10-14	Pegoscapus tonduzi	GAAGTTTATATTTTAATTTTACCTGGATTTGGATTAATTTCTCATATAATTTGTAGAGAAAGAATAAAAAAAGAAGTATTTGGAATATTAGGAATAGTATATGCAATAGTTTCAATTGGTGTTTTAGGATTTATTGTATGAGGTCATCATATATTTACTGTTGGGATAGATGTTGATACTCGTGCATATTTTACTTCAGCAACAATAATTATTGCAATTCCTACTGGGATTAAAATTTTTAGATGATTAGCTTCAATAAGAGGAATAAAGATTAACATTAATGTTTCAAATTTATGAATTTTAGGATTTATTTTTTTATTTACTTTAGGTGGATTAACTGGAATTATTTTATCAAATTCTAGAATTGATATTGTATTACATGATACTTATTA-------…
2C_2	CIT	receptive	BohSur26	2016-10-14	Pegoscapus tonduzi	GAAGTTTATATTTTAATTTTACCTGGATTTGGATTAATTTCTCACATAATTTGTAGAGAAAGAATAAAAAAAGAAGTATTTGGAATATTAGGAATAGTATATGCAATGGTTTCAATTGGTGTTTTAGGATTTATTGTTTGAGGTCATCATATATTTACTGTAGGAATAGATGTTGATACTCGTGCGTATTTTACTTCAGCAACAATAATTATTGCAATTCCTACTGGTATTAAAATTTTTAGGTGATTAGCTTCAATAAGAGGAATAAAGATTAATATTAATGTTTCAAATTTATGAATTTTAGGATTTATTTTTTTATTTACTTTAGGTGGATTAACTGGAATTATTTTATCAAATTCTAGAATTGATATTGTATTACATGATACTTATTATGTTGTG…
2C_3	CIT	receptive	BohSur26	2016-10-14	Pegoscapus tonduzi	GAAGTTTATATTTTAATTTTACCTGGATTTGGATTAATTTCTCACATAATTTGTAGAGAAAGAATAAAAAAAGAAGTATTTGGAATATTAGGAATAGTATATGCAATGGTTTCAATTGGTGTTTTAGGATTTATTGTTTGAGGTCATCATATATTTACTGTTGGAATAGATGTTGATACTCGTGCATATTTTACTTCAGCAACAATAATTATTGCAATTCCTACTGGTATTAAAATTTTTAGGTGATTAGCTTCAATAAGAGGAATAAAGATTAATATTAATGTTTCAAATTTATGAATTTTAGGATTTATTTTTTTATTTACTTTAGGTGGATTAACTGGAATTATTTTATCAAATTCTAGAATTGATATTGTATTACATGATACTTATTATGTTGTG…
2C_4	CIT	receptive	BohSur26	2016-10-14	Pegoscapus tonduzi	GAAGTTTATATTTTAATTTTACCTGGATTTGGATTAATTTCTCACATAATTTGTAGAGAAAGAATAAAAAAAGAAGTATTTGGAATATTAGGAATAGTATACGCAATGGTTTCAATTGGTGTTTTAGGATTTATTGTTTGAGGTCATCATATATTTACTGTAGGAATAGATGTTGATACTCGTGCATATTTTACTTCAGCAACAATAATTATTGCAATTCCTACTGGTATTAAAATTTTTAGGTGATTAGCTTCAATAAGAGGAATAAAGATTAATATTAATGTTTCAAATTTATGAATTTTAGGATTTATTTTTTTATTTACTTTAGGTGGATTAACTGGAATTATTTTATCAAATTCTAGAATTGATATTGTATTACATGATACTTATTATGTTGTG…
2C_5	CIT	receptive	BohSur26	2016-10-14	Pegoscapus tonduzi	GAAGTTTACATTTTAATTTTACCTGGATTTGGATTAATTTCTCATATAATTTGTAGAGAAAGAATAAAAAAAGAAGTATTTGGAATATTAGGAATAGTGTATGCAATAGTTTCAATTGGTGTTTTAGGATTTATTGTCTGAGGTCATCATATATTTACTGTTGGGATAGATGTTGATACACGTGCATATTTTACTTCAGCAACAATAATTATTGCAATTCCTACTGGGATTAAAATTTTTAGATGATTAGCTTCTATAAGAGGAATAAAGATTAACATTAATGTATCAAATTTATGAATTTTAGGATTTATTTTTTTATTTACTTTAGGTGGACTAACTGGAATTATTTTATCAAATTCTAGAATTGATATTGTATTACATGATACTTATTATGTTGTA…
2C_6	CIT	receptive	BohSur26	2016-10-14	Pegoscapus tonduzi	GAAGTTTATATTTTAATTTTACCTGGATTTGGATTAATTTCTCACATAATTTGTAGAGAAAGAATAAAAAAAGAAGTATTTGGAATATTAGGAATAGTATATGCAATGGTTTCAATTGGTGTTTTAGGATTTATTGTTTGAGGTCATCATATATTTACTGTTGGAATAGATGTTGATACTCGTGCATATTTTACTTCAGCAACAATAATTATTGCAATTCCTACTGGTATTAAAATTTTTAGGTGATTAGCTTCAATAAGAGGAATAAAGATTAACATTAATGTTTCAAATTTATGAATTTTAGGATTTATTTTTTTATTTACTTTAGGTGGATTAACTGGAATTATTTTATCAAATTCTAGAATTGATATTGTATTACATGATACTTATTATGTTGTG…
2C_7	CIT	receptive	BohSur26	2016-10-14
3C_1	CIT	receptive	BohSur26	2016-10-19	Pegoscapus tonduzi	GAAGTTTATATTTTAATTTTACCTGGATTTGGACTAATTTCTCATATAATTTGTAGAGAAAGAATAAAAAAAGAAGTATTTGGAATATTAGGAATAGTATATGCAATAGTTTCAATTGGTGTTTTAGGATTTATTGTATGAGGTCATCATATATTTACTGTTGGGATAGATGTTGATACACGTGCATATTTTACTTCAGCAACAATAATTATTGCAATTCCTACTGGGATTAAAATTTTTAGATGATTAGCTTCAATAAGAGGAATAAAGATTAACATTAATGTATCAAATTTATGAATTTTAGGATTTATTTTTTTATTTACTTTAGGTGGATTAACGGGGATTATTTTATCAAATTCTAGAATTGATATTGTATTACATGATACTTATTATGT----…
4C_1	CIT	receptive	BohSur26	2016-10-13	Pegoscapus tonduzi	GAAGTTTATATTTTAATTTTACCTGGATTTGGATTAATTTCTCATATAATTTGTAGAGAAAGAATAAAAAAAGAAGTATTTGGAATATTAAGAATAGTATATGCAATAGTTTCAATTGGTGTTTTAGGATTTATTGTATGAGGTCATCATATATTTACTGTTGGGATAGATGTTGATACACGTGCATATTTTACTTCAGCAACAATAATTATTGCAATTCCTACTGGGATTAAAATTTTTAGATGATTAGCTTCAATAAGAGGAATAAAGATTAACATTAATGTATCAAATTTATGAATTTTAGGATTTATTTTTTTATTTACTTTAGGTGGATTTACGGGGATTATTTTATCAAATTCTAGAATTGATATTGTATTACATGATACTTATTAT------…
4C_2	CIT	receptive	BohSur26	2016-10-13	Pegoscapus tonduzi	GAAGTTTATATTTTAATTTTACCTGGATTTGGATTAATTTCTCACATAATTTGTAGAGAAAGAATAAAAAAAGAAGTATTTGGAATATTAGGAATAGTATATGCAATNGTTTCAATTGGTGTTTTAGGATTTATTGTTTGAGGTCATCATATATTTACTGTAGGGATAGATGTTGATACTCGTGCATATTTTACTTCAGCAACAATAATTATTGCAATTCCTACTGGTATTAAAATTTTTAGGTGATTAGCTTCAATAAGAGGAATAAAGATTAATATTAATGTTTCAAATTTATGAATTTTAGGATTTATTTTTTTATTTACTTTAGGTGGATTAACTGGAATTATTTTATCAAATTCTAGAATTGATATTGTATTACATGACACTTATTATGTTGTG…
4C_3	CIT	receptive	BohSur26	2016-10-13	Pegoscapus tonduzi	GAAGTTTATATTTTAATTTTACCTGGATTTGGATTAATTTCTCACATAATTTGTAGAGAAAGAATAAAAAAAGAAGTATTTGGAATATTAGGAATAGTATATGCAATNGTTTCAATTGGTGTTTTAGGATTTATTGTTTGAGGTCATCATATATTTACTGTTGGGATAGATGTTGATACTCGTGCATATTTTACTTCAGCAACAATAATTATTGCAATTCCTACTGGTATTAAAATTTTTAGGTGATTAGCTTCAATAAGAGGAATAAAGATTAATATTAATGTTTCAAATTTATGAATTTTAGGATTTATTTTTTTATTTACTTTAGGTGGATTAACTGGAATTATTTTATCAAATTCTAGAATTGATATTGTATTACATGATACTTATTATGTTGTG…
4C_4	CIT	receptive	BohSur26	2016-10-13	Pegoscapus tonduzi	GAAGTTTACATTTTAATTTTACCTGGATTTGGATTAATTTCTCACATAATTTGTAGAGAAAGAATAAAAAAAGAAGTATTTGGAATATTAGGAATAGTATATGCAATAGTTTCAATTGGTGTTTTAGGATTTATTGTTTGAGGTCATCATATATTTACTGTTGGAATAGATGTTGATACTCGTGCATATTTTACTTCAGCAACAATAATTATTGCAATTCCTACTGGTATTAAAATTTTTAGATGATTAGCTTCAATAAGAGGAATAAAGATTAATATTAATGTTTCAAATTTATGAATTTTAGGATTTATTTTTTTATTTACTTTAGGTGGATTAACTGGAATTATTTTATCAAATTCTAGAATTGATATTGTATTACATGATACTTATTATGTTGTG…
4C_5	CIT	receptive	BohSur26	2016-10-13	Pegoscapus tonduzi	GAAGTTTATATTTTAATTTTACCTGGATTTGGATTAATTTCTCACATAATTTGTAGAGAAAGAATAAAAAAAGAAGTATTTGGAATATTAGGAATAGTATATGCAATGTTTTCAATTGGTGTTTTAGGATTTATTGTTTGAGGTCATCATATATTTACTGTTGGAATAGATGTTGATACTCGTGCATATTTTACTTCAGCAACAATAATTATTGCAATTCCTACTGGTATTAAAATTTTTAGGTGATTAGCTTCAATAAGAGGAATAAAGATTAATATTAATGTTTCAAATTTATGAATTTTAGGATTTATTTTTTTATTTACTTTAGGTGGATTAACTGGAATTATTTTATCAAATTCTAGAATTGATATTGTATTACATGATACTTATTATGTTGTG…
4C_6	CIT	receptive	BohSur26	2016-10-13	Pegoscapus tonduzi	GAAGTTTATATTTTAATTTTACCTGGATTTGGATTAATTTCTCACATAATTTGTAGAGAAAGAATAAAAAAAGAAGTATTTGGAATATTAGGAATAGTATATGCAATGGTTTCAATTGGTGTTTTAGGATTTATTGTTTGAGGTCATCATATATTTACTGTTGGAATAGATGTTGATACTCGTGCATATTTTACTTCAGCAACAATAATTATTGCAATTCCTACTGGTATTAAAATTTTTAGGTGATTAGCTTCAATAAGAGGAATAAAGATTAACATTAATGTTTCAAATTTATGAATTTTAGGATTTATTTTTTTATTTACTTTAGGTGGATTAACTGGAATTATTTTATCAAATTCTAGAATTGATATTGTATTACATGATACTTATTATGTTGTG…
4C_7	CIT	receptive	BohSur26	2016-10-13	Pegoscapus tonduzi	GAAGTTTATATTTTAATTTTACCTGGATTTGGATTAATTTCTCATATAATTTGTAGAGAAAGAATAAAAAAAGAAGTATTTGGAATATTAGGAATAGTATATGCAATNGTTTCAATTGGTGTTTTAGGATTTATTGTTTGAGGTCATCATATATTTACTGTTGGAATAGATGTTGATACTCGTGCATATTTTACTTCAGCAACAATAATTATTGCAATTCCTACTGGTATTAAAATTTTTAGATGATTAGCTTCTATAAGAGGAATAAAGATTAATATTAATGTTTCAAATTTATGAATTTTAGGATTTATTTTTTTATTTACTTTAGGTGGATTAACTGGAATTATTTTATCAAATTCTAGAATTGATATTGTATTACATGATACTTATTATGTTGTG…
4C_8	CIT	receptive	BohSur26	2016-10-13	Pegoscapus tonduzi	GAAGTTTATATTTTAATTTTACCTGGATTTGGATTAATTTCTCACATAATTTGTAGAGAAAGAATAAAAAAAGAAGTATTTGGAATATTAGGAATAGTATATGCAATGGTTTCAATTGGTGTTTTAGGATTTATTGTTTGAGGTCATCATATATTTACTGTTGGAATAGATGTTGATACTCGTGCATATTTTACTTCAGCAACAATAATTATTGCAATTCCTACTGGTATTAAAATTTTTAGGTGATTAGCTTCAATAAGAGGAATAAAGATTAATATTAATGTTTCAAATTTATGAATTTTAGGATTTATTTTTTTATTTACTTTAGGTGGATTAACTGGAATTATTTTATCAAATTCTAGAATTGATATTGTATTACATGATACTTATTATGTTGTG…
5C_1	CIT	receptive	BohSur26	2016-10-19	Pegoscapus tonduzi	GAAGTTTATATTTTAATTTTACCTGGATTTGGATTAATTTCTCATATAATTTGTAGAGAAAGAATAAAAAAAGAAGTATTTGGAATATTAGGAATAGTATATGCAATAGTTTCAATTGGTGTTTTAGGATTTATTGTATGAGGTCATCATATATTTACTGTTGGGATAGATGTTGATACTCGTGCATATTTTACTTCAGCAACAATAATTATTGCAATTCCTACTGGGATTAAAATTTTTAGATGATTAGCTTCAATAAGAGGAATAAAGATTAATATTAATGTTTCAAATTTATGAATTTTAGGATTTATTTTTTTATTTACTTTAGGTGGATTAACTGGAATTATTTTATCAAATTCTAGAATTGATATTGTATTACATGATACTTATTATGT----…
5C_2	CIT	receptive	BCI1	2016-11-03	Pegoscapus tonduzi	GAAGTTTATATTTTAATTTTACCTGGATTTGGATTAATTTCTCACATAATTTGTAGAGAAAGAATAAAAAAAGAAGTATTTGGAATATTAGGAATAGTATATGCAATGGTTTCAATTGGTGTTTTAGGATTTATTGTTTGAGGTCATCATATATTTACTGTTGGAATAGATGTTGATACTCGTGCATATTTTACTTCAGCAACAATAATTATTGCAATTCCTACTGGTATTAAAATTTTTAGGTGATTAGCTTCAATAAGAGGAATAAAGATTAATATTAATGTTTCAAATTTATGAATTTTAGGATTTATTTTTTTATTTACTTTAGGTGGATTAACTGGAATTATTTTATCAAATTCTAGAATTGATATTGTATTACATGATACTTATTATGTTGTG…
5C_3	CIT	receptive	BCI1	2016-11-03	Pegoscapus tonduzi	GAAGTTTATATTTTAATTTTACCTGGATTTGGATTAATTTCTCATATAATTTGTAGAGAAAGAATAAAAAAAGAAGTATTTGGAATATTAGGAATAGTATATGCAATAGTTTCAATTGGGGTTTTAGGATTTATTGTTTGAGGTCATCATATATTTACTGTAGGGATAGATGTTGATACACGTGCATATTTTACTTCAGCAACAATAATTATTGCAATTCCTACTGGTATTAAAATTTTTAGGTGATTAGCTTCAATAAGAGGGATAAAAATTAATATTAATGTTTCAAATTTATGAATTTTAGGATTTATTTTTTTATTTACTTTAGGTGGATTAACTGGAATTATTTTATCAAATTCTAGAATTGATATCGTATTACATGATACTTATTAT------…
5C_4	CIT	receptive	BCI1	2016-11-03	Pegoscapus tonduzi	GAAGTTTATATTTTAATTTTACCTGGATTTGGATTAATTTCTCACATAATTTGTAGAGAAAGAATAAAAAAAGAAGTATTTGGAATATTAGGAATAGTATATGCAATGGTTTCAATTGGTGTTTTAGGATTTATTGTTTGAGGTCATCATATATTTACTGTTGGAATAGATGTTGATACTCGTGCATATTTTACTTCAGCAACAATAATTATTGCAATTCCTACTGGTATTAAAATTTTTAGGTGATTAGCTTCAATAAGAGGAATAAAGATTAATATTAATGTTTCAAATTTATGAATTTTAGGATTTATTTTTTTATTTACTTTAGGTGGATTAACTGGAATTATTTTATCAAATTCTAGAATTGATATTGTATTACATGATACTTATTATGTTGTG…
5C_5	CIT	receptive	BCI1	2016-11-03	Pegoscapus tonduzi	GAAGTTTANATTTTAATTTTACCTGGATTTGGATTAATTTCTCATATAATTTGTAGAGAAAGAATAAAAAAAGAAGTATTTGGAATATTAGGAATAGTGTATGCAATAGTTTCAATTGGTGTTTTAGGATTTATTGTNTGAGGTCATCATATATTTACTGTTGGNATAGATGTTGATACTCGTGCATATTTTACTTCAGCAACAATAATTATTGCAATTCCTACTGGGATTAAAATTTTTAGATGATTAGCTTCTATAAGAGGAATAAAGATTAACATTAATGTNTCAAATTTATGAATTTTAGGATTTATTTTTTTATTTACTTTAGGTGGACTTACTGGAATTATTTTATCAAATTCTAGAATTGATATTGTATTACATGATACTTATTATGTTGTA…
6C_1	CIT	receptive	BCI1	2016-11-04	Pegoscapus tonduzi	GAAGTTTACATTTTAATTTTACCTGGATTTGGATTAATTTCTCATATAATTTGTAGAGAAAGAATAAAAAAAGAAGTATTTGGAATATTAAGAATAGTATATGCAATAGTTTCAATTGGTGTTTTAGGATTTATTGTATGAGGTCATCATATATTTACTGTTGGGATAGATGTTGATACACGTGCATATTTTACTTCAGCAACAATAATTATTGCAATTCCTACTGGGATTAAAATTTTTAGATGATTAGCTTCAATAAGAGGAATAAAGATTAACATTAATGTTTCAAATTTATGAATTTTAGGATTTATTTTTTTATTTACTTTAGGTGGATTAACTGGAATTATTTTATCAAATTCTAGAATTGATATTGTATTACATGATACTTATTATGTTG--…
6C_2	CIT	receptive	BCI1	2016-11-04	Pegoscapus tonduzi	GAAGTTTATATTTTAATTTTACCTGGATTTGGATTAATTTCTCACATAATTTGTAGAGAAAGAATAAAAAAAGAAGTATTTGGAATATTAGGAATAGTATATGCAATGGTTTCAATTGGTGTTTTAGGATTTATTGTTTGAGGTCATCATATATTTACTGTTGGAATAGATGTTGATACTCGTGCATATTTTACTTCAGCAACAATAATTATTGCAATTCCTACTGGTATTAAAATTTTTAGGTGATTAGCTTCAATAAGAGGAATAAAGATTAATATTAATGTTTCAAATTTATGAATTTTAGGATTTATTTTTTTATTTACTTTAGGTGGATTAACTGGAATTATTTTATCAAATTCTAGAATTGATATTGTATTACATGATACTTATTATG-----…
6C_3	CIT	receptive	BCI1	2016-11-04	Pegoscapus tonduzi	GAAGTTTATATTTTAATTTTACCTGGATTTGGATTAATTTCTCACATAATTTGTAGAGAAAGAATAAAAAAAGAAGTATTTGGAATATTAGGAATAGTATATGCAATGGTTTCAATTGGTGTTTTAGGATTTATTGTTTGAGGTCATCATATATTTACTGTTGGAATAGATGTTGATACTCGTGCATATTTTACTTCAGCAACAATAATTATTGCAATTCCTACTGGTATTAAAATTTTTAGGTGATTAGCTTCAATAAGAGGAATAAAGATTAATATTAATGTTTCAAATTTATGAATTTTAGGATTTATTTTTTTATTTACTTTAGGTGGATTAACTGGAATTATTTTATCAAATTCTAGAATTGATATTGTATTACATGATACTTATTATGTTGTG…
6C_4	CIT	receptive	BCI1	2016-11-04	Pegoscapus tonduzi	GAAGTTTATATTTTAATTTTACCTGGATTTGGATTAATTTCTCATATAATTTGTAGAGAAAGAATAAAAAAAGAAGTATTTGGAATATTAGGAATAGTATATGCAATGGTTTCAATTGGTGTTTTAGGATTTATTGTTTGAGGTCATCATATATTTACTGTTGGAATAGATGTTGATACTCGTGCATATTTTACTTCAGCAACAATAATTATTGCAATTCCTACTGGTATTAAAATTTTTAGGTGATTAGCTTCAATAAGAGGAATAAAGATTAATATTAATGTTTCAAATTTATGAATTTTAGGATTTATTTTTTTATTTACTTTAGGTGGATTAACTGGAATTATTTTATCAAATTCTAGAATTGATATTGTATTACATGATACTTATTATGTTGTA…
6C_5	CIT	receptive	BCI1	2016-11-04	Pegoscapus tonduzi	GAAGTTTACATTTTAATTTTACCTGGATTTGGATTAATTTCTCACATAATTTGTAGAGAAAGAATAAAAAAAGAAGTATTTGGAATATTAGGAATAGTATATGCAATAGTTTCAATTGGTGTTTTAGGATTTATTGTTTGAGGTCATCATATATTTACTGTTGGAATAGATGTTGATACTCGTGCATATTTTACTTCAGCAACAATAATTATTGCAATTCCTACTGGTATTAAAATTTTTAGATGATTAGCTTCAATAAGAGGAATAAAGATTAATATTAATGTTTCAAATTTATGAATTTTAGGATTTATTTTTTTATTTACTTTAGGTGGATTAACTGGAATTATTTTATCAAATTCTAGAATTGATATTGTATTACATGATACTTATTATGTTGTA…
7C_1	CIT	intermediate	BohSur26	2016-10-29	Pegoscapus tonduzi	GAAGTTTATATTTTAATTTTACCTGGATTTGGATTAATTTCTCATATAATTTGTAGAGAAAGAATAAAAAAAGAAGTATTTGGAATATTAGGAATAGTATATGCAATAGTTTCAATTGGTGTTTTAGGATTTATTGTTTGAGGTCATCATATATTTACTGTTGGGATAGATGTTGATACTCGTGCATATTTTACTTCAGCAACAATAATTATTGCAATTCCTACTGGTATTAAAATTTTTAGATGATTAGCTTCAATAAGAGGAATAAAGATTAATATTAATGTTTCAAATTTATGAATTTTAGGATTTATTTTTTTATTTACTTTAGGTGGATTTACTGGAATTATTTTATCAAATTCTAGAATTGATATTGTATTACATGATACTTATTATG-----…
8C_1	CIT	post-receptive	BohSur26	2016-10-17	Pegoscapus tonduzi	GAAGTTTACATTTTAATTTTACCTGGATTTGGATTAATTTCTCATATAATTTGTAGAGAAAGAATAAAAAAAGAAGTATTTGGAATATTAGGAATAGTGTATGCAATAGTTTCAATTGGTGTTTTAGGATTTATTGTATGAGGTCATCATATATTTACTGTTGGGATAGATGTTGATACACGTGCATATTTTACTTCAGCAACAATAATTATTGCAATTCCTACTGGAATTAAAATTTTTAGATGATTAGCTTCAATAAGAGGAATAAAGATTAACATTAATGTATCAAATTTATGAATTTTAGGATTTATTTTTTTATTTACTTTAGGTGGATATACTGGGATTATTTTATCAAATTCTTCAATTGATATTGTATTACATGATACTTATTATGTTGTA…
9C_1	CIT	receptive	BohSur26	2016-10-10	Pegoscapus tonduzi	GAAGTTTATATTTTAATTTTACCTGGATTTGGATTAATTTCTCATATAATTTGTAGAGAAAGAATAAAAAAAGAAGTATTTGGAATATTAGGAATAGTATATGCAATAGTTTCAATTGGTGTTTTAGGATTTATTGTTTGAGGTCATCATATATTTACTGTAGGGATAGATGTTGATACTCGTGCATATTTTACTTCAGCAACAATAATTATTGCAATTCCTACTGGTATTAAAATTTTTAGGTGATTAGCTTCAATAAGAGGAATAAAGATTAATATTAATGTTTCAAATTTATGAATTTTAGGATTTATTTTTTTATTTACTTTAGGTGGATTTACTGGAATTATTTTATCAAATTCTAGAATTGATATTGTATTACATGATA--------------…
9C_2	CIT	receptive	BohSur26	2016-10-10	Pegoscapus tonduzi	GAAGTTTATATTTTAATTTTACCTGGATTTGGATTAATTTCTCACATAATTTGTAGAGAAAGAATAAAAAAAGAAGTATTTGGAATATTAGGAATAGTATATGCAATGGTTTCAATTGGTGTTTTAGGATTTATTGTTTGAGGTCATCATATATTTACTGTTGGAATAGATGTTGATACTCGTGCATATTTTACTTCAGCAACAATAATTATTGCAATTCCTACTGGTATTAAAATTTTTAGATGATTAGCTTCAATAAGAGGAATAAAGATTAATATTAATGTTTCAAATTTATGAATTTTAGGATTTATTTTTTTATTTACTTTAGGTGGATTAACTGGAATTATTTTATCAAATTCTAGAATTGATATTGTATTACATGATACTTATTATGTTGTG…
9C_3	CIT	receptive	BohSur26	2016-10-10	Pegoscapus tonduzi	GAAGTTTATATTTTAATTTTACCTGGATTTGGATTAATTTCTCACATAATTTGTAGAGAAAGAATAAAAAAAGAAGTATTTGGAATATTAGGAATAGTATATGCAATGGTTTCAATTGGTGTTTTAGGATTTATTGTTTGAGGTCATCATATATTTACTGTAGGAATAGATGTTGATACTCGTGCATATTTTACTTCAGCAACAATAATTATTGCAATTCCTACTGGTATTAAAATTTTTAGGTGATTAGCTTCAATAAGAGGAATAAAGATTAATATTAATGTTTCAAATTTATGAATTTTAGGATTTATTTTTTTATTTACTTTAGGTGGATTAACTGGAATTATTTTATCAAATTCTAGAATTGATATTGTATTACATGATACTTATTATGTTGTG…
9C_4	CIT	receptive	BohSur26	2016-10-10	Pegoscapus tonduzi	GAAGTTTATATTTTAATTTTACCTGGATTTGGATTAATTTCTCACATAATTTGTAGAGAAAGAATAAAAAAAGAAGTATTTGGAATATTAGGAATAGTATATGCAATGGTTTCAATTGGTGTTTTAGGATTTATTGTTTGAGGTCATCATATATTTACTGTAGGAATAGATGTTGATACTCGTGCATATTTTACTTCAGCAACAATAATTATTGCAATTCCTACTGGTATTAAAATTTTTAGGTGATTAGCTTCAATAAGAGGAATAAAGATTAATATTAATGTTTCAAATTTATGAATTTTAGGATTTATTTTTTTATTTACTTTAGGTGGATTAACTGGAATTATTTTATCAAATTCTAGAATTGATATTGTATTACATGACACTTATTATGTTGTG…
9C_5	CIT	receptive	BohSur26	2016-10-10	Pegoscapus tonduzi	GAAGTTTATATTTTAATTTTACCTGGATTTGGATTAATTTCTCATATAATTTGTAGAGAAAGAATAAAAAAAGAAGTATTTGGAATATTAGGAATAGTATATGCAATAGTTTCAATTGGTGTTTTAGGATTTATTGTTTGAGGTCATCATATATTTACTGTTGGAATAGATGTTGATACTCGTGCATATTTTACTTCAGCAACAATAATTATTGCAATTCCTACTGGTATTAAAATTTTTAGATGATTAGCTTCAATAAGAGGAATAAAGATTAATATTAATGTTTCAAATTTATGAATTTTAGGATTTATTTTTTTATTTACTTTAGGTGGATTAACTGGAATTATTTTATCAAATTCTACAATTGATATTGTATTACATGATACTTATTATGTTGTA…
9C_6	CIT	receptive	BohSur26	2016-10-10
9C_7	CIT	receptive	BohSur26	2016-10-10	Pegoscapus tonduzi	GAAGTTTATATTTTAATTTTACCTGGATTTGGATTAATTTCTCACATAATTTGTAGAGAAAGAATAAAAAAAGAAGTATTTGGAATATTAGGAATAGTATATGCAATGGTTTCAATTGGTGTTTTAGGATTTATTGTTTGAGGTCATCATATATTTACTGTTGGAATAGATGTTGATACTCGTGCATATTTTACTTCAGCAACAATAATTATTGCAATTCCTACTGGTATTAAAATTTTTAGGTGATTAGCTTCAATAAGAGGAATAAAGATTAACATTAATGTTTCAAATTTATGAATTTTAGGATTTATTTTTTTATTTACTTTAGGTGGATTAACTGGAATTATTTTATCAAATTCTAGAATTGATATTGTATTACATGATACTTATTATGTTGTG…
6Co_1	COL	receptive	BohNor88	2019-02-02	Pegoscapus orozcoi *	GAAGTTTATATTTTAATTTTACCTGGATTTGGATTAATTTTTCWTRTAATTTGTAGWGAAAGAATCAAAAARGAAGTTTTTGGAWTATTAGGRATAGTTTATGCWATAATTTCTATTGGTTTATTAGGTTTTATTGTTTGGGGTCATCATATATTTACTGTWGGAATAGATGTTGATACWCGAGCWTATTTTACTTCTGCTACWATAATTATTGCWGTTCCTACTGGAARTAAAATTTTTAGATGRTTAGCTTCAACAAGGGGMATAAAAATTAAAACAAATGTTTCAAATTTATGAATTTTAGGAKTTATTTTTTTATTTACTTTAGGGGGAKTAACAGGAAGTGTATTATCAAATTCTTCAATTGCTATTGTTTCACACGATACTTATTATGT----…
6Co_10	COL	receptive	BohNor88	2019-02-02	Pegoscapus orozcoi *	GAAGTTTATATTTTAATTTTACCTGGATTTGGATTAATTTTTCATGTAATTTGTAGAGAAAGAATAAAAAAGGAAGTTTTTGGATTATTAGGGATAGTTTATGCTATAATTTCTATTGGTTTATTAGGTTTTATTGTTTGGGGTTATCATATATTTACTGTTGGAATAGATGTTGATACACGAGCTTATTTTACTTCTGCTATTATAATTATTGCAGTACCTACTAGAAATAAAATTTTTAGATGATTAGCTTCAACAAGGGACATAAAAATTAAAACAAATGTTTCAAATTTATGAATTTTAGGATTTATTTTTTTATTTACTTTAGGTGGATTAACTGGAATTGTATTATCAAATTCTTCAATTGCTATTGTTTCACATGATACTTATTATGTTGTG…
6Co_11	COL	receptive	BohNor88	2019-02-02	Pegoscapus tonduzi	GAAGTTTATATTTTAATTTTACCTGGATTTGGATTAATTTCTCACATAATTTGTAGGGAAAGAATAAAAAAAGAAGTATTTGGAATATTAGGAATAGTATATGCAATGGTTTCAATTGGTGTATTAGGATTTATTGTTTGAGGTCATCATATATTTACTGTTGGAATAGATGTTGACACTCGTGCATATTTTACTTCAGCAACAATAATTATTGCAATTCCTACTGGTATTAAAATTTTTAGGTGATTAGCTTCAATAAGAGGAATAAAGATTAATATTAATGTTTCAAATTTATGAATTTTAGGATTTATTTTTTTATTTACTTTAGGTGGATTAACTGGAATTATTTTATCAAATTCTAGAATTGATATTGTATTACATGATACTTATTATGTTGTG…
6Co_12	COL	receptive	BohNor88	2019-02-02	Pegoscapus tonduzi	GAAGTTTATATTTTAATTTTACCTGGATTTGGATTAATTTCTCACATAATTTGTAGAGAAAGAATAAAAAAAGAAGTATTTGGAATATTAGGAATAGTATATGCAATGGTTTCAATTGGTGTTTTAGGATTTATTGTTTGAGGTCATCATATATTTACTGTTGGAATAGATGTTGATACTCGTGCATATTTTACTTCAGCAACAATAATTATTGCAATTCCTACTGGTATTAAAATTTTTAGGTGATTAGCTTCAATAAGAGGAATAAAGATTAATATTAATGTTTCAAATTTATGAATTTTAGGATTTATTTTTTTATTTACTCTAGGTGGATTAACTGGAATTATTTTATCAAATTCTAGAATTGATATTGTATTACATGATACTTATTATGTTGTG…
6Co_13	COL	receptive	BohNor88	2019-02-02
6Co_14	COL	receptive	BohNor88	2019-02-02
6Co_15	COL	receptive	BohNor88	2019-02-02
6Co_16	COL	receptive	BohNor88	2019-02-02
6Co_17	COL	receptive	BohNor88	2019-02-02
6Co_18	COL	receptive	BohNor88	2019-02-02
6Co_19	COL	receptive	BohNor88	2019-02-02	Pegoscapus orozcoi *	GAAGTTTATATTTTAATTTTACCTGGATTTGGATTAATTTTTCATGTAATTTGTAGTGAAAGAATCAAAAAGGAAGTTTTTGGATTATTAGGGATAGTTTATGCTATAATTTCTATTGGTTTATTAGGTTTTATTGTTTGGGGTTATCATATATTTACTGTTGGAATAGATGTTGATACACGAGCTTATTTTACTTCTGCTATTATAATTATTGCAGTACCTACTAGAAATAAAATTTTTAGATGATTAGCTTCAACAAGGGACATAAAAATTAAAACAAATGTTTCAAATTTATGAATTTTAGGATTTATTTTTTTATTTACTTTAGGTGGTTTAACTGGAATTGTATTATCAAATTCTTCAATTGCTATTGTTTCACATGATACTTATTATGTTGTG…
6Co_2	COL	receptive	BohNor88	2019-02-02	Pegoscapus tonduzi	GAAGTTTATATTTTAATTTTACCTGGATTTGGATTAATTTCTCACATAATTTGTAGAGAAAGAATAAAAAAAGAAGTATTTGGAATATTAGGAATAGTATATGCAATGGTTTCAATTGGTGTTTTAGGATTTATTGTTTGAGGTCATCATATATTTACTGTTGGAATAGATGTTGATACTCGTGCATATTTTACTTCAGCAACAATAATTATTGCAATTCCTACTGGTATTAAAATTTTTAGGTGATTAGCTTCAATAAGAGGAATAAAGATTAATATTAATGTTTCAAATTTATGAATTTTAGGATTTATTTTTTTATTTACTTTAGGTGGATTAACTGGAATTATTTTATCAAATTCTAGAATTGATATTGTATTACATGATACTTATTATGTTGTG…
6Co_20	COL	receptive	BohNor88	2019-02-02
6Co_21	COL	receptive	BohNor88	2019-02-02	Pegoscapus orozcoi *	GAAGTTTATATTTTAATTTTACCTGGATTTGGATTAATTTTTCATGTAATTTGTAGTGAAAGAATCAAAAAGGAAGTTTTTGGATTATTAGGGATAGTTTATGCTATAATTTCTATTGGTTTATTAGGTTTTATTGTTTGGGGTTATCATATATTTACTGTTGGAATAGATGTTGATACACGAGCTTATTTTACTTCTGCTATTATAATTATTGCAGTACCTACTAGAAATAAAATTTTTAGATGATTAGCTTCAACAAGGGACATAAAAATTAAAACAAATGTTTCAAATTTATGAATTTTAGGATTTATTTTTTTATTTACTTTAGGTGGTTTAACTGGAATTGTATTATCAAATTCTTCAATTGCTATTGTTTCACATGATACTTATTATGTTGTG…
6Co_22	COL	receptive	BohNor88	2019-02-02
6Co_23	COL	receptive	BohNor88	2019-02-02
6Co_24	COL	receptive	BohNor88	2019-02-02
6Co_25	COL	receptive	BohNor88	2019-02-02	Pegoscapus orozcoi *	GAAGTTTATATTTTAATTTTACCTGGATTTGGATTAATTTTTCATRTAATTTGTAGWGAAAGAATCAAAAAGGAAGTTTTTGGAWTATTAGGGATARTTTATGCTATAATTTMTWTTGGTTTATTAGGTTTTATTGTTTGGGGKYATCATATATTTACTGTKGGAAKAGATGTTGATACACGAGCTTATTTTACTTCTGCWAYWATAATTATTGCAGTWCCTACTAGAAATAAAATTTTTAGATGATTAGCTTCAACAAGGGRCATAAAAATTAAAACAAATGTTTCAAATTTATGAATTTTAGGATTTATTTTTTTATTTACTTTAGGGGGRTTAACTGGAATTGTATTATCAAATTCTTCAATTGCYATTGTTTCACATGATACTTA----------…
6Co_26	COL	receptive	BohNor88	2019-02-02	Pegoscapus orozcoi *	GAAGTTTATATTTTAATTTTACCTGGATTTGGATTAATTTTTCATGTAATTTGTAGTGAAAGAATCAAAAAGGAAGTTTTTGGATTATTAGGGATAGTTTATGCTATAATTTCTATTGGTTTATTAGGTTTTATTGTTTGGGGTTATCATATATTTACTGTTGGAATAGATGTTGATACACGAGCTTATTTTACTTCTGCTATTATAATTATTGCAGTACCTACTAGAAATAAAATTTTTAGATGATTAGCTTCAACAAGGGACATAAAAATTAAAACAAATGTTTCAAATTTATGAATTTTAGGATTTATTTTTTTATTTACTTTAGGTGGTTTAACTGGAATTGTATTATCAAATTCTTCAATTGCTATTGTTTCACATGATACTTATTATGTTGTG…
6Co_27	COL	receptive	BohNor88	2019-02-02	Pegoscapus orozcoi *	GAAGTTTATATTTTAATTTTACCTGGATTTGGATTAATTTTTCATGTAATTTGTAGTGAAAGAATCAAAAAGGAAGTTTTTGGATTATTAGGGATAGTTTATGCTATAATTTCTATTGGTTTATTAGGTTTTATTGTTTGGGGTTATCATATATTTACTGTTGGAATAGATGTTGATACACGAGCTTATTTTACTTCTGCTATTATAATTATTGCAGTACCTACTAGAAATAAAATTTTTAGATGATTAGCTTCAACAAGGGACATAAAAATTAAAACAAATGTTTCAAATTTATGAATTTTAGGATTTATTTTTTTATTTACTTTAGGTGGTTTAACTGGAATTGTATTATCAAATTCTTCAATTGCTATTGTTTCACATGATACTTATTATGTTGTG…
6Co_28	COL	receptive	BohNor88	2019-02-02	Pegoscapus orozcoi *	GAAGTTTATATTTTAATTTTACCTGGATTTGGATTAATTTTTCATGTAATTTGTAGTGAAAGAATCAAAAAGGAAGTTTTTGGATTATTAGGGATAGTTTATGCTATAATTTCTATTGGTTTATTAGGTTTTATTGTTTGGGGTTATCATATATTTACTGTTGGAATAGATGTTGATACACGAGCTTATTTTACTTCTGCTATTATAATTATTGCAGTACCTACTAGAAATAAAATTTTTAGATGATTAGCTTCAACAAGGGACATAAAAATTAAAACAAATGTTTCAAATTTATGAATTTTAGGATTTATTTTTTTATTTACTTTAGGTGGTTTAACTGGAATTGTATTATCAAATTCTTCAATTGCTATTGTTTCACATGATACTTATTATGTTGTG…
6Co_29	COL	receptive	BohNor88	2019-02-02	Pegoscapus orozcoi *	GAAGTTTATATTTTAATTTTACCTGGATTTGGATTAATTTTTCATGTAATTTGTAGTGAAAGAATCAAAAAGGAAGTTTTTGGATTATTAGGGATAGTTTATGCTATAATTTCTATTGGTTTATTAGGTTTTATTGTTTGGGGTTATCATATATTTACTGTTGGAATAGATGTTGATACACGAGCTTATTTTACTTCTGCTATTATAATTATTGCAGTACCTACTAGAAATAAAATTTTTAGATGATTAGCTTCAACAAGGGACATAAAAATTAAAACAAATGTTTCAAATTTATGAATTTTAGGATTTATTTTTTTATTTACTTTAGGTGGTTTAACTGGAATTGTATTATCAAATTCTTCAATTGCTATTGTTTCACATGATACTTATTATGTTGTG…
6Co_3	COL	receptive	BohNor88	2019-02-02	Pegoscapus orozcoi *	GAAGTTTATATTTTAATTTTACCTGGATTTGGATTAATTTTTCATGTAATTTGTAGAGAAAGAATAAAAAAGGAAGTTTTTGGATTATTAGGGATAGTTTATGCTATAATTTCTATTGGTTTATTAGGTTTTATTGTTTGGGGTTATCATATATTTACTGTTGGAATAGATGTTGATACACGAGCTTATTTTACTTCTGCTATTATAATTATTGCAGTACCTACTAGAAATAAAATTTTTAGATGATTAGCTTCAACAAGGGACATAAAAATTAAAACAAATGTTTCAAATTTATGAATTTTAGGATTTATTTTTTTATTTACTTTAGGTGGATTAACTGGAATTGTATTATCAAATTCTTCAATTGCTATTGTTTCACATGATACTTATTATGTTGTG…
6Co_30	COL	receptive	BohNor88	2019-02-02
6Co_31	COL	receptive	BohNor88	2019-02-02
6Co_32	COL	receptive	BohNor88	2019-02-02	Pegoscapus orozcoi *	GAAGTTTATATTTTAATTTTACCTGGATTTGGATTAATTTTTCATGTAATTTGTAGTGAAAGAATCAAAAAGGAAGTTTTTGGATTATTAGGGATAGTTTATGCTATAATTTCTATTGGTTTATTAGGTTTTATTGTTTGGGGTTATCATATATTTACTGTTGGAATAGATGTTGATACACGAGCTTATTTTACTTCTGCTATTATAATTATTGCAGTACCTACTAGAAATAAAATTTTTAGATGATTAGCTTCAACAAGGGACATAAAAATTAAAACAAATGTTTCAAATTTATGAATTTTAGGATTTATTTTTTTATTTACTTTAGGTGGTTTAACTGGAATTGTATTATCAAATTCTTCAATTGCTATTGTTTCACATGATACTTATTATGTTGTG…
6Co_4	COL	receptive	BohNor88	2019-02-02	Pegoscapus orozcoi *	GAAGTTTATATTTTAATTTTACCTGGATTTGGATTAATTTTTCATGTAATTTGTAGAGAAAGAATAAAAAAGGAAGTTTTTGGATTATTAGGGATAGTTTATGCTATAATTTCTATTGGTTTATTAGGTTTTATTGTTTGGGGTTATCATATATTTACTGTTGGAATAGATGTTGATACACGAGCTTATTTTACTTCTGCTATTATAATTATTGCAGTACCTACTAGAAATAAAATTTTTAGATGATTAGCTTCAACAAGGGACATAAAAATTAAAACAAATGTTTCAAATTTATGAATTTTAGGATTTATTTTTTTATTTACTTTAGGTGGATTAACTGGAATTGTATTATCAAATTCTTCAATTGCTATTGTTTCACATGATACTTATTATGTTGTG…
6Co_5	COL	receptive	BohNor88	2019-02-02
6Co_6	COL	receptive	BohNor88	2019-02-02
6Co_7	COL	receptive	BohNor88	2019-02-02
6Co_8	COL	receptive	BohNor88	2019-02-02	Pegoscapus tonduzi	GAAGTTTACATTTTAATTTTACCTGGRTTTGGATTARTTTCTCATATAATTTGTAGRGARAGAATAAAAAAAGAAGTRTTTGGAATATTAGGGATAGTGTATGCAATAGTTTCAATTGGTGTTTTAGGATTTATTGTCTGAGGTCATCATATATTTACTGTTGGGATAGATGTTGATACACGTGCATATTTTACTTCAGCAACAATAATTATTGCAATTCCTACTGGGATTAAAATTTTTAGATGATTAGCTTCTATAAGAGGAATAAAGATTAACATTAATGTATCAAATTTATGAATTTTAGGATTTATTTTTTTATTTACTTTAGGTGGACTTACTGGGATTATTTTATCAAATTCTAGAATTGATATTGTATTACATGATACTTATTATGTTGTW…
6Co_9	COL	receptive	BohNor88	2019-02-02
1Dg	DUG	receptive	BohSur20	2017-08-25	Pegoscapus longiceps	GAAGTTTATATTTTAATTTTACCTGGATTTGGTTTAGTTTCTCATATAATTTGTAGAGAAAGAATAAAAAAAGAAGTATTTGGAATATTAGGAATAATTTATGCAATAATTTCTATTGGAGTTTTAGGATTTATTGTTTGAGGACATCATATATTTACTGTTGGGATGGATGTTGATACACGAGCTTATTTTACTTCAGCAACAATAATTATTGCTGTACCTACTGGAATTAAAATTTTTAGATGGTTAGCATCAATAAGTGGAATAAAGATTAAGCTTAGTGTTGCAAATTTATGAATTTTAGGATTTATTTTTTTATTTACATTAGGGGGATTAACTGGTATTGTTTTATCAAATTCATCAATTGACATTGTTTTACATGATACATATTATGTTGTT…
2Dg_1	DUG	receptive	BohSur20	2017-08-26	Pegoscapus longiceps	GAAGTTTATATTTTAATTTTACCTGGATTTGGATTAGTTTCTCATATAATTTGTAGAGAAAGAATAAAAAAAGAAGTATTTGGAATATTAGGAATAATTTATGCAATAATTTCTATTGGAGTTTTAGGATTTATTGTTTGAGGACATCATATATTTACTGTTGGAATGGATGTTGATACACGAGCTTATTTTACTTCAGCAACAATAATTATTGCTGTACCTACTGGAATTAAAATTTTTAGATGGTTAGCATCAATAAGTGGAATAAAGATTAAGCTTAGTGTTGCAAATTTATGAATTTTAGGATTTATTTTTTTATTTACATTAGGGGGATTAACTGGTATTGTTTTATCAAATTCATCAATTGATATTGTTTTACATGATACATATTATGTTGTT…
2Dg_2	DUG	receptive	BohSur20	2017-08-26	Pegoscapus longiceps	GAAGTTTATATTTTAATTTTACCTGGATTTGGGTTAGTTTCTCATATAATTTGTAGAGAAAGAATAAAAAAAGAAGTATTTGGAATATTAGGAATAATTTATGCAATAATTTCTATTGGAGTTTTAGGATTTATTGTTTGAGGACATCATATATTTACTGTTGGGATGGATGTTGATACACGAGCTTATTTTACTTCAGCAACAATAATTATTGCTGTACCTACTGGAATTAAAATTTTTAGATGGTTAGCATCAATAAGTGGAATAAAGATTAAGCTTAGTGTTGCAAATTTATGAATTTTAGGATTTATTTTTTTATTTACATTAGGGGGATTAACTGGTATTGTTTTATCAAATTCATCAATTGACATTGTTTTACATGATACATATTATGTTGTT…
2Dg_3	DUG	receptive	BohSur20	2017-08-26	Pegoscapus longiceps	GAAGTTTATATTTTAATTTTACCTGGATTTGGGTTAGTTTCTCATATAATTTGTAGAGAAAGAATAAAAAAAGAAGTATTTGGAATATTAGGAATAATTTATGCAATAATTTCTATTGGAGTTTTAGGATTTATTGTTTGAGGACATCATATATTTACTGTTGGAATGGATGTTGATACACGAGCTTATTTTACTTCAGCAACAATAATTATTGCTGTACCTACTGGAATTAAAATTTTTAGATGGTTAGCATCAATAAGTGGAATAAAGATTAAGCTTAGTGTTGCAAATTTATGAATTTTAGGATTTATTTTTTTATTTACATTAGGGGGATTAACTGGTATTGTTTTATCAAATTCATCAATTGACATTGTTTTACATGATACATATTATGTTGTT…
2Dg_4	DUG	receptive	BohSur20	2017-08-26	Pegoscapus longiceps	GAAGTTTATATTTTAATTTTACCTGGATTTGGGTTAGTTTCTCATATAATTTGTAGAGAAAGAATAAAAAAAGAAGTATTTGGAATATTAGGAATAATTTATGCAATAATTTCTATTGGAGTTTTAGGATTTATTGTTTGAGGACATCATATATTTACTGTTGGAATGGATGTTGATACACGAGCTTATTTTACTTCAGCAACAATAATTATTGCTGTACCTACTGGAATTAAAATTTTTAGATGATTAGCATCAATAAGTGGAATAAAGATTAAGCTTAGTGTTGCAAATTTATGAATTTTAGGATTTATTTTTTTATTTACATTAGGGGGATTAACTGGTATTGTTTTATCAAATTCATCAATTGACATTGTTTTACATGATACATATTATGTTGTT…
3Dg_1	DUG	receptive	BohSur20	2017-08-28	Pegoscapus longiceps	GAAGTTTATATTTTAATTTTACCTGGATTTGGGTTAGTTTCTCATATAATTTGTAGAGAAAGAATAAAAAAAGAAGTATTTGGAATATTAGGAATAATTTATGCAATAATTTCTATTGGAGTTTTAGGCTTTATTGTTTGAGGACATCATATATTTACTGTTGGAATGGATGTTGATACACGAGCTTATTTTACTTCAGCAACAATAATTATTGCTGTACCTACTGGAATTAAAATTTTTAGATGGTTAGCATCAATAAGTGGAATAAAGATTAAGCTTAGTGTTGCAAATTTATGAATTTTAGGATTTATTTTTTTATTTACATTAGGGGGATTAACTGGTATTGTTTTATCAAATTCATCAATTGACATTGTTTTACATGATACATATTATGTTGTT…
3Dg_2	DUG	receptive	BohSur20	2017-08-28	Pegoscapus longiceps	GAAGTTTATATTTTAATTTTACCTGGATTTGGGTTAGTTTCTCATATAATTTGTAGAGAAAGAATAAAAAAAGAAGTATTTGGAATATTAGGAATAATTTATGCAATAATTTCTATTGGAGTTTTAGGATTTATTGTTTGAGGACATCATATATTTACTGTTGGAATGGATGTTGATACACGAGCTTATTTTACTTCAGCAACAATAATTATTGCTGTACCTACTGGAATTAAAATTTTTAGATGGTTAGCATCAATAAGTGGAATAAAGATTAAGCTTAGTGTTGCAAATTTATGAATTTTAGGATTTATTTTTTTATTTACATTAGGGGGATTAACTGGTATTGTTTTATCAAATTCATCAATTGACATTGTTTTACATGATACATATTATGTTGTT…
3Dg_3	DUG	receptive	BohSur20	2017-08-28	Pegoscapus longiceps	GAAGTTTATATTTTAATTTTACCTGGATTTGGGTTAGTTTCTCATATAATTTGTAGAGAAAGAATAAAAAAAGAAGTATTTGGAATATTAGGAATAATTTATGCAATAATTTCTATTGGAGTTTTAGGATTTATTGTTTGAGGACATCATATATTTACTGTTGGAATGGATGTTGATACACGAGCTTATTTTACTTCAGCAACAATAATTATTGCTGTACCTACTGGAATTAAAATTTTTAGATGGTTAGCATCAATAAGTGGAATAAAGATTAAGCTTAGTGTTGCAAATTTATGAATTTTAGGATTTATTTTTTTATTTACATTAGGGGGATTAACTGGTATTGTTTTATCAAATTCATCAATTGACATTGTTTTACATGATACATATTATGTTGTT…
3Dg_4	DUG	receptive	BohSur20	2017-08-28	Pegoscapus longiceps	GAAGTTTATATTTTAATTTTACCTGGATTTGGGTTAGTTTCTCATATAATTTGTAGAGAAAGAATAAAAAAAGAAGTATTTGGAATATTAGGAATAATTTATGCAATAATTTCTATTGGAGTTTTAGGATTTATTGTTTGAGGACATCATATATTTACTGTTGGAATGGATGTTGATACACGAGCTTATTTTACTTCAGCAACAATAATTATTGCTGTACCTACTGGAATTAAAATTTTTAGATGGTTAGCATCAATAAGTGGAATAAAGATTAAGCTTAGTGTTGCAAATTTATGAATTTTAGGATTTATTTTTTTATTTACATTAGGGGGATTAACTGGTATTGTTTTATCAAATTCATCAATTGACATTGTTTTACATGATACATATTATGTTGTT…
3Dg_5	DUG	receptive	BohSur20	2017-08-28	Pegoscapus longiceps	GAAGTTTATATTTTAATTTTACCTGGATTTGGGTTAGTTTCTCATATAATTTGTAGAGAAAGAATAAAAAAAGAAGTATTTGGAATATTAGGAATAATTTATGCAATAATTTCTATTGGAGTTTTAGGCTTTATTGTTTGAGGACATCATATATTTACTGTTGGAATGGATGTTGATACACGAGCTTATTTTACTTCAGCAACAATAATTATTGCTGTACCTACTGGAATTAAAATTTTTAGATGGTTAGCATCAATAAGTGGAATAAAGATTAAGCTTAGTGTTGCAAATTTATGAATTTTAGGATTTATTTTTTTATTTACATTAGGGGGATTAACTGGTATTGTTTTATCAAATTCATCAATTGACATTGTTTTACATGATACATATTATGTTGTT…
3Dg_6	DUG	receptive	BohSur20	2017-08-28	Pegoscapus longiceps	GAAGTTTATATTTTAATTTTACCTGGATTTGGGTTAGTTTCTCATATAATTTGTAGAGAAAGAATAAAAAAAGAAGTATTTGGAATATTAGGAATAATTTATGCAATAATTTCTATTGGAGTTTTAGGATTTATTGTTTGAGGACATCATATATTTACTGTTGGGATGGATGTTGATACACGAGCTTATTTTACTTCAGCAACAATAATTATTGCTGTACCTACTGGAATTAAAATTTTTAGATGGTTAGCATCAATAAGTGGAATAAAGATTAAGCTTAGTGTTGCAAATTTATGAATTTTAGGATTTATTTTTTTATTTACATTAGGGGGATTAACTGGTATTGTTTTATCAAATTCATCAATTGACATTGTTTTACATGATACATATTATGTTGTT…
3Dg_7	DUG	receptive	BohSur20	2017-08-28	Pegoscapus longiceps	GAAGTTTATATTTTAATTTTACCTGGATTTGGGTTAGTTTCTCATATAATTTGTAGAGAAAGAATAAAAAAAGAAGTATTTGGAATATTAGGAATAATTTATGCAATAATTTCTATTGGAGTTTTAGGATTTATTGTTTGAGGACATCATATATTTACTGTTGGAATGGATGTTGATACACGAGCTTATTTTACTTCAGCAACAATAATTATTGCTGTACCTACTGGAATTAAAATTTTTAGATGGTTAGCATCAATAAGTGGAATAAAGATTAAGCTTAGTGTTGCAAATTTATGAATTTTAGGATTTATTTTTTTATTTACATTAGGGGGATTAACTGGTATTGTTTTATCAAATTCATCAATTGACATTGTTTTACATGATACATATTATGTTGTT…
4Dg_1	DUG	receptive	BohSur20	2017-08-30	Pegoscapus longiceps	GAAGTTTATATTTTAATTTTACCTGGATTTGGGTTAGTTTCTCATATAATTTGTAGAGAAAGAATAAAAAAAGAAGTATTTGGAATATTAGGAATAATTTATGCAATAATTTCTATTGGAGTTTTAGGATTTATTGTTTGAGGACATCATATATTTACTGTTGGAATGGATGTTGATACACGAGCTTATTTTACTTCAGCAACAATAATTATTGCTGTACCTACTGGAATTAAAATTTTTAGATGGTTAGCATCAATAAGTGGAATAAAGATTAAGCTTAGTGTTGCAAATTTATGAATTTTAGGATTTATTTTTTTATTTACATTAGGGGGATTAACTGGTATTGTTTTATCAAATTCATCAATTGACATTGTTTTACATGATACATATTATGTTGTT…
4Dg_10	DUG	receptive	BohSur20	2017-08-30	Pegoscapus longiceps	GAAGTTTATATTTTAATTTTACCTGGATTTGGGTTAGTTTCTCATATAATTTGTAGAGAAAGAATAAAAAAAGAAGTATTTGGAATATTAGGAATAATTTATGCAATAATTTCTATTGGAGTTTTAGGATTTATTGTTTGAGGACATCATATATTTACTGTTGGAATGGATGTTGATACACGAGCTTATTTTACTTCAGCAACAATAATTATTGCTGTACCTACTGGAATTAAAATTTTTAGATGGTTAGCATCAATAAGTGGAATAAAGATTAAGCTTAGTGTTGCAAATTTATGAATTTTAGGATTTATTTTTTTATTTACATTAGGGGGATTAACTGGTATTGTTTTATCAAATTCATCAATTGACATTGTTTTACATGATACATATTATGTTGTT…
4Dg_11	DUG	receptive	BohSur20	2017-08-30	Pegoscapus longiceps	GAAGTTTATATTTTAATTTTACCTGGATTTGGATTAGTTTCTCATATAATTTGTAGAGAAAGAATAAAAAAAGAAGTATTTGGAATATTAGGAATAATTTATGCAATAATTTCTATTGGAGTTTTAGGATTTATTGTTTGAGGGCATCATATATTTACTGTTGGGATGGATGTTGATACACGAGCTTATTTTACTTCAGCAACAATAATTATTGCTGTACCTACTGGAATTAAAATTTTTAGATGGTTAGCATCAATAAGTGGAATAAAGATTAAGCTTAGTGTTGCAAATTTATGAATTTTAGGATTTATTTTTTTATTTACATTAGGGGGATTAACTGGTATTGTTTTATCAAATTCATCAATTGACATTGTTTTACATGATACATATTATGTTGTT…
4Dg_12	DUG	receptive	BohSur20	2017-08-30	Pegoscapus longiceps	GAAGTTTATATTTTAATTTTACCTGGATTTGGGTTAGTTTCTCATATAATTTGTAGAGAAAGAATAAAAAAAGAAGTATTTGGAATATTAGGAATAATTTATGCAATAATTTCTATTGGAGTTTTAGGATTTATTGTTTGAGGACATCATATATTTACTGTTGGAATGGATGTTGATACACGAGCTTATTTTACTTCAGCAACAATAATTATTGCTGTACCTACTGGAATTAAAATTTTTAGATGGTTAGCATCAATAAGTGGAATAAAGATTAAGCTTAGTGTTGCAAATTTATGAATTTTAGGATTTATTTTTTTATTTACATTAGGGGGATTAACTGGTATTGTTTTATCAAATTCATCAATTGACATTGTTTTACATGATACATATTATGTTGTT…
4Dg_13	DUG	receptive	BohSur20	2017-08-30	Pegoscapus longiceps	GAAGTTTATATTTTAATTTTACCTGGATTTGGGTTAGTTTCTCATATAATTTGTAGAGAAAGAATAAAAAAAGAAGTATTTGGAATATTAGGAATAATTTATGCAATAATTTCTATTGGAGTTTTAGGATTTATTGTTTGAGGACATCATATATTTACTGTTGGAATGGATGTTGATACACGAGCTTATTTTACTTCAGCAACAATAATTATTGCTGTACCTACTGGAATTAAAATTTTTAGATGGTTAGCATCAATAAGTGGAATAAAGATTAAGCTTAGTGTTGCAAATTTATGAATTTTAGGATTTATTTTTTTATTTACATTAGGTGGATTAACTGGTATTGTTTTATCAAATTCATCAATTGACATTGTTTTACATGATACATATTATGTTGTT…
4Dg_14	DUG	receptive	BohSur20	2017-08-30	Pegoscapus longiceps	GAAGTTTATATTTTAATTTTACCTGGATTTGGGTTAGTTTCTCATATAATTTGTAGAGAAAGAATAAAAAAAGAAGTATTTGGAATATTAGGAATAATTTATGCAATAATTTCTATTGGAGTTTTAGGATTTATTGTTTGAGGGCATCATATATTTACTGTTGGAATGGATGTTGATACACGAGCTTATTTTACTTCAGCAACAATAATTATTGCTGTACCTACTGGAATTAAAATTTTTAGATGGTTAGCATCAATAAGTGGAATAAAGATTAAGCTTAGTGTTGCAAATTTATGAATTTTAGGATTTATTTTTTTATTTACATTAGGGGGATTAACTGGTATTGTTTTATCAAATTCATCAATTGACATTGTTTTACATGATACATATTATGTTGTT…
4Dg_15	DUG	receptive	BohSur20	2017-08-30	Pegoscapus longiceps	GAAGTTTATATTTTAATTTTACCTGGATTTGGGTTAGTTTCTCATATAATTTGTAGAGAAAGAATAAAAAAAGAAGTATTTGGAATATTAGGAATAATTTATGCAATAATTTCTATTGGAGTTTTAGGATTTATTGTTTGAGGACATCATATATTTACTGTTGGAATGGATGTTGATACACGAGCTTATTTTACTTCAGCAACAATAATTATTGCTGTACCTACTGGAATTAAAATTTTTAGATGGTTAGCATCAATAAGTGGAATAAAGATTAAGCTTAGTGTTGCAAATTTATGAATTTTAGGATTTATTTTTTTATTTACATTAGGGGGATTAACTGGTATTGTTTTATCAAATTCATCAATTGACATTGTTTTACATGATACATATTATGTTGTT…
4Dg_16	DUG	receptive	BohSur20	2017-08-30	Pegoscapus insularis A	GAAGTTTATATTTTAATTTTACCTGGATTTGGATTAATTTCTCATATAATTTGTAGAGAAAGAATAAAAAAGGAAGTTTTTGGAATATTAGGAATAATTTATGCAATAATTTCTATTGGTTTATTAGGTTTTATTGTTTGAGGACATCATATATTTACTGTAGGTATAGATGTTGATACACGAGCATATTTTACTTCTGCAACAATAATTATTGCTGTTCCTACTGGAATTAAAATTTTTAGATGATTAGCTTCAATAAGTGGAATAAAAATTAAAATAAATGTTTCAAATTTATGAATTTTAGGATTTATTTTTTTATTTACTTTAGGGGGATTAACAGGTATTGTTTTATCAAATTCTTCAATTGATATTGTTCTTCATGATACTTATTATGTAGTT…
4Dg_2	DUG	receptive	BohSur20	2017-08-30	Pegoscapus longiceps	GAAGTTTATATTTTAATTTTACCTGGATTTGGGTTAGTTTCTCATATAATTTGTAGAGAAAGAATAAAAAAAGAAGTATTTGGAATATTAGGAATAATTTATGCAATAATTTCTATTGGAGTTTTAGGATTTATTGTTTGAGGACATCATATATTTACTGTTGGAATGGATGTTGATACACGAGCTTATTTTACTTCAGCAACAATAATTATTGCTGTACCTACTGGAATTAAAATTTTTAGATGGTTAGCATCAATAAGTGGAATAAAGATTAAGCTTAGTGTTGCAAATTTATGAATTTTAGGATTTATTTTTTTATTTACATTAGGGGGATTAACTGGTATTGTTTTATCAAATTCATCAATTGACATTGTTTTACATGATACATATTATGTTGTT…
4Dg_3	DUG	receptive	BohSur20	2017-08-30	Pegoscapus longiceps	GAAGTTTATATTTTAATTTTACCTGGATTTGGGTTAGTTTCTCATATAATTTGTAGAGAAAGAATAAAAAAAGAAGTATTTGGAATATTAGGAATAATTTATGCAATAATTTCTATTGGAGTTTTAGGATTTATTGTTTGAGGACATCATATATTTACTGTTGGAATGGATGTTGATACACGAGCTTATTTTACTTCAGCAACAATAATTATTGCTGTACCTACTGGAATTAAAATTTTTAGATGGTTAGCATCAATAAGTGGAATAAAGATTAAGCTTAGTGTTGCAAATTTATGAATTTTAGGATTTATTTTTTTATTTACATTAGGGGGATTAACTGGTATTGTTTTATCAAATTCATCAATTGACATTGTTTTACATGATACATATTATGTTGTT…
4Dg_4	DUG	receptive	BohSur20	2017-08-30	Pegoscapus longiceps	GAAGTTTATATTTTAATTTTACCTGGATTTGGGTTAGTTTCTCATATAATTTGTAGAGAAAGAATAAAAAAAGAAGTATTTGGAATATTAGGAATAATTTATGCAATAATTTCTATTGGAGTTTTAGGATTTATTGTTTGAGGACATCATATATTTACTGTTGGAATGGATGTTGATACACGAGCTTATTTTACTTCAGCAACAATAATTATTGCTGTACCTACTGGAATTAAAATTTTTAGATGGTTAGCATCAATAAGTGGAATAAAGATTAAGCTTAGTGTTGCAAATTTATGAATTTTAGGATTTATTTTTTTATTTACATTAGGGGGATTAACTGGTATTGTTTTATCAAATTCATCAATTGACATTGTTTTACATGATACATATTATGTTGTT…
4Dg_5	DUG	receptive	BohSur20	2017-08-30	Pegoscapus longiceps	GAAGTTTATATTTTAATTTTACCTGGATTTGGGTTAGTTTCTCATATAATTTGTAGAGAAAGAATAAAAAAAGAAGTATTTGGAATATTAGGAATAATTTATGCAATAATTTCTATTGGAGTTTTAGGATTTATTGTTTGAGGACATCATATATTTACTGTTGGAATGGATGTTGATACACGAGCTTATTTTACTTCAGCAACAATAATTATTGCTGTACCTACTGGAATTAAAATTTTTAGATGGTTAGCATCAATAAGTGGAATAAAGATTAAGCTTAGTGTTGCAAATTTATGAATTTTAGGATTTATTTTTTTATTTACATTAGGGGGATTAACTGGTATTGTTTTATCAAATTCATCAATTGACATTGTTTTACATGATACATATTATGTTGTT…
4Dg_6	DUG	receptive	BohSur20	2017-08-30	Pegoscapus longiceps	GAAGTTTATATTTTAATTTTACCTGGATTTGGGTTAGTTTCTCATATAATTTGTAGAGAAAGAATAAAAAAAGAAGTATTTGGAATATTAGGAATAATTTATGCAATAATTTCTATTGGAGTTTTAGGATTTATTGTTTGAGGACATCATATATTTACTGTTGGAATGGATGTTGATACACGAGCTTATTTTACTTCAGCAACAATAATTATTGCTGTACCTACTGGAATTAAAATTTTTAGATGGTTAGCATCAATAAGTGGAATAAAGATTAAGCTTAGTGTTGCAAATTTATGAATTTTAGGATTTATTTTTTTATTTACATTAGGGGGATTAACTGGTATTGTTTTATCAAATTCATCAATTGACATTGTTTTACATGATACATATTATGTTGTT…
4Dg_7	DUG	receptive	BohSur20	2017-08-30	Pegoscapus longiceps	GAAGTTTATATTTTAATTTTACCTGGATTTGGGTTAGTTTCTCATATAATTTGTAGAGAAAGAATAAAAAAAGAAGTATTTGGAATATTAGGAATAATTTATGCAATAATTTCTATTGGAGTTTTAGGATTTATTGTTTGAGGACATCATATATTTACTGTTGGAATGGATGTTGATACACGAGCTTATTTTACTTCAGCAACAATAATTATTGCTGTACCTACTGGAATTAAAATTTTTAGATGGTTAGCATCAATAAGTGGAATAAAGATTAAGCTTAGTGTTGCAAATTTATGAATTTTAGGATTTATTTTTTTATTTACATTAGGGGGATTAACTGGTATTGTTTTATCAAATTCATCAATTGACATTGTTTTACATGATACATATTATGTTGTT…
4Dg_8	DUG	receptive	BohSur20	2017-08-30	Pegoscapus longiceps	GAAGTTTATATTTTAATTTTACCTGGATTTGGGCTAGTTTCTCATATAATTTGTAGAGAAAGAATAAAAAAAGAAGTATTTGGAATATTAGGAATAATTTATGCAATAATTTCTATTGGAGTTTTAGGATTTATTGTTTGAGGACATCATATATTTACTGTTGGAATGGATGTTGATACACGAGCTTATTTTACTTCAGCAACAATAATTATTGCTGTACCTACTGGAATTAAAATTTTTAGATGGTTAGCATCAATAAGTGGAATAAAGATTAAGCTTAGTGTTGCAAATTTATGAATTTTAGGATTTATTTTTTTATTTACATTAGGGGGATTAACTGGTATTGTTTTATCAAATTCATCAATTGACATTGTTTTACATGATACATATTATGTTGTT…
4Dg_9	DUG	receptive	BohSur20	2017-08-30	Pegoscapus longiceps	GAAGTTTATATTTTAATTTTACCTGGATTTGGGTTAGTTTCTCATATAATTTGTAGAGAAAGAATAAAAAAAGAAGTATTTGGAATATTAGGAATAATTTATGCAATAATTTCTATTGGAGTTTTAGGATTTATTGTTTGAGGACATCATATATTTACTGTTGGAATGGATGTTGATACACGAGCTTATTTTACTTCAGCAACAATAATTATTGCTGTACCTACTGGAATTAAAATTTTTAGATGGTTAGCATCAATAAGTGGAATAAAGATTAAGCTTAGTGTTGCAAATTTATGAATTTTAGGATTTATTTTTTTATTTACATTAGGGGGATTAACTGGTATTGTTTTATCAAATTCATCAATTGACATTGTTTTACATGATACATATTATGTTGTT…
10O	OBT	sterile	Bohio19a	2016-10-15	Pegoscapus tonduzi	GAAGTTTATATTTTAATTTTACCTGGATTTGGATTAATTTCTCACATAATTTGTAGAGAAAGAATAAAAAAAGAAGTATTTGGAATATTAGGAATAGTATATGCAATGGTTTCAATTGGTGTTTTAGGATTTATTGTTTGAGGTCATCATATATTTACTGTTGGAATAGATGTTGATACTCGTGCATATTTTACTTCAGCAACAATAATTATTGCAATTCCTACTGGTATTAAAATTTTTAGGTGATTAGCTTCAATAAGAGGAATAAAGATTAATATTAATGTTTCAAATTTATGAATTTTAGGATTTATTTTTTTATTTACTTTAGGTGGATTAACTGGAATTATTTTATCAAATTCTAGAATTGATATTGTATTACATGATACTTATTATGTTGTG…
11O_1	OBT	receptive	OBT_BCI3	2016-10-26	Pegoscapus hoffmeyeri B	GAGGTTTATATTTTAATTTTACCTGGATTTGGTTTAGTTTCACATATAATTTGTAGAGAAAGAATAAAAAAGGAAGTATTTGGAATGTTAGGAATAATTTATGCAATAATTTCTATTGGGGTTTTAGGTTTTATTGTTTGAGGTCATCATATATTTACTGTTGGTATAGATGTTGATACTCGAGCTTATTTTACTTCTGCTACAATAATTATTGCAGTTCCTACTGGAATTAAAATTTTTAGATGATTAGCTTCTATAAGTGGAATAAAAATTAAAATGAATGTTGCTAATTTATGAATTTTAGGATTTATTTTTTTATTTACTTTAGGTGGATTAACAGGAATTGTGTTATCTAATTCTTCAATTGATATTGTTTTACATGATACTTATTATGTAGTT…
11O_2	OBT	receptive	OBT_BCI3	2016-10-26	Pegoscapus hoffmeyeri B	GAGGTTTATATTTTAATTTTACCTGGATTTGGTTTAGTTTCACATATAATTTGTAGAGAAAGAATAAAAAAGGAAGTATTTGGAATGTTAGGAATAATTTATGCAATAATTTCTATTGGGGTTTTAGGTTTTATTGTTTGAGGTCATCATATATTTACTGTTGGTATAGATGTTGATACTCGAGCTTATTTTACTTCTGCTACAATAATTATTGCAGTTCCTACTGGAATTAAAATTTTTAGATGATTAGCTTCTATAAGTGGAATAAAAATTAAAATGAATGTTGCTAATTTATGAATTTTAGGATTTATTTTTTTATTTACTTTAGGTGGATTAACAGGAATTGTGTTATCTAATTCTTCAATTGATATTGTTTTACATGATACTTATTATGTAGTT…
11O_3	OBT	receptive	OBT_BCI3	2016-10-26	Tetrapus costaricanus	GAAGTTTATATTTTAATTTTACCAGGATTTGGGTTAGTATCACATATAATTTGTAATGAAAGAATAAAAAAAGAAGTGTTTGGAGCCATAGGAATAATCTATGCAATAATTTCTATTGGAGTTTTAGGATTTATTGTTTGAGGACATCATATATTTACTGTAGGAATAGATGTTGATACTCGAGCTTATTTTACTTCAGCAACAATAATTATTGCAGTACCTACTGGTATTAAAATTTTTAGATGATTAGCTTCAATAAATGGAATAAAATTAAAAATATCCGTAACAAATTTATGAGTTTTAGGATTTATTTTTTTATTTACTATAGGTGGTCTAACTGGAATTATTTTATCAAATTCTTCAATTGATATTATTTTACATGATACATATTATGTGGTA…
11O_4	OBT	receptive	OBT_BCI3	2016-10-26	Pegoscapus hoffmeyeri A	GAAGTTTATATTTTAATTTTACCTGGATTTGGATTAGTTTCTCATATAATTTGTAGTGAAAGAATAAAAAAAGAAGTATTTGGAATATTAGGAATAATTTATGCAATAATTTCTATTGGAGTTTTAGGTTTTATTGTTTGAGGACATCATATATTTACTGTTGGTATAGATGTTGATACTCGAGCTTATTTTACTTCTGCAACTATAATTATTGCAGTTCCTACTGGAATTAAAATTTTTAGATGATTAGCTTCAATAAGTGGAATAAAAATAAAAATAAATGTTGCTAATTTATGAATTTTGGGTTTTATTTTTTTATTTACTTTAGGTGGATTAACAGGAATTGTATTATCTAATTCTTCAATTGATATTGTTTTACATGATACTTATTATGTAGTT…
11O_5	OBT	receptive	OBT_BCI3	2016-10-26	Pegoscapus hoffmeyeri B	GAGGTTTATATTTTAATTTTACCTGGATTTGGTTTAGTTTCACATATAATTTGTAGAGAAAGAATAAAAAAAGAAGTATTTGGAATGTTAGGAATAATTTATGCAATAATTTCTATTGGGGTTTTAGGTTTTATTGTTTGAGGTCATCATATATTTACTGTTGGTATAGATGTTGATACTCGAGCTTATTTTACTTCTGCTACAATAATTATTGCAGTTCCTACTGGAATTAAAATTTTTAGATGATTAGCTTCTATAAGTGGAATAAAGATTAAAATRAATGTTGCTAATTTRTGAATTTTAGGATTTATTTTTTTATTTACTTTAGGTGGATTAACAGGAATTGTATTATCTAATTCTTCAATTGATATTGTTTTACATGATACTTATTATGTAGTT…
11O_6	OBT	receptive	OBT_BCI3	2016-10-26	Pegoscapus hoffmeyeri A	GAAGTTTATATTTTAATTTTACCTGGATTTGGATTAGTTTCTCATATAATTTGTAGTGAAAGAATAAAAAAAGAAGTATTTGGAATATTAGGAATAATTTATGCAATAATTTCTATTGGAGTTTTAGGTTTTATTGTTTGAGGACATCATATATTTACTGTTGGTATAGATGTTGATACTCGAGCTTATTTTACTTCTGCAACTATAATTATTGCAGTTCCTACTGGAATTAAAATTTTTAGATGATTAGCTTCAATAAGTGGAATAAAAATAAAAATAAATGTTGCTAATTTATGAATTTTGGGTTTTATTTTTTTATTTACTTTAGGTGGATTAACAGGAATTGTATTATCTAATTCTTCAATTGATATTGTTTTACATGATACTTATTATGTAGTT…
11O_7	OBT	receptive	OBT_BCI3	2016-10-26	Pegoscapus hoffmeyeri B	GAGGTTTATATTTTAATTTTACCTGGATTTGGTTTAGTTTCACATATAATTTGTAGAGAAAGAATAAAAAAGGAAGTATTTGGAATGTTAGGAATAATTTATGCAATAATTTCTATTGGGGTTTTAGGTTTTATTGTTTGAGGTCATCATATATTTACTGTTGGTATAGATGTTGATACTCGAGCTTATTTTACTTCTGCTACAATAATTATTGCAGTTCCTACTGGAATTAAAATTTTTAGATGATTAGCTTCTATAAGTGGAATAAAAATTAAAATGAATGTTGCTAATTTATGAATTTTAGGATTTATTTTTTTATTTACTTTAGGTGGATTAACAGGAATTGTGTTATCTAATTCTTCAATTGATATTGTTTTACATGATACTTATTATGTAGTT…
11O_8	OBT	receptive	OBT_BCI3	2016-10-26	Pegoscapus hoffmeyeri A	GAAGTTTATATTTTAATTTTACCTGGATTTGGATTAGTTTCTCATATAATTTGTAGTGAAAGAATAAAAAAAGAAGTATTTGGAATATTAGGAATAATTTATGCAATAATTTCTATTGGAGTTTTAGGTTTTATTGTTTGAGGACATCATATATTTACTGTTGGTATAGATGTTGATACTCGAGCTTATTTTACTTCTGCAACTATAATTATTGCAGTTCCTACTGGAATTAAAATTTTTAGATGATTAGCTTCAATAAGTGGAATAAAAATAAAAATAAATGTTGCTAATTTATGAATTTTGGGTTTTATTTTTTTATTTACTTTAGGTGGATTAACAGGAATTGTATTATCTAATTCTTCAATTGATATTGTTTTACATGATACTTATTATGTAGTT…
11O_9	OBT	receptive	OBT_BCI3	2016-10-26	Pegoscapus hoffmeyeri B	GAGGTTTATATTTTAATTTTACCTGGATTTGGTTTAGTTTCACATATAATTTGTAGAGAAAGAATAAAAAAGGAAGTATTTGGAATGTTAGGAATAATTTATGCAATAATTTCTATTGGGGTTTTAGGTTTTATTGTTTGAGGTCATCATATATTTACTGTTGGTATAGATGTTGATACTCGAGCTTATTTTACTTCTGCTACAATAATTATTGCAGTTCCTACTGGAATTAAAATTTTTAGATGATTAGCTTCTATAAGTGGAATAAAGATTAAAATGAATGTTGCTAATTTRTGAATTTTAGGATTTATTTTTTTATTTACTTTAGGTGGATTAACAGGAATTGTGTTATCTAATTCTTCAATTGATATTGTTTTACATGATACTTATTATGTAGTT…
12O_1	OBT	receptive	OBT_Guind	2016-09-15	Pegoscapus hoffmeyeri B	GAGGTTTATATTTTAATTTTACCTGGATTTGGTTTAGTTTCACATATAATTTGTAGAGAAAGAATAAAAAAAGAAGTATTTGGAATGTTAGGAATAATTTATGCAATAATTTCTATTGGGGTTTTAGGTTTTATTGTTTGAGGTCATCATATATTTACTGTTGGTATAGATGTTGATACTCGAGCTTATTTTACTTCTGCTACAATAATTATTGCAGTTCCTACTGGAATTAAAATTTTTAGATGATTAGCTTCTATAAGTGGAATAAAGATTAAAATAAATGTTGCTAATTTATGAATTTTAGGATTTATTTTTTTATTTACTTTAGGTGGATTAACAGGAATTGTATTATCTAATTCTTCAATTGATATTGTATTACATGATACTTATTA-------…
12O_2	OBT	receptive	OBT_Guind	2016-09-15	Pegoscapus hoffmeyeri A	GAAGTTTATATTTTAATTTTACCTGGATTTGGATTAGTTTCTCATATAATTTGTAGTGAAAGAATAAAAAAAGAAGTATTTGGAATATTAGGAATAATTTATGCAATAATTTCTATTGGAGTTTTAGGTTTTATTGTTTGAGGACATCATATATTTACTGTTGGTATAGATGTTGATACTCGAGCTTATTTTACTTCTGCAACTATAATTATTGCAGTTCCTACTGGAATTAAAATTTTTAGATGATTAGCTTCAATAAGTGGAATAAAAATAAAAATAAATGTTGCTAATTTATGAATTTTGGGTTTTATTTTTTTATTTACTTTAGGTGGATTAACAGGAATTGTATTATCTAATTCTTCAATTGATATTGTTTTACATGATACTTATTATGTAGTT…
12O_3	OBT	receptive	OBT_Guind	2016-09-15	Pegoscapus hoffmeyeri B	GAGGTTTATATTTTAATTTTACCTGGATTTGGTTTAGTTTCACATATAATTTGTAGAGAAAGAATAAAAAAGGAAGTATTTGGAATGTTAGGAATAATTTATGCAATAATTTCTATTGGGGTTTTAGGTTTTATTGTTTGAGGTCATCATATATTTACTGTTGGTATAGATGTTGATACTCGAGCTTATTTTACTTCTGCTACAATAATTATTGCAGTTCCTACTGGAATTAAAATTTTTAGATGATTAGCTTCTATAAGTGGAATAAAAATTAAAATGAATGTTGCTAATTTATGAATTTTAGGATTTATTTTTTTATTTACTTTAGGTGGATTAACAGGAATTGTGTTATCTAATTCTTCAATTGATATTGTTTTACATGATACTTATTATGTAGTT…
12O_4	OBT	receptive	OBT_Guind	2016-09-15	Pegoscapus hoffmeyeri A	GAAGTTTATATTTTAATTTTACCTGGATTTGGATTAGTTTCTCATATAATTTGTAGTGAAAGAATAAAAAAAGAAGTATTTGGAATATTAGGAATAATTTATGCAATAATTTCTATTGGAGTTTTAGGTTTTATTGTTTGAGGACATCATATATTTACTGTTGGTATAGATGTTGATACTCGAGCTTATTTTACTTCTGCAACTATAATTATTGCAGTTCCTACTGGAATTAAAATTTTTAGATGATTAGCTTCAATAAGTGGAATAAAAATAAAAATAAATGTTGCTAATTTATGAATTTTGGGTTTTATTTTTTTATTTACTTTAGGTGGATTAACAGGAATTGTATTATCTAATTCTTCAATTGATATTGTTTTACATGATACTTATTATGTAGTT…
13O	OBT	post-receptive	OBT_Guind	2016-09-25	Pegoscapus hoffmeyeri A	GAAGTTTATATTTTAATTTTACCTGGATTTGGATTAGTTTCTCATATAATTTGTAGTGAAAGAATAAAAAAAGAAGTATTTGGAATATTAGGAATAATTTATGCAATAATTTCTATTGGAGTTTTAGGTTTTATTGTTTGAGGACATCATATATTTACTGTTGGTATAGATGTTGATACTCGAGCTTATTTTACTTCTGCAACTATAATTATTGCAGTTCCTACTGGAATTAAAATTTTTAGATGATTAGCTTCAATAAGTGGAATAAAAATAAAAATAAATGTTGCTAATTTATGAATTTTGGGTTTTATTTTTTTATTTACTTTAGGTGGATTAACAGGAATTGTATTATCTAATTCTTCAATTGATATTGTTTTACATGATACTTATTATGTAGTT…
14O	OBT	sterile	Bohio19a	2016-11-02	Pegoscapus hoffmeyeri B	GAGGTTTATATTTTAATTTTACCTGGATTTGGTTTAGTTTCACATATAATTTGTAGAGAAAGAATAAAAAAGGAAGTATTTGGAATGTTAGGAATAATTTATGCAATAATTTCTATTGGGGTTTTAGGTTTTATTGTTTGAGGTCATCATATATTTACTGTTGGTATAGATGTTGATACTCGAGCTTATTTTACTTCTGCTACAATAATTATTGCAGTTCCTACTGGAATTAAAATTTTTAGATGATTAGCTTCTATAAGTGGAATAAAGATTAAAATRAATGTTGCTAATTTGTGAATTTTAGGATTTATTTTTTTATTTACTTTAGGTGGATTAACAGGAATTGTGTTATCTAATTCTTCAATTGATATTGTTTTACATGATACTTATTATGTAGTT…
15O	OBT	intermediate	OBT_Guind	2016-09-30	Pegoscapus lopesi	GAAGTTTATATTTTAATTTTACCTGGATTTGGATTAGTTTCTCATATAATTTGTAGAGAAAGAATAAAAAAAGAGGTATTTGGAATATTAGGAATAGTTTATGCAATAATTTCTATTGGAGTTTTAGGATTTATTGTTTGAGGACATCATATATTTACAGTTGGTATAGATGTTGATACTCGAGCTTATTTTACTTCTGCAACTATAATTATTGCAGTTCCTACAGGTATTAAAATTTTTAGATGATTAGCTTCAATAAGAGGAATAAAAATTAAATTAAATGTTTCAAATTTATGAATTTTAGGATTTATTTTTTTATTTACTTTAGGAGGATTAACAGGTATTGTTTTATCTAATTCTTCAATTGATATTGTATTACATGATACATATTATGTTGTA…
16O_1	OBT	receptive	OBT_Guind	2016-09-13	Pegoscapus hoffmeyeri A	GAAGTTTATATTTTAATTTTACCTGGATTTGGATTAGTTTCTCATATAATTTGTAGTGAAAGAATAAAAAAAGAAGTATTTGGAATATTAGGAATAATTTATGCAATAATTTCTATTGGAGTTTTAGGTTTTATTGTTTGAGGACATCATATATTTACTGTTGGTATAGATGTTGATACTCGAGCTTATTTTACTTCTGCAACTATAATTATTGCAGTTCCTACTGGAATTAAAATTTTTAGATGATTAGCTTCAATAAGTGGAATAAAAATAAAAATAAATGTTGCTAATTTATGAATTTTGGGTTTTATTTTTTTATTTACTTTAGGTGGATTAACAGGAATTGTATTATCTAATTCTTCAATTGATATTGTTTTACATGATACTTATTATGTAGTT…
16O_2	OBT	receptive	OBT_Guind	2016-09-13	Pegoscapus hoffmeyeri B	GAGGTTTATATTTTAATTTTACCTGGATTTGGTTTAGTATCACATATAATTTGTAGAGAAAGAATAAAAAAAGAAGTATTTGGAATGTTAGGAATAATTTATGCAATAATTTCTATTGGGGTTTTAGGTTTTATTGTTTGAGGTCATCATATATTTACTGTTGGTATAGATGTTGATACTCGAGCTTATTTTACTTCTGCTACAATAATTATTGCAGTTCCTACTGGAATTAAAATTTTTAGATGATTAGCTTCTATAAGTGGAATAAAGATTAAAATAAATGTTGCTAATTTATGAATTTTAGGATTTATTTTTTTATTTACTTTAGGTGGATTAACAGGAATTGTATTATCTAATTCTTCAATTGATATTGTATTACATGATACTTATTATGTAGTT…
16O_3	OBT	receptive	OBT_Guind	2016-09-13	Pegoscapus hoffmeyeri B	GAGGTTTATATTTTAATTTTACCTGGATTTGGTTTAGTTTCACATATAATTTGTAGAGAAAGAATAAAAAAGGAAGTATTTGGAATGTTAGGAATAATTTATGCAATAATTTCTATTGGGGTTTTAGGTTTTATTGTTTGAGGTCATCATATATTTACTGTTGGTATAGATGTTGATACTCGAGCTTATTTTACTTCTGCTACAATAATTATTGCAGTTCCTACTGGAATTAAAATTTTTAGATGATTAGCTTCTATAAGTGGAATAAAAATTAAAATGAATGTTGCTAATTTATGAATTTTAGGATTTATTTTTTTATTTACTTTAGGTGGATTAACAGGAATTGTGTTATCTAATTCTTCAATTGATATTGTTTTACATGATACTTATTATGTAGTT…
17O	OBT	intermediate	OBT_BCI3	2016-11-05	Pegoscapus hoffmeyeri B	GAGGTTTATATTTTAATTTTACCTGGATTTGGTTTAGTTTCACATATAATTTGTAGAGAAAGAATAAAAAAAGAAGTATTTGGAATGTTAGGAATAATTTATGCAATAATTTCTATTGGGGTTTTAGGTTTTATTGTTTGAGGTCATCATATATTTACTGTTGGTATAGATGTTGATACTCGAGCTTATTTTACTTCTGCTACAATAATTATTGCAGTTCCTACTGGAATTAAAATTTTTAGATGATTAGCTTCTATAAGTGGAATAAAGATTAAAATAAATGTTGCTAATTTRTGAATTTTAGGATTTATTTTTTTATTTACTTTAGGTGGATTAACAGGAATTGTGTTATCTAATTCTTCAATTGATATTGTTTTACATGATACTTATTATGTAGTT…
18O_1	OBT	sterile	Bohio19a	2016-12-09	Pegoscapus hoffmeyeri A	GAAGTTTATATTTTAATTTTACCTGGATTTGGATTAGTTTCTCATATAATTTGTAGTGAAAGAATAAAAAAAGAAGTATTTGGAATATTAGGAATAATTTATGCAATAATTTCTATTGGAGTTTTAGGTTTTATTGTTTGAGGACATCATATATTTACTGTTGGTATAGATGTTGATACTCGAGCTTATTTTACTTCTGCAACTATAATTATTGCAGTTCCTACTGGAATTAAAATTTTTAGATGATTAGCTTCAATAAGTGGAATAAAAATAAAAATAAATGTTGCTAATTTATGAATTTTGGGTTTTATTTTTTTATTTACTTTAGGTGGATTAACAGGAATTGTATTATCTAATTCTTCAATTGATATTGTTTTACATGATACTTATTATGTAGTT…
18O_2	OBT	sterile	Bohio19a	2016-12-09	Pegoscapus hoffmeyeri B	GAGGTTTATATTTTAATTTTACCTGGATTTGGTTTAGTATCACATATAATTTGTAGAGAAAGAATAAAAAAAGAAGTATTTGGAATGTTAGGAATAATTTATGCAATAATTTCTATTGGGGTTTTAGGTTTTATTGTTTGAGGTCATCATATATTTACTGTTGGTATAGATGTTGATACTCGAGCTTATTTTACTTCTGCTACAATAATTATTGCAGTTCCTACTGGAATTAAAATTTTTAGATGATTAGCTTCTATAAGTGGAATAAAGATTAAAATRAATGTTGCTAATTTATGAATTTTAGGATTTATTTTTTTATTTACTTTAGGTGGATTAACAGGAATTGTRTTATCTAATTCTTCAATTGATATTGTTTTACATGATACTTATTATGTAGTT…
18O_3	OBT	sterile	Bohio19a	2016-12-09
19O	OBT	post-receptive	OBT_BCI3	2016-10-28	Pegoscapus hoffmeyeri B	GAGGTTTATATTTTAATTTTACCTGGATTTGGTTTAGTTTCACATATAATTTGTAGAGAAAGAATAAAAAARGAAGTATTTGGAATGTTAGGAATAATTTATGCAATAATTTCTATTGGGGTTTTAGGTTTTATTGTTTGAGGTCATCATATATTTACTGTTGGTATAGATGTTGATACTCGAGCTTATTTTACTTCTGCTACAATAATTATTGCAGTTCCTACTGGAATTAAAATTTTTAGATGATTAGCTTCTATAAGTGGAATAAAGATTAAAATAAATGTTGCTAATTTGTGAATTTTAGGATTTATTTTTTTATTTACTTTAGGTGGATTAACAGGAATTGTGTTATCTAATTCTTCAATTGATATTGTTTTACATGATACTTATTATGTAGTT…
1O	OBT	intermediate	OBT_BCI3	2016-11-09	Pegoscapus hoffmeyeri B	GAGGTTTATATTTTAATTTTACCTGGATTTGGTTTAGTTTCACATATAATTTGTAGAGAAAGAATAAAAAAGGAAGTATTTGGAATGTTAGGAATAATTTATGCAATAATTTCTATTGGGGTTTTAGGTTTTATTGTTTGAGGTCATCATATATTTACTGTTGGTATAGATGTTGATACTCGAGCTTATTTTACTTCTGCTACAATAATTATTGCAGTTCCTACTGGAATTAAAATTTTTAGATGATTAGCTTCTATAAGTGGAATAAAAATTAAAATGAATGTTGCTAATTTATGAATTTTAGGATTTATTTTTTTATTTACTTTAGGTGGATTAACAGGAATTGTGTTATCTAATTCTTCAATTGATATTGTTTTACATGATACTTATTATGTAGTT…
20O	OBT	post-receptive	OBT_Guind	2016-09-23	Pegoscapus hoffmeyeri B	GAGGTTTATATTTTAATTTTACCTGGATTTGGTTTAGTATCACATATAATTTGTAGAGAAAGAATAAAAAAAGAAGTATTTGGAATGTTAGGAATAATTTATGCAATAATTTCTATTGGGGTTTTAGGTTTTATTGTTTGAGGTCATCATATATTTACTGTTGGTATAGATGTTGATACTCGAGCTTATTTTACTTCTGCTACAATAATTATTGCAGTTCCTACTGGAATTAAAATTTTTAGATGATTAGCTTCTATAAGTGGAATAAAGATTAAAATAAATGTTGCTAATTTATGAATTTTAGGATTTATTTTTTTATTTACTTTAGGTGGATTAACAGGAATTGTATTATCTAATTCTTCAATTGATATTGTATTACATGATACTTATTATGTAGTT…
21O_1	OBT	receptive	OBT_BCI3	2016-10-23	Pegoscapus gemellus A	GAAGTTTATATTTTAATTTTACCTGGATTTGGATTAATTTCTCATATAATTTGTAGAGAAAGAATAAAAAAGGAAGTATTTGGAATATTAGGAATAATTTATGCAATAATTTCTATTGGTTTATTAGGATTTATTGTTTGAGGTCATCATATATTTACTGTAGGAATAGATGTTGATACTCGAGCTTATTTTACTTCTGCAACTATAATTATTGCTGTTCCTACAGGAATTAAAATTTTTAGTTGATTAGCTTCAATAAGAGGAATAAAAATTAAAATGAATGTATCAAATTTATGAATTTTAGGATTTATTTTTTTATTTACTTTAGGAGGATTAACAGGTATTGTTTTATCAAATTCTTCAATTGATATTGTTCTTCATGACACATATTATGTTGTT…
21O_2	OBT	receptive	OBT_BCI3	2016-10-23	Pegoscapus hoffmeyeri B	GAGGTTTATATTTTAATTTTACCTGGATTTGGTTTAGTTTCACATATAATTTGTAGAGAAAGAATAAAAAAGGAAGTATTTGGAATGTTAGGAATAATTTATGCAATAATTTCTATTGGGGTTTTAGGTTTTATTGTTTGAGGTCATCATATATTTACTGTTGGTATAGATGTTGATACTCGAGCTTATTTTACTTCTGCTACAATAATTATTGCAGTTCCTACTGGAATTAAAATTTTTAGATGATTAGCTTCTATAAGTGGAATAAAAATTAAAATGAATGTTGCTAATTTATGAATTTTAGGATTTATTTTTTTATTTACTTTAGGTGGATTAACAGGAATTGTGTTATCTAATTCTTCAATTGATATTGTTTTACATGATACTTATTATGTAGTT…
21O_3	OBT	receptive	OBT_BCI3	2016-10-23	Pegoscapus hoffmeyeri B	GAGGTTTATATTTTAATTTTACCTGGATTTGGTTTAGTTTCACATATAATTTGTAGAGAAAGAATAAAAAAAGAAGTATTTGGAATGTTAGGAATAATTTATGCAATAATTTCTATTGGGGTTTTAGGTTTTATTGTTTGAGGTCATCATATATTTACTGTTGGTATAGATGTTGATACTCGAGCTTATTTTACTTCTGCTACAATAATTATTGCAGTTCCTACTGGAATTAAAATTTTTAGATGATTAGCTTCTATAAGTGGAATAAAGATTAAAATAAATGTTGCTAATTTATGAATTTTAGGATTTATTTTTTTATTTACTTTAGGTGGATTAACAGGAATTGTATTATCTAATTCTTCAATTGATATTGTATTACATGATACTTATTATGTAGTT…
21O_4	OBT	receptive	OBT_BCI3	2016-10-23	Pegoscapus hoffmeyeri B	GAGGTTTATATTTTAATTTTACCTGGATTTGGTTTAGTATCACATATAATTTGTAGAGAAAGAATAAAAAAAGAAGTATTTGGAATGTTAGGAATAATTTATGCAATAATTTCTATTGGGGTTTTAGGTTTTATTGTTTGAGGTCATCATATATTTACTGTTGGTATAGATGTTGATACTCGAGCTTATTTTACTTCTGCTACAATAATTATTGCAGTTCCTACTGGAATTAAAATTTTTAGATGATTAGCTTCTATAAGTGGAATAAAGATTAAAATAAATGTTGCTAATTTATGAATTTTAGGATTTATTTTTTTATTTACTTTAGGTGGATTAACAGGAATTGTATTATCTAATTCTTCAATTGATATTGTATTACATGATACTTATTATGTAGTT…
21O_5	OBT	receptive	OBT_BCI3	2016-10-23	Pegoscapus hoffmeyeri B	GAGGTTTATATTTTAATTTTACCTGGATTTGGTTTAGTATCACATATAATTTGTAGAGAAAGAATAAAAAAAGAAGTATTTGGAATGTTAGGAATAATTTATGCAATAATTTCTATTGGGGTTTTAGGTTTTATTGTTTGAGGTCATCATATATTTACTGTTGGTATAGATGTTGATACTCGAGCTTATTTTACTTCTGCTACAATAATTATTGCAGTTCCTACTGGAATTAAAATTTTTAGATGATTAGCTTCTATAAGTGGAATAAAGATTAAAATRAATGTTGCTAATTTATGAATTTTAGGATTTATTTTTTTATTTACTTTAGGTGGATTAACAGGAATTGTATTATCTAATTCTTCAATTGATATTGTATTACATGATACTTATTATGTAGTT…
21O_6	OBT	receptive	OBT_BCI3	2016-10-23	Pegoscapus hoffmeyeri B	GAGGTTTATATTTTAATTTTACCTGGATTTGGTTTAGTTTCACATATAATTTGTAGAGAAAGAATAAAAAAAGAAGTATTTGGAATGTTAGGAATAATTTATGCAATAATTTCTATTGGGGTTTTAGGTTTTATTGTTTGAGGTCATCATATATTTACTGTTGGTATAGATGTTGATACTCGAGCTTATTTTACTTCTGCTACAATAATTATTGCAGTTCCTACTGGAATTAAAATTTTTAGATGATTAGCTTCTATAAGTGGAATAAAGATTAAAATRAATGTTGCTAATTTATGAATTTTAGGATTTATTTTTTTATTTACTTTAGGTGGATTAACAGGAATTGTATTATCTAATTCTTCAATTGATATTGTWTTACATGATACTTATTATGTAGTT…
22O_1	OBT	receptive	OBT_BCI3	2016-10-24	Pegoscapus hoffmeyeri B	GAGGTTTATATTTTAATTTTACCTGGATTTGGTTTAGTTTCACATATAATTTGTAGAGAAAGAATAAAAAAGGAAGTATTTGGAATGTTAGGAATAATTTATGCAATAATTTCTATTGGGGTTTTAGGTTTTATTGTTTGAGGTCATCATATATTTACTGTTGGTATAGATGTTGATACTCGAGCTTATTTTACTTCTGCTACAATAATTATTGCAGTTCCTACTGGAATTAAAATTTTTAGATGATTAGCTTCTATAAGTGGAATAAAAATTAAAATGAATGTTGCTAATTTATGAATTTTAGGATTTATTTTTTTATTTACTTTAGGTGGATTAACAGGAATTGTGTTATCTAATTCTTCAATTGATATTGTTTTACATGATACTTATTATGTAGTT…
22O_2	OBT	receptive	OBT_BCI3	2016-10-24	Pegoscapus hoffmeyeri B	GAGGTTTATATTTTAATTTTACCTGGATTTGGTTTAGTATCACATATAATTTGTAGAGAAAGAATAAAAAAAGAAGTATTTGGAATGTTAGGAATAATTTATGCAATAATTTCTATTGGGGTTTTAGGTTTTATTGTTTGAGGTCATCATATATTTACTGTTGGTATAGATGTTGATACTCGAGCTTATTTTACTTCTGCTACAATAATTATTGCAGTTCCTACTGGAATTAAAATTTTTAGATGATTAGCTTCTATAAGTGGAATAAAGATTAAAATAAATGTTGCTAATTTATGAATTTTAGGATTTATTTTTTTATTTACTTTAGGTGGATTAACAGGAATTGTATTATCTAATTCTTCAATTGATATTGTATTACATGATACTTATTATGTAGTT…
23O_1	OBT	receptive	OBT_BCI3	2016-10-25	Pegoscapus hoffmeyeri A	GAAGTTTATATTTTAATTTTACCTGGATTTGGATTAGTTTCTCATATAATTTGTAGTGAAAGAATAAAAAAAGAAGTATTTGGAATATTAGGAATAATTTATGCAATAATTTCTATTGGAGTTTTAGGTTTTATTGTTTGAGGACATCATATATTTACTGTTGGTATAGATGTTGATACTCGAGCTTATTTTACTTCTGCAACTATAATTATTGCAGTTCCTACTGGAATTAAAATTTTTAGATGATTAGCTTCAATAAGTGGAATAAAAATAAAAATAAATGTTGCTAATTTATGAATTTTGGGTTTTATTTTTTTATTTACTTTAGGTGGATTAACAGGAATTGTATTATCTAATTCTTCAATTGATATTGTTTTACATGATACTTATTATGTAGTT…
23O_2	OBT	receptive	OBT_BCI3	2016-10-25	Pegoscapus hoffmeyeri B	GAGGTTTATATTTTAATTTTACCTGGATTTGGTTTAGTTTCACATATAATTTGTAGAGAAAGAATAAAAAAGGAAGTATTTGGAATGTTAGGAATAATTTATGCAATAATTTCTATTGGGGTTTTAGGTTTTATTGTTTGAGGTCATCATATATTTACTGTTGGTATAGATGTTGATACTCGAGCTTATTTTACTTCTGCTACAATAATTATTGCAGTTCCTACTGGAATTAAAATTTTTAGATGATTAGCTTCTATAAGTGGAATAAAAATTAAAATGAATGTTGCTAATTTATGAATTTTAGGATTTATTTTTTTATTTACTTTAGGTGGATTAACAGGAATTGTGTTATCTAATTCTTCAATTGATATTGTTTTACATGATACTTATTATGTAGTT…
23O_3	OBT	receptive	OBT_BCI3	2016-10-25	Pegoscapus hoffmeyeri B	GAGGTTTATATTTTAATTTTACCTGGATTTGGTTTAGTWTCACATATAATTTGTAGAGAAAGAATAAAAAAAGAAGTATTTGGAATGTTAGGAATAATTTATGCAATAATTTCTATTGGGGTTTTAGGTTTTATTGTTTGAGGTCATCATATATTTACTGTTGGTATAGATGTTGATACTCGAGCTTATTTTACTTCTGCTACAATAATTATTGCAGTTCCTACTGGAATTAAAATTTTTAGATGATTAGCTTCTATAAGTGGAATAAAGATTAAAATRAATGTTGCTAATTTATGAATTTTAGGATTTATTTTTTTATTTACTTTAGGTGGATTAACAGGAATTGTATTATCTAATTCTTCAATTGATATTGTATTACATGATACTTATTATGTAGTT…
23O_4	OBT	receptive	OBT_BCI3	2016-10-25	Pegoscapus hoffmeyeri B	GAGGTTTATATTTTAATTTTACCTGGATTTGGTTTAGTTTCACATATAATTTGTAGAGAAAGAATAAAAAAGGAAGTATTTGGAATGTTAGGAATAATTTATGCAATAATTTCTATTGGGGTTTTAGGTTTTATTGTTTGAGGTCATCATATATTTACTGTTGGTATAGATGTTGATACTCGAGCTTATTTTACTTCTGCTACAATAATTATTGCAGTTCCTACTGGAATTAAAATTTTTAGATGATTAGCTTCTATAAGTGGAATAAAAATTAAAATGAATGTTGCTAATTTATGAATTTTAGGATTTATTTTTTTATTTACTTTAGGTGGATTAACAGGAATTGTGTTATCTAATTCTTCAATTGATATTGTTTTACATGATACTTATTATGTAGTT…
23O_5	OBT	receptive	OBT_BCI3	2016-10-25	Pegoscapus hoffmeyeri B	GAGGTTTATATTTTAATTTTACCTGGATTTGGTTTAGTTTCACATATAATTTGTAGAGAAAGAATAAAAAAGGAAGTATTTGGAATGTTAGGAATAATTTATGCAATAATTTCTATTGGGGTTTTAGGTTTTATTGTTTGAGGTCATCATATATTTACTGTTGGTATAGATGTTGATACTCGAGCTTATTTTACTTCTGCTACAATAATTATTGCAGTTCCTACTGGAATTAAAATTTTTAGATGATTAGCTTCTATAAGTGGAATAAAAATTAAAATGAATGTTGCTAATTTATGAATTTTAGGATTTATTTTTTTATTTACTTTAGGTGGATTAACAGGAATTGTGTTATCTAATTCTTCAATTGATATTGTTTTACATGATACTTATTATGTAGTT…
23O_6	OBT	receptive	OBT_BCI3	2016-10-25	Pegoscapus hoffmeyeri B	GAGGTTTATATTTTAATTTTACCTGGATTTGGTTTAGTWTCACATATAATTTGTAGAGAAAGAATAAAAAAAGAAGTATTTGGAATGTTAGGAATAATTTATGCAATAATTTCTATTGGGGTTTTAGGTTTTATTGTTTGAGGTCATCATATATTTACTGTTGGTATAGATGTTGATACTCGAGCTTATTTTACTTCTGCTACAATAATTATTGCAGTTCCTACTGGAATTAAAATTTTTAGATGATTAGCTTCTATAAGTGGAATAAAGATTAAAATRAATGTTGCTAATTTATGAATTTTAGGATTTATTTTTTTATTTACTTTAGGTGGATTAACAGGAATTGTATTATCTAATTCTTCAATTGATATTGTTTTACATGATACTTATTATGTAGTT…
23O_7	OBT	receptive	OBT_BCI3	2016-10-25	Pegoscapus hoffmeyeri A	GAAGTTTATATTTTAATTTTACCTGGATTTGGATTAGTTTCTCATATAATTTGTAGTGAAAGAATAAAAAAAGAAGTATTTGGAATATTAGGAATAATTTATGCAATAATTTCTATTGGAGTTTTAGGTTTTATTGTTTGAGGACATCATATATTTACTGTTGGTATAGATGTTGATACTCGAGCTTATTTTACTTCTGCAACTATAATTATTGCAGTTCCTACTGGAATTAAAATTTTTAGATGATTAGCTTCAATAAGTGGAATAAAAATAAAAATAAATGTTGCTAATTTATGAATTTTGGGTTTTATTTTTTTATTTACTTTAGGTGGATTAACAGGAATTGTATTATCTAATTCTTCAATTGATATTGTTTTACATGATACTTATTATGTAGTT…
23O_8	OBT	receptive	OBT_BCI3	2016-10-25	Pegoscapus hoffmeyeri B	GAGGTTTATATTTTAATTTTACCTGGATTTGGTTTAGTTTCACATATAATTTGTAGAGAAAGAATAAAAAAAGAAGTATTTGGAATGTTAGGAATAATTTATGCAATAATTTCTATTGGGGTTTTAGGTTTTATTGTTTGAGGTCATCATATATTTACTGTTGGTATAGATGTTGATACTCGAGCTTATTTTACTTCTGCTACAATAATTATTGCAGTTCCTACTGGAATTAAAATTTTTAGATGATTAGCTTCTATAAGTGGAATAAAGATTAAAATRAATGTTGCTAATTTRTGAATTTTAGGATTTATTTTTTTATTTACTTTAGGTGGATTAACAGGAATTGTATTATCTAATTCTTCAATTGATATTGTWTTACATGATACTTATTATGTAGTT…
23O_9	OBT	receptive	OBT_BCI3	2016-10-25	Pegoscapus hoffmeyeri B	GAGGTTTATATTTTAATTTTACCTGGATTTGGTTTAGTTTCACATATAATTTGTAGAGAAAGAATAAAAAAGGAAGTATTTGGAATGTTAGGAATAATTTATGCAATAATTTCTATTGGGGTTTTAGGTTTTATTGTTTGAGGTCATCATATATTTACTGTTGGTATAGATGTTGATACTCGAGCTTATTTTACTTCTGCTACAATAATTATTGCAGTTCCTACTGGAATTAAAATTTTTAGATGATTAGCTTCTATAAGTGGAATAAAAATTAAAATGAATGTTGCTAATTTATGAATTTTAGGATTTATTTTTTTATTTACTTTAGGTGGATTAACAGGAATTGTGTTATCTAATTCTTCAATTGATATTGTTTTACATGATACTTATTATGTAGTT…
24O	OBT	receptive	OBT_Guind	2016-09-17	Pegoscapus hoffmeyeri B	GAGGTTTATATTTTAATTTTACCTGGATTTGGTTTAGTTTCACATATAATTTGTAGAGAAAGAATAAAAAAGGAAGTATTTGGAATGTTAGGAATAATTTATGCAATAATTTCTATTGGGGTTTTAGGTTTTATTGTTTGAGGTCATCATATATTTACTGTTGGTATAGATGTTGATACTCGAGCTTATTTTACTTCTGCTACAATAATTATTGCAGTTCCTACTGGAATTAAAATTTTTAGATGATTAGCTTCTATAAGTGGAATAAAAATTAAAATGAATGTTGCTAATTTATGAATTTTAGGATTTATTTTTTTATTTACTTTAGGTGGATTAACAGGAATTGTGTTATCTAATTCTTCAATTGATATTGTTTTACATGATACTTATTATGTAGTT…
25O	OBT	sterile	OBT_BCI3	2016-11-23	Pegoscapus hoffmeyeri A	GAAGTTTATATTTTAATTTTACCTGGATTTGGATTAGTTTCTCATATAATTTGTAGTGAAAGAATAAAAAAAGAAGTATTTGGAATATTAGGAATAATTTATGCAATAATTTCTATTGGAGTTTTAGGTTTTATTGTTTGAGGACATCATATATTTACTGTTGGTATAGATGTTGATACTCGAGCTTATTTTACTTCTGCAACTATAATTATTGCAGTTCCTACTGGAATTAAAATTTTTAGATGATTAGCTTCAATAAGTGGAATAAAAATAAAAATAAATGTTGCTAATTTATGAATTTTGGGTTTTATTTTTTTATTTACTTTAGGTGGATTAACAGGAATTGTATTATCTAATTCTTCAATTGATATTGTTTTACATGATACTTATTATGTAGTT…
26O_1	OBT	sterile	Bohio19a	2016-11-10	Pegoscapus gemellus A	GAAGTTTATATTTTAATTTTACCTGGATTTGGATTAATTTCTCATATAATTTGTAGAGAAAGAATAAAAAAGGAAGTATTTGGAATATTAGGAATAATTTATGCAATAATTTCTATTGGTTTATTAGGATTTATTGTTTGAGGTCATCATATATTTACTGTAGGAATAGATGTTGATACTCGAGCTTATTTTACTTCTGCAACTATAATTATTGCTGTTCCTACAGGAATTAAAATTTTTAGTTGATTAGCTTCAATAAGAGGAATAAAAATTAAAATGAATGTATCAAATTTATGAATTTTAGGATTTATTTTTTTATTTACTTTAGGAGGATTAACAGGTATTGTTTTATCAAATTCTTCAATTGATATTGTTCTTCATGATACGTATTATGTTGTT…
26O_2	OBT	sterile	Bohio19a	2016-11-10	Pegoscapus tonduzi	GAAGTTTATATTTTAATTTTACCTGGATTTGGATTAATTTCTCACATAATTTGTAGAGAAAGAATAAAAAAAGAAGTATTTGGAATATTAGGAATAGTATACGCAATGGTTTCAATTGGTGTTTTAGGATTTATTGTTTGAGGTCATCATATATTTACTGTAGGAATAGATGTTGATACTCGTGCATATTTTACTTCAGCAACAATAATTATTGCAATTCCTACTGGTATTAAAATTTTTAGGTGATTAGCTTCAATAAGAGGAATAAAGATTAATATTAATGTTTCAAATTTATGAATTTTAGGATTTATTTTTTTATTTACTTTAGGTGGATTAACTGGAATTATTTTATCAAATTCTAGAATTGATATTGTATTACATGATACTTATTATGTTGTG…
26O_3	OBT	sterile	Bohio19a	2016-11-10	Pegoscapus hoffmeyeri B	GAGGTTTATATTTTAATTTTACCTGGATTTGGTTTAGTTTCACATATAATTTGTAGAGAAAGAATAAAAAAGGAAGTATTTGGAATGTTAGGAATAATTTATGCAATAATTTCTATTGGGGTTTTAGGTTTTATTGTTTGAGGTCATCATATATTTACTGTTGGTATAGATGTTGATACTCGAGCTTATTTTACTTCTGCTACAATAATTATTGCAGTTCCTACTGGAATTAAAATTTTTAGATGATTAGCTTCTATAAGTGGAATAAAAATTAAAATGAATGTTGCTAATTTATGAATTTTAGGATTTATTTTTTTATTTACTTTAGGTGGATTAACAGGAATTGTGTTATCTAATTCTTCAATTGATATTGTTTTACATGATACTTATTATGTAGTT…
27O_1	OBT	sterile	Bohio19a	2016-12-21	Pegoscapus hoffmeyeri B	GAGGTTTATATTTTAATTTTACCTGGATTTGGTTTAGTTTCACATATAATTTGTAGAGAAAGAATAAAAAAGGAAGTATTTGGAATGTTAGGAATAATTTATGCAATAATTTCTATTGGGGTTTTAGGTTTTATTGTTTGAGGTCATCATATATTTACTGTTGGTATAGATGTTGATACTCGAGCTTATTTTACTTCTGCTACAATAATTATTGCAGTTCCTACTGGAATTAAAATTTTTAGATGATTAGCTTCTATAAGTGGAATAAAAATTAAAATGAATGTTGCTAATTTATGAATTTTAGGATTTATTTTTTTATTTACTTTAGGTGGATTAACAGGAATTGTGTTATCTAATTCTTCAATTGATATTGTTTTACATGATACTTATTATGTAGTT…
27O_2	OBT	sterile	Bohio19a	2016-12-21	Pegoscapus hoffmeyeri A	GAAGTTTATATTTTAATTTTACCTGGATTTGGATTAGTTTCTCATATAATTTGTAGTGAAAGAATAAAAAAAGAAGTATTTGGAATATTAGGAATAATTTATGCAATAATTTCTATTGGAGTTTTAGGTTTTATTGTTTGAGGACATCATATATTTACTGTTGGTATAGATGTTGATACTCGAGCTTATTTTACTTCTGCAACTATAATTATTGCAGTTCCTACTGGAATTAAAATTTTTAGATGATTAGCTTCAATAAGTGGAATAAAAATAAAAATAAATGTTGCTAATTTATGAATTTTGGGTTTTATTTTTTTATTTACTTTAGGTGGATTAACAGGAATTGTATTATCTAATTCTTCAATTGATATTGTTTTACATGATACTTATTATGTAGTT…
27O_3	OBT	sterile	Bohio19a	2016-12-21	Pegoscapus estherae	GAAGTTTATATTTTAATTTTACCTGGATTTGGATTAATTTCTCATATAATTTGTAGAGAAAGAATAAAAAAGGAAGTATTTGGAATATTAGGAATAGTTTATGCAATAATTTCTATTGGTGTTTTAGGATTTATTGTTTGAGGACATCATATATTTACAGTTGGTATAGATGTAGATACTCGTGCTTATTTTACTTCTGCAACTATAATTATTGCTGTACCTACTGGGATTAAAATTTTTAGATGATTAGCATCTATAAGAGGAATAAAAATTAAATTAAATGTTTCTAATTTATGAATTTTAGGATTTATTTTTTTATTTACTTTAGGAGGATTAACTGGAATTATTTTATCAAATTCTTCTATTGATATTGTTTTACATGATACTTATTATGTTGTT…
27O_4	OBT	sterile	Bohio19a	2016-12-21	Pegoscapus longiceps	GAAGTTTATATTTTAATTTTACCTGGATTTGGGTTAGTTTCTCATATAATTTGTAGAGAAAGAATAAAAAAAGAAGTATTTGGAATATTAGGAATAATTTATGCAATAATTTCTATTGGAGTTTTAGGATTTATTGTTTGAGGACATCATATATTTACTGTTGGAATGGATGTTGATACACGAGCTTATTTTACTTCAGCAACAATAATTATTGCTGTACCTACTGGAATTAAAATTTTTAGATGGTTAGCATCAATAAGTGGAATAAAGATTAAGCTTAGTGTTGCAAATTTATGAATTTTAGGATTTATTTTTTTATTTACATTAGGGGGATTAACTGGTATTGTTTTATCAAATTCATCAATTGACATTGTTTTACATGATACATATTATGTTGTT…
28O	OBT	sterile	Bohio19a	2016-12-23	Pegoscapus hoffmeyeri B	GAGGTTTATATTTTAATTTTACCTGGATTTGGTTTAGTTTCACATATAATTTGTAGAGAAAGAATAAAAAAGGAAGTATTTGGAATGTTAGGAATAATTTATGCAATAATTTCTATTGGGGTTTTAGGTTTTATTGTTTGAGGTCATCATATATTTACTGTTGGTATAGATGTTGATACTCGAGCTTATTTTACTTCTGCTACAATAATTATTGCAGTTCCTACTGGAATTAAAATTTTTAGATGATTAGCTTCTATAAGTGGAATAAAAATTAAAATGAATGTTGCTAATTTATGAATTTTAGGATTTATTTTTTTATTTACTTTAGGTGGATTAACAGGAATTGTGTTATCTAATTCTTCAATTGATATTGTTTTACATGATACTTATTATGTAGTT…
29O	OBT	sterile	Bohio19a	2016-12-22	Pegoscapus hoffmeyeri A	GAAGTTTATATTTTAATTTTACCTGGATTTGGATTAGTTTCTCATATAATTTGTAGTGAAAGAATAAAAAAAGAAGTATTTGGAATATTAGGAATAATTTATGCAATAATTTCTATTGGAGTTTTAGGTTTTATTGTTTGAGGACATCATATATTTACTGTTGGTATAGATGTTGATACTCGAGCTTATTTTACTTCTGCAACTATAATTATTGCAGTTCCTACTGGAATTAAAATTTTTAGATGATTAGCTTCAATAAGTGGAATAAAAATAAAAATAAATGTTGCTAATTTATGAATTTTGGGTTTTATTTTTTTATTTACTTTAGGTGGATTAACAGGAATTGTATTATCTAATTCTTCAATTGATATTGTTTTACATGATACTTATTATGTAGTT…
2O_1	OBT	receptive	OBT_Guind	2016-09-19	Pegoscapus hoffmeyeri B	GAGGTTTATATTTTAATTTTACCTGGATTTGGTTTAGTTTCACATATAATTTGTAGAGAAAGAATAAAAAAGGAAGTATTTGGAATGTTAGGAATAATTTATGCAATAATTTCTATTGGGGTTTTAGGTTTTATTGTTTGAGGTCATCATATATTTACTGTTGGTATAGATGTTGATACTCGAGCTTATTTTACTTCTGCTACAATAATTATTGCAGTTCCTACTGGAATTAAAATTTTTAGATGATTAGCTTCTATAAGTGGAATAAAAATTAAAATGAATGTTGCTAATTTATGAATTTTAGGATTTATTTTTTTATTTACTTTAGGTGGATTAACAGGAATTGTGTTATCTAATTCTTCAATTGATATTGTTTTACATGATACTTATTATGTAGTT…
2O_2	OBT	receptive	OBT_Guind	2016-09-19	Pegoscapus hoffmeyeri A	GAAGTTTATATTTTAATTTTACCTGGATTTGGATTAGTTTCTCATATAATTTGTAGTGAAAGAATAAAAAAAGAAGTATTTGGAATATTAGGAATAATTTATGCAATAATTTCTATTGGAGTTTTAGGTTTTATTGTTTGAGGACATCATATATTTACTGTTGGTATAGATGTTGATACTCGAGCTTATTTTACTTCTGCAACTATAATTATTGCAGTTCCTACTGGAATTAAAATTTTTAGATGATTAGCTTCAATAAGTGGAATAAAAATAAAAATAAATGTTGCTAATTTATGAATTTTGGGTTTTATTTTTTTATTTACTTTAGGTGGATTAACAGGAATTGTATTATCTAATTCTTCAATTGATATTGTTTTACATGATACTTATTATGTAGTT…
30O_1	OBT	sterile	Bohio19a	2016-12-20	Pegoscapus hoffmeyeri B	GAGGTTTATATTTTAATTTTACCTGGATTTGGTTTAGTTTCACATATAATTTGTAGAGAAAGAATAAAAAAGGAAGTATTTGGAATGTTAGGAATAATTTATGCAATAATTTCTATTGGGGTTTTAGGTTTTATTGTTTGAGGTCATCATATATTTACTGTTGGTATAGATGTTGATACTCGAGCTTATTTTACTTCTGCTACAATAATTATTGCAGTTCCTACTGGAATTAAAATTTTTAGATGATTAGCTTCTATAAGTGGAATAAAAATTAAAATGAATGTTGCTAATTTATGAATTTTAGGATTTATTTTTTTATTTACTTTAGGTGGATTAACAGGAATTGTGTTATCTAATTCTTCAATTGATATTGTTTTACATGATACTTATTATGTAGTT…
30O_2	OBT	sterile	Bohio19a	2016-12-20	Pegoscapus hoffmeyeri B	GAGGTTTATATTTTAATTTTACCTGGATTTGGTTTAGTTTCACATATAATTTGTAGAGAAAGAATAAAAAAGGAAGTATTTGGAATGTTAGGAATAATTTATGCAATAATTTCTATTGGGGTTTTAGGTTTTATTGTTTGAGGTCATCATATATTTACTGTTGGTATAGATGTTGATACTCGAGCTTATTTTACTTCTGCTACAATAATTATTGCAGTTCCTACTGGAATTAAAATTTTTAGATGATTAGCTTCTATAAGTGGAATAAAAATTAAAATGAATGTTGCTAATTTATGAATTTTAGGATTTATTTTTTTATTTACTTTAGGTGGATTAACAGGAATTGTGTTATCTAATTCTTCAATTGATATTGTTTTACATGATACTTATTATGTAGTT…
30O_3	OBT	sterile	Bohio19a	2016-12-20	Pegoscapus estherae	GAAGTTTATATTTTAATTTTACCTGGATTTGGATTAATTTCTCATATAATTTGTAGAGAAAGAATAAAAAAGGAAGTATTTGGAATATTAGGAATAGTTTATGCAATAATTTCTATTGGTGTTTTAGGATTTATTGTTTGAGGACATCATATATTTACAGTTGGTATAGATGTAGATACTCGTGCTTATTTTACTTCTGCAACTATAATTATTGCTGTACCTACTGGGATTAAAATTTTTAGATGATTAGCATCTATAAGAGGAATAAAAATTAAATTAAATGTTTCTAATTTATGAATTTTAGGATTTATTTTTTTATTTACTTTAGGAGGATTAACTGGAATTATTTTATCAAATTCTTCTATTGATATTGTTTTACATGATACTTATTATGTTGTT…
31O	OBT	post-receptive	OBT_BCI3	2016-10-31	Pegoscapus gemellus B	GAAGTTTATATTTTAATTTTACCTGGATTTGGGTTAGTTTCTCATATAATTTGTAGGGAAAGAATAAAAAAAGAAGTATTTGGTATATTAGGAATAGTTTATGCAATAATTTCTATTGGGTTATTAGGGTTTATTGTTTGAGGTCATCATATGTTTACTGTTGGAATAGATGTTGATACTCGTGCATATTTTACTTCTGCAACAATAATTATTGCTGTTCCTACTGGAATTAAAATTTTTAGATGATTAGCTTCAATAAGTGGAATAAAGGTAAAAATAAATGTATCAAATTTATGAATTTTAGGATTTATTTTTTTATTTACTTTAGGAGGATTAACAGGTATTGTTTTATCAAATTCTTCAATTGATATTGTTTTACATGATACTTATTATGTTGTT…
32O_1	OBT	sterile	Bohio19a	2016-12-17	Pegoscapus hoffmeyeri B	GAGGTTTATATTTTAATTTTACCTGGATTTGGTTTAGTATCACATATAATTTGTAGAGAAAGAATAAAAAAAGAAGTATTTGGAATGTTAGGAATAATTTATGCAATAATTTCTATTGGGGTTTTAGGTTTTATTGTTTGAGGTCATCATATATTTACTGTTGGTATAGATGTTGATACTCGAGCTTATTTTACTTCTGCTACAATAATTATTGCAGTTCCTACTGGAATTAAAATTTTTAGATGATTAGCTTCTATAAGTGGAATAAAGATTAAAATAAATGTTGCTAATTTATGAATTTTAGGATTTATTTTTTTATTTACTTTAGGTGGATTAACAGGAATTGTATTATCTAATTCTTCAATTGATATTGTATTACATGATACTTATTATGTAGT-…
32O_2	OBT	sterile	Bohio19a	2016-12-17	Pegoscapus hoffmeyeri B	GAGGTTTATATTTTAATTTTACCTGGATTTGGTTTAGTATCACATATAATTTGTAGAGAAAGAATAAAAAAAGAAGTATTTGGAATGTTAGGAATAATTTATGCAATAATTTCTATTGGGGTTTTAGGTTTTATTGTTTGAGGTCATCATATATTTACTGTTGGTATAGATGTTGATACTCGAGCTTATTTTACTTCTGCTACAATAATTATTGCAGTTCCTACTGGAATTAAAATTTTTAGATGATTAGCTTCTATAAGTGGAATAAAGATTAAAATAAATGTTGCTAATTTATGAATTTTAGGATTTATTTTTTTATTTACTTTAGGTGGATTAACAGGAATTGTATTATCTAATTCTTCAATTGATATTGTATTACATGATACTTATTATGTAGTT…
33O	OBT	sterile	Bohio19a	2016-12-08	Pegoscapus gemellus B	GAAGTTTATATTTTAATTTTACCTGGATTTGGATTAGTTTCTCATATAATTTGTAGGGAAAGAATAAAAAAAGAAGTATTTGGTATATTAGGAATAGTTTATGCAATAATTTCTATTGGGTTATTAGGATTTATTGTTTGAGGTCATCATATGTTTACTGTTGGAATAGATGTTGATACTCGTGCATATTTTACTTCTGCAACAATAATTATTGCTGTTCCTACTGGAATTAAAATTTTTAGATGGTTAGCTTCAATAAGTGGAATAAAGGTAAAAATAAATGTATCAAATTTATGAATTTTAGGATTTATTTTTTTATTTACTTTAGGAGGATTAACAGGTATTGTTTTATCAAATTCTTCAATTGATATTGTTTTACATGATACTTATTATGTTGTT…
34O_1	OBT	sterile	Bohio19a	2016-10-31	Pegoscapus hoffmeyeri B	GAGGTTTATATTTTAATTTTACCTGGATTTGGTTTAGTTTCACATATAATTTGTAGAGAAAGAATAAAAAAGGAAGTATTTGGAATGTTAGGAATAATTTATGCAATAATTTCTATTGGGGTTTTAGGTTTTATTGTTTGAGGTCATCATATATTTACTGTTGGTATAGATGTTGATACTCGAGCTTATTTTACTTCTGCTACAATAATTATTGCAGTTCCTACTGGAATTAAAATTTTTAGATGATTAGCTTCTATAAGTGGAATAAAAATTAAAATGAATGTTGCTAATTTATGAATTTTAGGATTTATTTTTTTATTTACTTTAGGTGGATTAACAGGAATTGTGTTATCTAATTCTTCAATTGATATTGTTTTACATGATACTTATTATGTAGTT…
34O_2	OBT	sterile	Bohio19a	2016-10-31	Pegoscapus hoffmeyeri B	GAGGTTTATATTTTAATTTTACCTGGATTTGGTTTAGTTTCACATATAATTTGTAGAGAAAGAATAAAAAAGGAAGTATTTGGAATGTTAGGAATAATTTATGCAATAATTTCTATTGGGGTTTTAGGTTTTATTGTTTGAGGTCATCATATATTTACTGTTGGTATAGATGTTGATACTCGAGCTTATTTTACTTCTGCTACAATAATTATTGCAGTTCCTACTGGAATTAAAATTTTTAGATGATTAGCTTCTATAAGTGGAATAAAGATTAAAATGAATGTTGCTAATTTGTGAATTTTAGGATTTATTTTTTTATTTACTTTAGGTGGATTAACAGGAATTGTGTTATCTAATTCTTCAATTGATATTGTTTTACATGATACTTATTATGTAGTT…
35O_1	OBT	sterile	OBT_BCI3	2017-08-01	Pegoscapus hoffmeyeri B	GAGGTTTATATTTTAATTTTACCTGGATTTGGTTTAGTWTCACATATAATTTGTAGAGAAAGAATAAAAAAAGAAGTATTTGGAATGTTAGGAATAATTTATGCAATAATTTCTATTGGGGTTTTAGGTTTTATTGTTTGAGGTCATCATATATTTACTGTTGGTATAGATGTTGATACTCGAGCTTATTTTACTTCTGCTACAATAATTATTGCAGTTCCTACTGGAATTAAAATTTTTAGATGATTAGCTTCTATAAGTGGAATAAAGATTAAAATRAATGTTGCTAATTTATGAATTTTAGGATTTATTTTTTTATTTACTTTAGGTGGATTAACAGGAATTGTATTATCTAATTCTTCAATTGATATTGTWTTACATGATACTTATTATGTAGTT…
35O_2	OBT	sterile	OBT_BCI3	2017-08-01	Pegoscapus hoffmeyeri B	GAGGTTTATATTTTAATTTTACCTGGATTTGGTTTAGTTTCACATATAATTTGTAGAGAAAGAATAAAAAAGGAAGTATTTGGAATGTTAGGAATAATTTATGCAATAATTTCTATTGGGGTTTTAGGTTTTATTGTTTGAGGTCATCATATATTTACTGTTGGTATAGATGTTGATACTCGAGCTTATTTTACTTCTGCTACAATAATTATTGCAGTTCCTACTGGAATTAAAATTTTTAGATGATTAGCTTCTATAAGTGGAATAAAGATTAAAATGAATGTTGCTAATTTGTGAATTTTAGGATTTATTTTTTTATTTACTTTAGGTGGATTAACAGGAATTGTGTTATCTAATTCTTCAATTGATATTGTTTTACATGATACTTATTATGTAGTT…
35O_3	OBT	sterile	OBT_BCI3	2017-08-01	Pegoscapus hoffmeyeri B	GAGGTTTATATTTTAATTTTACCTGGATTTGGTTTAGTTTCACATATAATTTGTAGAGAAAGAATAAAAAAGGAAGTATTTGGAATGTTAGGAATAATTTATGCAATAATTTCTATTGGGGTTTTAGGTTTTATTGTTTGAGGTCATCATATATTTACTGTTGGTATAGATGTTGATACTCGAGCTTATTTTACTTCTGCTACAATAATTATTGCAGTTCCTACTGGAATTAAAATTTTTAGATGATTAGCTTCTATAAGTGGAATAAAGATTAAAATGAATGTTGCTAATTTGTGAATTTTAGGATTTATTTTTTTATTTACTTTAGGTGGATTAACAGGAATTGTGTTATCTAATTCTTCAATTGATATTGTTTTACATGATACTTATTATGTAGTT…
35O_4	OBT	sterile	OBT_BCI3	2017-08-01	Pegoscapus hoffmeyeri A	GAAGTTTATATTTTAATTTTACCTGGATTTGGATTAGTTTCTCATATAATTTGTAGTGAAAGAATAAAAAAAGAAGTATTTGGAATATTAGGAATAATTTATGCAATAATTTCTATTGGAGTTTTAGGTTTTATTGTTTGAGGACATCATATATTTACTGTTGGTATAGATGTTGATACTCGAGCTTATTTTACTTCTGCAACTATAATTATTGCAGTTCCTACTGGAATTAAAATTTTTAGATGATTAGCTTCAATAAGTGGAATAAAAATAAAAATAAATGTTGCTAATTTATGAATTTTGGGTTTTATTTTTTTATTTACTTTAGGTGGATTAACAGGAATTGTATTATCTAATTCTTCAATTGATATTGTTTTACATGATACTTATTATGTAGTT…
35O_5	OBT	sterile	OBT_BCI3	2017-08-01	Pegoscapus hoffmeyeri B	GAGGTTTATATTTTAATTTTACCTGGATTTGGTTTAGTTTCACATATAATTTGTAGAGAAAGAATAAAAAAGGAAGTATTTGGAATGTTAGGAATAATTTATGCAATAATTTCTATTGGGGTTTTAGGTTTTATTGTTTGAGGTCATCATATATTTACTGTTGGTATAGATGTTGATACTCGAGCTTATTTTACTTCTGCTACAATAATTATTGCAGTTCCTACTGGAATTAAAATTTTTAGATGATTAGCTTCTATAAGTGGAATAAAAATTAAAATGAATGTTGCTAATTTATGAATTTTAGGATTTATTTTTTTATTTACTTTAGGTGGATTAACAGGAATTGTGTTATCTAATTCTTCAATTGATATTGTTTTACATGATACTTATTATGTAGNT…
36O_1	OBT	sterile	OBT_BCI3	2017-08-22	Pegoscapus hoffmeyeri B	GAGGTTTATATTTTAATTTTACCTGGATTTGGTTTAGTTTCACATATAATTTGTAGAGAAAGAATAAAAAAGGAAGTATTTGGAATGTTAGGAATAATTTATGCAATAATTTCTATTGGGGTTTTAGGTTTTATTGTTTGAGGTCATCATATATTTACTGTTGGTATAGATGTTGATACTCGAGCTTATTTTACTTCTGCTACAATAATTATTGCAGTTCCTACTGGAATTAAAATTTTTAGATGATTAGCTTCTATAAGTGGAATAAAAATTAAAATGAATGTTGCTAATTTATGAATTTTAGGATTTATTTTTTTATTTACTTTAGGTGGATTAACAGGAATTGTGTTATCTAATTCTTCAATTGATATTGTTTTACATGATACTTATTATGTAGTT…
36O_2	OBT	sterile	OBT_BCI3	2017-08-22	Pegoscapus hoffmeyeri B	GAGGTTTATATTTTAATTTTACCTGGATTTGGTTTAGTTTCACATATAATTTGTAGAGAAAGAATAAAAAAGGAAGTATTTGGAATGTTAGGAATAATTTATGCAATAATTTCTATTGGGGTTTTAGGTTTTATTGTTTGAGGTCATCATATATTTACTGTTGGTATAGATGTTGATACTCGAGCTTATTTTACTTCTGCTACAATAATTATTGCAGTTCCTACTGGAATTAAAATTTTTAGATGATTAGCTTCTATAAGTGGAATAAAAATTAAAATGAATGTTGCTAATTTATGAATTTTAGGATTTATTTTTTTATTTACTTTAGGTGGATTAACAGGAATTGTGTTATCTAATTCTTCAATTGATATTGTTTTACATGATACTTATTATGTAGTT…
36O_3	OBT	sterile	OBT_BCI3	2017-08-22	Pegoscapus hoffmeyeri B	GAGGTTTATATTTTAATTTTACCTGGATTTGGTTTAGTTTCACATATAATTTGTAGAGAAAGAATAAAAAAGGAAGTATTTGGAATGTTAGGAATAATTTATGCAATAATTTCTATTGGGGTTTTAGGTTTTATTGTTTGAGGTCATCATATATTTACTGTTGGTATAGATGTTGATACTCGAGCTTATTTTACTTCTGCTACAATAATTATTGCAGTTCCTACTGGAATTAAAATTTTTAGATGATTAGCTTCTATAAGTGGAATAAAAATTAAAATGAATGTTGCTAATTTATGAATTTTAGGATTTATTTTTTTATTTACTTTAGGTGGATTAACAGGAATTGTGTTATCTAATTCTTCAATTGATATTGTTTTACATGATACTTATTATGTAGTT…
37O_1	OBT	sterile	OBT_BCI3	2017-07-29	Pegoscapus hoffmeyeri A	GAAGTTTATATTTTAATTTTACCTGGATTTGGATTAGTTTCTCATATAATTTGTAGTGAAAGAATAAAAAAAGAAGTATTTGGAATATTAGGAATAATTTATGCAATAATTTCTATTGGAGTTTTAGGTTTTATTGTTTGAGGACATCATATATTTACTGTTGGTATAGATGTTGATACTCGAGCTTATTTTACTTCTGCAACTATAATTATTGCAGTTCCTACTGGAATTAAAATTTTTAGATGATTAGCTTCAATAAGTGGAATAAAAATAAAAATAAATGTTGCTAATTTATGAATTTTGGGTTTTATTTTTTTATTTACTTTAGGTGGATTAACAGGAATTGTATTATCTAATTCTTCAATTGATATTGTTTTACATGATACTTATTATGTAGTT…
37O_2	OBT	sterile	OBT_BCI3	2017-07-29	Pegoscapus hoffmeyeri A	GAAGTTTATATTTTAATTTTACCTGGATTTGGATTAGTTTCTCATATAATTTGTAGTGAAAGAATAAAAAAAGAAGTATTTGGAATATTAGGAATAATTTATGCAATAATTTCTATTGGAGTTTTAGGTTTTATTGTTTGAGGACATCATATATTTACTGTTGGTATAGATGTTGATACTCGAGCTTATTTTACTTCTGCAACTATAATTATTGCAGTTCCTACTGGAATTAAAATTTTTAGATGATTAGCTTCAATAAGTGGAATAAAAATAAAAATAAATGTTGCTAATTTATGAATTTTGGGTTTTATTTTTTTATTTACTTTAGGTGGATTAACAGGAATTGTATTATCTAATTCTTCAATTGATATTGTTTTACATGATACTTATTATGTAGTT…
38O_1	OBT	sterile	OBT_BCI3	2017-08-13	Pegoscapus hoffmeyeri B	GAGGTTTATATTTTAATTTTACCTGGATTTGGTTTAGTTTCACATATAATTTGTAGAGAAAGAATAAAAAAGGAAGTATTTGGAATGTTAGGAATAATTTATGCAATAATTTCTATTGGGGTTTTAGGTTTTATTGTTTGAGGTCATCATATATTTACTGTTGGTATAGATGTTGATACTCGAGCTTATTTTACTTCTGCTACAATAATTATTGCAGTTCCTACTGGAATTAAAATTTTTAGATGATTAGCTTCTATAAGTGGAATAAAGATTAAAATGAATGTTGCTAATTTGTGAATTTTAGGATTTATTTTTTTATTTACTTTAGGTGGATTAACAGGAATTGTGTTATCTAATTCTTCAATTGATATTGTTTTACATGATACTTATTATGTAGTT…
38O_2	OBT	sterile	OBT_BCI3	2017-08-13	Pegoscapus hoffmeyeri B	GAGGTTTATATTTTAATTTTACCTGGATTTGGTTTAGTTTCACATATAATTTGTAGAGAAAGAATAAAAAAGGAAGTATTTGGAATGTTAGGAATAATTTATGCAATAATTTCTATTGGGGTTTTAGGTTTTATTGTTTGAGGTCATCATATATTTACTGTTGGTATAGATGTTGATACTCGAGCTTATTTTACTTCTGCTACAATAATTATTGCAGTTCCTACTGGAATTAAAATTTTTAGATGATTAGCTTCTATAAGTGGAATAAAGATTAAAATGAATGTTGCTAATTTGTGAATTTTAGGATTTATTTTTTTATTTACTTTAGGTGGATTAACAGGAATTGTGTTATCTAATTCTTCAATTGATATTGTTTTACATGATACTTATTATGTAGTT…
39O	OBT	post-receptive	Ormosia	2017-07-08
3O	OBT	sterile	Bohio19a	2016-10-05		Amplificaciones Inespecificas
40O_1	OBT	post-receptive	Ormosia	2017-07-08	Pegoscapus hoffmeyeri A	GAAGTTTATATTTTAATTTTACCTGGATTTGGATTAGTTTCTCATATAATTTGTAGTGAAAGAATAAAAAAAGAAGTATTTGGAATATTAGGAATAATTTATGCAATAATTTCTATTGGAGTTTTAGGTTTTATTGTTTGAGGACATCATATATTTACTGTTGGTATAGATGTTGATACTCGAGCTTATTTTACTTCTGCAACTATAATTATTGCAGTTCCTACTGGAATTAAAATTTTTAGATGATTAGCTTCAATAAGTGGAATAAAAATAAAAATAAATGTTGCTAATTTATGAATTTTGGGTTTTATTTTTTTATTTACTTTAGGTGGATTAACAGGAATTGTATTATCTAATTCTTCAATTGATATTGTTTTACATGATACTTATTATGTAGTT…
40O_2	OBT	post-receptive	Ormosia	2017-07-08	Pegoscapus hoffmeyeri A	GAAGTTTATATTTTAATTTTACCTGGATTTGGATTAGTTTCTCATATAATTTGTAGTGAAAGAATAAAAAAAGAAGTATTTGGAATATTAGGAATAATTTATGCAATAATTTCTATTGGAGTTTTAGGTTTTATTGTTTGAGGACATCATATATTTACTGTTGGTATAGATGTTGATACTCGAGCTTATTTTACTTCTGCAACTATAATTATTGCAGTTCCTACTGGAATTAAAATTTTTAGATGATTAGCTTCAATAAGTGGAATAAAAATAAAAATAAATGTTGCTAATTTATGAATTTTGGGTTTTATTTTTTTATTTACTTTAGGTGGATTAACAGGAATTGTATTATCTAATTCTTCAATTGATATTGTTTTACATGATACTTATTATGTAGTT…
41O_1	OBT	post-receptive	Ormosia	2017-07-07	Pegoscapus hoffmeyeri A	GAAGTTTATATTTTAATTTTACCTGGATTTGGATTAGTTTCTCATATAATTTGTAGTGAAAGAATAAAAAAAGAAGTATTTGGAATATTAGGAATAATTTATGCAATAATTTCTATTGGAGTTTTAGGTTTTATTGTTTGAGGACATCATATATTTACTGTTGGTATAGATGTTGATACTCGAGCTTATTTTACTTCTGCAACTATAATTATTGCAGTTCCTACTGGAATTAAAATTTTTAGATGATTAGCTTCAATAAGTGGAATAAAAATTAAAATAAATGTTGCTAATTTATGAATTTTGGGTTTTATTTTTTTATTTACTTTAGGTGGATTAACAGGAATTGTATTATCTAATTCTTCAATTGATATTGTTTTACATGATACTTATTATGTAGTT…
41O_2	OBT	post-receptive	Ormosia	2017-07-07	Pegoscapus hoffmeyeri B	GAGGTTTATATTTTAATTTTACCTGGATTTGGTTTAGTTTCACATATAATTTGTAGAGAAAGAATAAAAAAGGAAGTATTTGGAATGTTAGGAATAATTTATGCAATAATTTCTATTGGGGTTTTAGGTTTTATTGTTTGAGGTCATCATATATTTACTGTTGGTATAGATGTTGATACTCGAGCTTATTTTACTTCTGCTACAATAATTATTGCAGTTCCTACTGGAATTAAAATTTTTAGATGATTAGCTTCTATAAGTGGAATAAAAATTAAAATGAATGTTGCTAATTTATGAATTTTAGGATTTATTTTTTTATTTACTTTAGGTGGATTAACAGGAATTGTGTTATCTAATTCTTCAATTGATATTGTTTTACATGATACTTATTATGTAGTT…
42O_1	OBT	post-receptive	Ormosia	2017-07-10	Pegoscapus hoffmeyeri A	GAAGTTTATATTTTAATTTTACCTGGATTTGGATTAGTTTCTCATATAATTTGTAGTGAAAGAATAAAAAAAGAAGTATTTGGAATATTAGGAATAATTTATGCAATAATTTCTATTGGAGTTTTAGGTTTTATTGTTTGAGGACATCATATATTTACTGTTGGTATAGATGTTGATACTCGAGCTTATTTTACTTCTGCAACTATAATTATTGCAGTTCCTACTGGAATTAAAATTTTTAGATGATTAGCTTCAATAAGTGGAATAAAAATAAAAATAAATGTTGCTAATTTATGAATTTTGGGTTTTATTTTTTTATTTACTTTAGGTGGATTAACAGGAATTGTATTATCTAATTCTTCAATTGATATTGTTTTACATGATACTTATTATGTAGTT…
42O_2	OBT	post-receptive	Ormosia	2017-07-10	Pegoscapus hoffmeyeri B	GAGGTTTATATTTTAATTTTACCTGGATTTGGTTTAGTTTCACATATAATTTGTAGAGAAAGAATAAAAAAAGAAGTATTTGGAATGTTAGGAATAATTTATGCAATAATTTCTATTGGGGTTTTAGGTTTTATTGTTTGAGGTCATCATATATTTACTGTTGGTATAGATGTTGATACTCGAGCTTATTTTACTTCTGCTACAATAATTATTGCAGTTCCTACTGGAATTAAAATTTTTAGATGATTAGCTTCTATAAGTGGAATAAAGATTAAAATGAATGTTGCTAATTTRTGAATTTTAGGATTTATTTTTTTATTTACTTTAGGTGGATTAACAGGAATTGTGTTATCTAATTCTTCAATTGATATTGTTTTACATGATACTTATTATGTAGTT…
43O_1	OBT	post-receptive	Ormosia	2017-07-07
43O_2	OBT	post-receptive	Ormosia	2017-07-07
44O_1	OBT	sterile	OBT_BCI3	2017-08-19	Pegoscapus hoffmeyeri B	GAGGTTTATATTTTAATTTTACCTGGATTTGGTTTAGTTTCACATATAATTTGTAGAGAAAGAATAAAAAAGGAAGTATTTGGAATGTTAGGAATAATTTATGCAATAATTTCTATTGGGGTTTTAGGTTTTATTGTTTGAGGTCATCATATATTTACTGTTGGTATAGATGTTGATACTCGAGCTTATTTTACTTCTGCTACAATAATTATTGCAGTTCCTACTGGAATTAAAATTTTTAGATGATTAGCTTCTATAAGTGGAATAAAGATTAAAATGAATGTTGCTAATTTGTGAATTTTAGGATTTATTTTTTTATTTACTTTAGGTGGATTAACAGGAATTGTGTTATCTAATTCTTCAATTGATATTGTTTTACATGATACTTATTATGTAGTT…
44O_2	OBT	sterile	OBT_BCI3	2017-08-19	Pegoscapus hoffmeyeri B	GAGGTTTATATTTTAATTTTACCTGGATTTGGTTTAGTTTCACATATAATTTGTAGAGAAAGAATAAAAAAGGAAGTATTTGGAATGTTAGGAATAATTTATGCAATAATTTCTATTGGGGTTTTAGGTTTTATTGTTTGAGGTCATCATATATTTACTGTTGGTATAGATGTTGATACTCGAGCTTATTTTACTTCTGCTACAATAATTATTGCAGTTCCTACTGGAATTAAAATTTTTAGATGATTAGCTTCTATAAGTGGAATAAAGATTAAAATGAATGTTGCTAATTTGTGAATTTTAGGATTTATTTTTTTATTTACTTTAGGTGGATTAACAGGAATTGTGTTATCTAATTCTTCAATTGATATTGTTTTACATGATACTTATTATGTAGTT…
44O_3	OBT	sterile	OBT_BCI3	2017-08-19
44O_4	OBT	sterile	OBT_BCI3	2017-08-19	Pegoscapus hoffmeyeri B	GAGGTTTATATTTTAATTTTACCTGGATTTGGTTTAGTTTCACATATAATTTGTAGAGAAAGAATAAAAAAGGAAGTATTTGGAATGTTAGGAATAATTTATGCAATAATTTCTATTGGGGTTTTAGGTTTTATTGTTTGAGGTCATCATATATTTACTGTTGGTATAGATGTTGATACTCGAGCTTATTTTACTTCTGCTACAATAATTATTGCAGTTCCTACTGGAATTAAAATTTTTAGATGATTAGCTTCTATAAGTGGAATAAAGATTAAAATGAATGTTGCTAATTTGTGAATTTTAGGATTTATTTTTTTATTTACTTTAGGTGGATTAACAGGAATTGTGTTATCTAATTCTTCAATTGATATTGTTTTACATGATACTTATTATGTAGTT…
45O_1	OBT	post-receptive	Ormosia	2017-07-10
46O_1	OBT	post-receptive	Ormosia	2017-07-02	Pegoscapus hoffmeyeri B	GAGGTTTATATTTTAATTTTACCTGGATTTGGTTTAGTTTCACATATAATTTGTAGAGAAAGAATAAAAAAGGAAGTATTTGGAATGTTAGGAATAATTTATGCAATAATTTCTATTGGGGTTTTAGGTTTTATTGTTTGAGGTCATCATATATTTACTGTTGGTATAGATGTTGATACTCGAGCTTATTTTACTTCTGCTACAATAATTATTGCAGTTCCTACTGGAATTAAAATTTTTAGATGATTAGCTTCTATAAGTGGAATAAAAATTAAAATGAATGTTGCTAATTTATGAATTTTAGGATTTATTTTTTTATTTACTTTAGGTGGATTAACAGGAATTGTGTTATCTAATTCTTCAATTGATATTGTTTTACATGATACTTATTATGTAGTT…
46O_2	OBT	post-receptive	Ormosia	2017-07-02	Pegoscapus hoffmeyeri A	GAAGTTTATATTTTAATTTTACCTGGATTTGGATTAGTTTCTCATATAATTTGTAGTGAAAGAATAAAAAAAGAAGTATTTGGAATATTAGGAATAATTTATGCAATAATTTCTATTGGAGTTTTAGGTTTTATTGTTTGAGGACATCATATATTTACTGTTGGTATAGATGTTGATACTCGAGCTTATTTTACTTCTGCAACTATAATTATTGCAGTTCCTACTGGAATTAAAATTTTTAGATGATTAGCTTCAATAAGTGGAATAAAAATAAAAATAAATGTTGCTAATTTATGAATTTTGGGTTTTATTTTTTTATTTACTTTAGGTGGATTAACAGGAATTGTATTATCTAATTCTTCAATTGATATTGTTTTACATGATACTTATTATGTAGTT…
47O_1	OBT	sterile	OBT_Guind	2017-08-19	Pegoscapus hoffmeyeri B	GAGGTTTATATTTTAATTTTACCTGGATTTGGTTTAGTTTCACATATAATTTGTAGAGAAAGAATAAAAAAGGAAGTATTTGGAATGTTAGGAATAATTTATGCAATAATTTCTATTGGGGTTTTAGGTTTTATTGTTTGAGGTCATCATATATTTACTGTTGGTATAGATGTTGATACTCGAGCTTATTTTACTTCTGCTACAATAATTATTGCAGTTCCTACTGGAATTAAAATTTTTAGATGATTAGCTTCTATAAGTGGAATAAAAATTAAAATGAATGTTGCTAATTTATGAATTTTAGGATTTATTTTTTTATTTACTTTAGGTGGATTAACAGGAATTGTGTTATCTAATTCTTCAATTGATATTGTTTTACATGATACTTATTATGTAGTT…
47O_2	OBT	sterile	OBT_Guind	2017-08-19	Pegoscapus hoffmeyeri B	GAGGTTTATATTTTAATTTTACCTGGATTTGGTTTAGTTTCACATATAATTTGTAGAGAAAGAATAAAAAAGGAAGTATTTGGAATGTTAGGAATAATTTATGCAATAATTTCTATTGGGGTTTTAGGTTTTATTGTTTGAGGTCATCATATATTTACTGTTGGTATAGATGTTGATACTCGAGCTTATTTTACTTCTGCTACAATAATTATTGCAGTTCCTACTGGAATTAAAATTTTTAGATGATTAGCTTCTATAAGTGGAATAAAAATTAAAATGAATGTTGCTAATTTATGAATTTTAGGATTTATTTTTTTATTTACTTTAGGTGGATTAACAGGAATTGTGTTATCTAATTCTTCAATTGATATTGTTTTACATGATACTTATTATGTAGTT…
47O_3	OBT	sterile	OBT_Guind	2017-08-19	Pegoscapus hoffmeyeri B	GAGGTTTATATTTTAATTTTACCTGGATTTGGTTTAGTTTCACATATAATTTGTAGAGAAAGAATAAAAAAGGAAGTATTTGGAATGTTAGGAATAATTTATGCAATAATTTCTATTGGGGTTTTAGGTTTTATTGTTTGAGGTCATCATATATTTACTGTTGGTATAGATGTTGATACTCGAGCTTATTTTACTTCTGCTACAATAATTATTGCAGTTCCTACTGGAATTAAAATTTTTAGATGATTAGCTTCTATAAGTGGAATAAAAATTAAAATGAATGTTGCTAATTTATGAATTTTAGGATTTATTTTTTTATTTACTTTAGGTGGATTAACAGGAATTGTGTTATCTAATTCTTCAATTGATATTGTTTTACATGATACTTATTATGTAGTT…
47O_4	OBT	sterile	OBT_Guind	2017-08-19	Pegoscapus hoffmeyeri B	GAGGTTTATATTTTAATTTTACCTGGATTTGGTTTAGTTTCACATATAATTTGTAGAGAAAGAATAAAAAAGGAAGTATTTGGAATGTTAGGAATAATTTATGCAATAATTTCTATTGGGGTTTTAGGTTTTATTGTTTGAGGTCATCATATATTTACTGTTGGTATAGATGTTGATACTCGAGCTTATTTTACTTCTGCTACAATAATTATTGCAGTTCCTACTGGAATTAAAATTTTTAGATGATTAGCTTCTATAAGTGGAATAAAAATTAAAATGAATGTTGCTAATTTATGAATTTTAGGATTTATTTTTTTATTTACTTTAGGTGGATTAACAGGAATTGTGTTATCTAATTCTTCAATTGATATTGTTTTACATGATACTTATTATGTAGTT…
47O_5	OBT	sterile	OBT_Guind	2017-08-19	Pegoscapus hoffmeyeri B	GAGGTTTATATTTTAATTTTACCTGGATTTGGTTTAGTTTCACATATAATTTGTAGAGAAAGAATAAAAAAGGAAGTATTTGGAATGTTAGGAATAATTTATGCAATAATTTCTATTGGGGTTTTAGGTTTTATTGTTTGAGGTCATCATATATTTACTGTTGGTATAGATGTTGATACTCGAGCTTATTTTACTTCTGCTACAATAATTATTGCAGTTCCTACTGGAATTAAAATTTTTAGATGATTAGCTTCTATAAGTGGAATAAAAATTAAAATGAATGTTGCTAATTTATGAATTTTAGGATTTATTTTTTTATTTACTTTAGGTGGATTAACAGGAATTGTGTTATCTAATTCTTCAATTGATATTGTTTTACATGATACTTATTATGTAGTT…
47O_6	OBT	sterile	OBT_Guind	2017-08-19	Pegoscapus hoffmeyeri B	GAGGTTTATATTTTAATTTTACCTGGATTTGGTTTAGTTTCACATATAATTTGTAGAGAAAGAATAAAAAAGGAAGTATTTGGAATGTTAGGAATAATTTATGCAATAATTTCTATTGGGGTTTTAGGTTTTATTGTTTGAGGTCATCATATATTTACTGTTGGTATAGATGTTGATACTCGAGCTTATTTTACTTCTGCTACAATAATTATTGCAGTTCCTACTGGAATTAAAATTTTTAGATGATTAGCTTCTATAAGTGGAATAAAGATTAAAATGAATGTTGCTAATTTGTGAATTTTAGGATTTATTTTTTTATTTACTTTAGGTGGATTAACAGGAATTGTGTTATCTAATTCTTCAATTGATATTGTTTTACATGATACTTATTATGTAGTT…
47O_7	OBT	sterile	OBT_Guind	2017-08-19	Pegoscapus hoffmeyeri B	GAGGTTTATATTTTAATTTTACCTGGATTTGGTTTAGTTTCACATATAATTTGTAGAGAAAGAATAAAAAAGGAAGTATTTGGAATGTTAGGAATAATTTATGCAATAATTTCTATTGGGGTTTTAGGTTTTATTGTTTGAGGTCATCATATATTTACTGTTGGTATAGATGTTGATACTCGAGCTTATTTTACTTCTGCTACAATAATTATTGCAGTTCCTACTGGAATTAAAATTTTTAGATGATTAGCTTCTATAAGTGGAATAAAGATTAAAATGAATGTTGCTAATTTGTGAATTTTAGGATTTATTTTTTTATTTACTTTAGGTGGATTAACAGGAATTGTGTTATCTAATTCTTCAATTGATATTGTTTTACATGATACTTATTATGTAGTT…
47O_8	OBT	sterile	OBT_Guind	2017-08-19	Pegoscapus hoffmeyeri B	GAGGTTTATATTTTAATTTTACCTGGATTTGGTTTAGTTTCACATATAATTTGTAGAGAAAGAATAAAAAAGGAAGTATTTGGAATGTTAGGAATAATTTATGCAATAATTTCTATTGGGGTTTTAGGTTTTATTGTTTGAGGTCATCATATATTTACTGTTGGTATAGATGTTGATACTCGAGCTTATTTTACTTCTGCTACAATAATTATTGCAGTTCCTACTGGAATTAAAATTTTTAGATGATTAGCTTCTATAAGTGGAATAAAGATTAAAATGAATGTTGCTAATTTGTGAATTTTAGGATTTATTTTTTTATTTACTTTAGGTGGATTAACAGGAATTGTGTTATCTAATTCTTCAATTGATATTGTTTTACATGATACTTATTATGTAGTT…
47O_9	OBT	sterile	OBT_Guind	2017-08-19
48O_1	OBT	sterile	OBT_BCI3	2017-08-04	Pegoscapus hoffmeyeri A	GAAGTTTATATTTTAATTTTACCTGGATTTGGATTAGTTTCTCATATAATTTGTAGTGAAAGAATAAAAAAAGAAGTATTTGGAATATTAGGAATAATTTATGCAATAATTTCTATTGGAGTTTTAGGTTTTATTGTTTGAGGACATCATATATTTACTGTTGGTATAGATGTTGATACTCGAGCTTATTTTACTTCTGCAACTATAATTATTGCAGTTCCTACTGGAATTAAAATTTTTAGATGATTAGCTTCAATAAGTGGAATAAAAATAAAAATAAATGTTGCTAATTTATGAATTTTGGGTTTTATTTTTTTATTTACTTTAGGTGGATTAACAGGAATTGTATTATCTAATTCTTCAATTGATATTGTTTTACATGATACTTATTATGTAGTT…
48O_2	OBT	sterile	OBT_BCI3	2017-08-04	Pegoscapus hoffmeyeri B	GAGGTTTATATTTTAATTTTACCTGGATTTGGTTTAGTTTCACATATAATTTGTAGAGAAAGAATAAAAAAGGAAGTATTTGGAATGTTAGGAATAATTTATGCAATAATTTCTATTGGGGTTTTAGGTTTTATTGTTTGAGGTCATCATATATTTACTGTTGGTATAGATGTTGATACTCGAGCTTATTTTACTTCTGCTACAATAATTATTGCAGTTCCTACTGGAATTAAAATTTTTAGATGATTAGCTTCTATAAGTGGAATAAAAATTAAAATGAATGTTGCTAATTTATGAATTTTAGGATTTATTTTTTTATTTACTTTAGGTGGATTAACAGGAATTGTGTTATCTAATTCTTCAATTGATATTGTTTTACATGATACTTATTATGTAGTT…
49O_1	OBT	sterile	OBT_Guind	2017-08-04	Pegoscapus hoffmeyeri B	GAGGTTTATATTTTAATTTTACCTGGATTTGGTTTAGTTTCACATATAATTTGTAGAGAAAGAATAAAAAAGGAAGTATTTGGAATGTTAGGAATAATTTATGCAATAATTTCTATTGGGGTTTTAGGTTTTATTGTTTGAGGTCATCATATATTTACTGTTGGTATAGATGTTGATACTCGAGCTTATTTTACTTCTGCTACAATAATTATTGCAGTTCCTACTGGAATTAAAATTTTTAGATGATTAGCTTCTATAAGTGGAATAAAAATTAAAATGAATGTTGCTAATTTATGAATTTTAGGATTTATTTTTTTATTTACTTTAGGTGGATTAACAGGAATTGTGTTATCTAATTCTTCAATTGATATTGTTTTACATGATACTTATTATGTAGTT…
49O_2	OBT	sterile	OBT_Guind	2017-08-04	Pegoscapus hoffmeyeri B	GAGGTTTATATTTTAATTTTACCTGGATTTGGTTTAGTTTCACATATAATTTGTAGAGAAAGAATAAAAAAGGAAGTATTTGGAATGTTAGGAATAATTTATGCAATAATTTCTATTGGGGTTTTAGGTTTTATTGTTTGAGGTCATCATATATTTACTGTTGGTATAGATGTTGATACTCGAGCTTATTTTACTTCTGCTACAATAATTATTGCAGTTCCTACTGGAATTAAAATTTTTAGATGATTAGCTTCTATAAGTGGAATAAAAATTAAAATGAATGTTGCTAATTTATGAATTTTAGGATTTATTTTTTTATTTACTTTAGGTGGATTAACAGGAATTGTGTTATCTAATTCTTCAATTGATATTGTTTTACATGATACTTATTATGTAGTT…
49O_3	OBT	sterile	OBT_Guind	2017-08-04	Pegoscapus hoffmeyeri B	GAGGTTTATATTTTAATTTTACCTGGATTTGGTTTAGTTTCACATATAATTTGTAGAGAAAGAATAAAAAAGGAAGTATTTGGAATGTTAGGAATAATTTATGCAATAATTTCTATTGGGGTTTTAGGTTTTATTGTTTGAGGTCATCATATATTTACTGTTGGTATAGATGTTGATACTCGAGCTTATTTTACTTCTGCTACAATAATTATTGCAGTTCCTACTGGAATTAAAATTTTTAGATGATTAGCTTCTATAAGTGGAATAAAAATTAAAATGAATGTTGCTAATTTATGAATTTTAGGATTTATTTTTTTATTTACTTTAGGTGGATTAACAGGAATTGTGTTATCTAATTCTTCAATTGATATTGTTTTACATGATACTTATTATGTAGTT…
49O_4	OBT	sterile	OBT_Guind	2017-08-04	Pegoscapus hoffmeyeri B	GAGGTTTATATTTTAATTTTACCTGGATTTGGTTTAGTTTCACATATAATTTGTAGAGAAAGAATAAAAAAGGAAGTATTTGGAATGTTAGGAATAATTTATGCAATAATTTCTATTGGGGTTTTAGGTTTTATTGTTTGAGGTCATCATATATTTACTGTTGGTATAGATGTTGATACTCGAGCTTATTTTACTTCTGCTACAATAATTATTGCAGTTCCTACTGGAATTAAAATTTTTAGATGATTAGCTTCTATAAGTGGAATAAAAATTAAAATGAATGTTGCTAATTTATGAATTTTAGGATTTATTTTTTTATTTACTTTAGGTGGATTAACAGGAATTGTGTTATCTAATTCTTCAATTGATATTGTTTTACATGATACTTATTATGTAGTT…
49O_5	OBT	sterile	OBT_Guind	2017-08-04	Pegoscapus hoffmeyeri B	GAGGTTTATATTTTAATTTTACCTGGATTTGGTTTAGTTTCACATATAATTTGTAGAGAAAGAATAAAAAAGGAAGTATTTGGAATGTTAGGAATAATTTATGCAATAATTTCTATTGGGGTTTTAGGTTTTATTGTTTGAGGTCATCATATATTTACTGTTGGTATAGATGTTGATACTCGAGCTTATTTTACTTCTGCTACAATAATTATTGCAGTTCCTACTGGAATTAAAATTTTTAGATGATTAGCTTCTATAAGTGGAATAAAGATTAAAATGAATGTTGCTAATTTGTGAATTTTAGGATTTATTTTTTTATTTACTTTAGGTGGATTAACAGGAATTGTGTTATCTAATTCTTCAATTGATATTGTTTTACATGATACTTATTATGTAGTT…
49O_6	OBT	sterile	OBT_Guind	2017-08-04	Pegoscapus hoffmeyeri B	GAGGTTTATATTTTAATTTTACCTGGATTTGGTTTAGTTTCACATATAATTTGTAGAGAAAGAATAAAAAAGGAAGTATTTGGAATGTTAGGAATAATTTATGCAATAATTTCTATTGGGGTTTTAGGTTTTATTGTTTGAGGTCATCATATATTTACTGTTGGTATAGATGTTGATACTCGAGCTTATTTTACTTCTGCTACAATAATTATTGCAGTTCCTACTGGAATTAAAATTTTTAGATGATTAGCTTCTATAAGTGGAATAAAAATTAAAATGAATGTTGCTAATTTATGAATTTTAGGATTTATTTTTTTATTTACTTTAGGTGGATTAACAGGAATTGTGTTATCTAATTCTTCAATTGATATTGTTTTACATGATACTTATTATGTAGTT…
49O_7	OBT	sterile	OBT_Guind	2017-08-04	Pegoscapus hoffmeyeri A	GAAGTTTATATTTTAATTTTACCTGGATTTGGATTAGTTTCTCATATAATTTGTAGTGAAAGAATAAAAAAAGAAGTATTTGGAATATTAGGAATAATTTATGCAATAATTTCTATTGGAGTTTTAGGTTTTATTGTTTGAGGACATCATATATTTACTGTTGGTATAGATGTTGATACTCGAGCTTATTTTACTTCTGCAACTATAATTATTGCAGTTCCTACTGGAATTAAAATTTTTAGATGATTAGCTTCAATAAGTGGAATAAAAATAAAAATAAATGTTGCTAATTTATGAATTTTGGGTTTTATTTTTTTATTTACTTTAGGTGGATTAACAGGAATTGTATTATCTAATTCTTCAATTGATATTGTTTTACATGATACTTATTATGTAGTT…
4O	OBT	post-receptive	OBT_BCI3	2016-10-30	Pegoscapus hoffmeyeri B	GAGGTTTATATTTTAATTTTACCTGGATTTGGTTTAGTTTCACATATAATTTGTAGAGAAAGAATAAAAAAGGAAGTATTTGGAATGTTAGGAATAATTTATGCAATAATTTCTATTGGGGTTTTAGGTTTTATTGTTTGAGGTCATCATATATTTACTGTTGGTATAGATGTTGATACTCGAGCTTATTTTACTTCTGCTACAATAATTATTGCAGTTCCTACTGGAATTAAAATTTTTAGATGATTAGCTTCTATAAGTGGAATAAAAATTAAAATGAATGTTGCTAATTTATGAATTTTAGGATTTATTTTTTTATTTACTTTAGGTGGATTAACAGGAATTGTGTTATCTAATTCTTCAATTGATATTGTTTTACATGATACTTATTATGTAGTT…
50O_1	OBT	sterile	OBT_Guind	2017-08-09	Pegoscapus hoffmeyeri B	GAGGTTTATATTTTAATTTTACCTGGATTTGGTTTAGTTTCACATATAATTTGTAGAGAAAGAATAAAAAAAGAAGTATTTGGAATGTTAGGAATAATTTATGCAATAATTTCTATTGGGGTTTTAGGTTTTATTGTTTGAGGTCATCATATATTTACTGTTGGTATAGATGTTGATACTCGAGCTTATTTTACTTCTGCTACAATAATTATTGCAGTTCCTACTGGAATTAAAATTTTTAGATGATTAGCTTCTATAAGTGGAATAAAGATTAAAATRAATGTTGCTAATTTRTGAATTTTAGGATTTATTTTTTTATTTACTTTAGGTGGATTAACAGGAATTGTGTTATCTAATTCTTCAATTGATATTGTWTTACATGATACTTATTATGTAGTT…
50O_10	OBT	sterile	OBT_Guind	2017-08-09	Pegoscapus hoffmeyeri B	GAGGTTTATATTTTAATTTTACCTGGATTTGGTTTAGTTTCACATATAATTTGTAGAGAAAGAATAAAAAAGGAAGTATTTGGAATGTTAGGAATAATTTATGCAATAATTTCTATTGGGGTTTTAGGTTTTATTGTTTGAGGTCATCATATATTTACTGTTGGTATAGATGTTGATACTCGAGCTTATTTTACTTCTGCTACAATAATTATTGCAGTTCCTACTGGAATTAAAATTTTTAGATGATTAGCTTCTATAAGTGGAATAAAAATTAAAATGAATGTTGCTAATTTATGAATTTTAGGATTTATTTTTTTATTTACTTTAGGTGGATTAACAGGAATTGTGTTATCTAATTCTTCAATTGATATTGTTTTACATGATACTTATTATGTAGTT…
50O_11	OBT	sterile	OBT_Guind	2017-08-09	Pegoscapus hoffmeyeri B	GAGGTTTATATTTTAATTTTACCTGGATTTGGTTTAGTTTCACATATAATTTGTAGAGAAAGAATAAAAAAGGAAGTATTTGGAATGTTAGGAATAATTTATGCAATAATTTCTATTGGGGTTTTAGGTTTTATTGTTTGAGGTCATCATATATTTACTGTTGGTATAGATGTTGATACTCGAGCTTATTTTACTTCTGCTACAATAATTATTGCAGTTCCTACTGGAATTAAAATTTTTAGATGATTAGCTTCTATAAGTGGAATAAAAATTAAAATGAATGTTGCTAATTTATGAATTTTAGGATTTATTTTTTTATTTACTTTAGGTGGATTAACAGGAATTGTGTTATCTAATTCTTCAATTGATATTGTTTTACATGATACTTATTATGTAGTT…
50O_12	OBT	sterile	OBT_Guind	2017-08-09	Pegoscapus hoffmeyeri A	GAAGTTTATATTTTAATTTTACCTGGATTTGGATTAGTTTCTCATATAATTTGTAGTGAAAGAATAAAAAAAGAAGTATTTGGAATATTAGGAATAATTTATGCAATAATTTCTATTGGAGTTTTAGGTTTTATTGTTTGAGGACATCATATATTTACTGTTGGTATAGATGTTGATACTCGAGCTTATTTTACTTCTGCAACTATAATTATTGCAGTTCCTACTGGAATTAAAATTTTTAGATGATTAGCTTCAATAAGTGGAATAAAAATAAAAATAAATGTTGCTAATTTATGAATTTTGGGTTTTATTTTTTTATTTACTTTAGGTGGATTAACAGGAATTGTATTATCTAATTCTTCAATTGATATTGTTTTACATGATACTTATTATGTAGTT…
50O_13	OBT	sterile	OBT_Guind	2017-08-09	Pegoscapus hoffmeyeri A	GAAGTTTATATTTTAATTTTACCTGGATTTGGATTAGTTTCTCATATAATTTGTAGTGAAAGAATAAAAAAAGAAGTATTTGGAATATTAGGAATAATTTATGCAATAATTTCTATTGGAGTTTTAGGTTTTATTGTTTGAGGACATCATATATTTACTGTTGGTATAGATGTTGATACTCGAGCTTATTTTACTTCTGCAACTATAATTATTGCAGTTCCTACTGGAATTAAAATTTTTAGATGATTAGCTTCAATAAGTGGAATAAAAATAAAAATAAATGTTGCTAATTTATGAATTTTGGGTTTTATTTTTTTATTTACTTTAGGTGGATTAACAGGAATTGTATTATCTAATTCTTCAATTGATATTGTTTTACATGATACTTATTATGTAGTT…
50O_14	OBT	sterile	OBT_Guind	2017-08-09	Pegoscapus hoffmeyeri A	GAAGTTTATATTTTAATTTTACCTGGATTTGGATTAGTTTCTCATATAATTTGTAGTGAAAGAATAAAAAAAGAAGTATTTGGAATATTAGGAATAATTTATGCAATAATTTCTATTGGAGTTTTAGGTTTTATTGTTTGAGGACATCATATATTTACTGTTGGTATAGATGTTGATACTCGAGCTTATTTTACTTCTGCAACTATAATTATTGCAGTTCCTACTGGAATTAAAATTTTTAGATGATTAGCTTCAATAAGTGGAATAAAAATAAAAATAAATGTTGCTAATTTATGAATTTTGGGTTTTATTTTTTTATTTACTTTAGGTGGATTAACAGGAATTGTATTATCTAATTCTTCAATTGATATTGTTTTACATGATACTTATTATGTAGTT…
50O_15	OBT	sterile	OBT_Guind	2017-08-09
50O_16	OBT	sterile	OBT_Guind	2017-08-09	Pegoscapus hoffmeyeri B	GAGGTTTATATTTTAATTTTACCTGGATTTGGTTTAGTTTCACATATAATTTGTAGAGAAAGAATAAAAAAGGAAGTATTTGGAATGTTAGGAATAATTTATGCAATAATTTCTATTGGGGTTTTAGGTTTTATTGTTTGAGGTCATCATATATTTACTGTTGGTATAGATGTTGATACTCGAGCTTATTTTACTTCTGCTACAATAATTATTGCAGTTCCTACTGGAATTAAAATTTTTAGATGATTAGCTTCTATAAGTGGAATAAAGATTAAAATGAATGTTGCTAATTTGTGAATTTTAGGATTTATTTTTTTATTTACTTTAGGTGGATTAACAGGAATTGTGTTATCTAATTCTTCAATTGATATTGTTTTACATGATACTTATTATGTAGTT…
50O_17	OBT	sterile	OBT_Guind	2017-08-09	Pegoscapus hoffmeyeri A	GAAGTTTATATTTTAATTTTACCTGGATTTGGATTAGTTTCTCATATAATTTGTAGTGAAAGAATAAAAAAAGAAGTATTTGGAATATTAGGAATAATTTATGCAATAATTTCTATTGGAGTTTTAGGTTTTATTGTTTGAGGACATCATATATTTACTGTTGGTATAGATGTTGATACTCGAGCTTATTTTACTTCTGCAACTATAATTATTGCAGTTCCTACTGGAATTAAAATTTTTAGATGATTAGCTTCAATAAGTGGAATAAAAATAAAAATAAATGTTGCTAATTTATGAATTTTGGGTTTTATTTTTTTATTTACTTTAGGTGGATTAACAGGAATTGTATTATCTAATTCTTCAATTGATATTGTTTTACATGATACTTATTATGTAGTT…
50O_2	OBT	sterile	OBT_Guind	2017-08-09	Pegoscapus hoffmeyeri A	GAAGTTTATATTTTAATTTTACCTGGATTTGGATTAGTTTCTCATATAATTTGTAGTGAAAGAATAAAAAAAGAAGTATTTGGAATATTAGGAATAATTTATGCAATAATTTCTATTGGAGTTTTAGGTTTTATTGTTTGAGGACATCATATATTTACTGTTGGTATAGATGTTGATACTCGAGCTTATTTTACTTCTGCAACTATAATTATTGCAGTTCCTACTGGAATTAAAATTTTTAGATGATTAGCTTCAATAAGTGGAATAAAAATAAAAATAAATGTTGCTAATTTATGAATTTTGGGTTTTATTTTTTTATTTACTTTAGGTGGATTAACAGGAATTGTATTATCTAATTCTTCAATTGATATTGTTTTACATGATACTTATTATGTAGTT…
50O_3	OBT	sterile	OBT_Guind	2017-08-09	Pegoscapus hoffmeyeri B	GAGGTTTATATTTTAATTTTACCTGGATTTGGTTTAGTTTCACATATAATTTGTAGAGAAAGAATAAAAAAGGAAGTATTTGGAATGTTAGGAATAATTTATGCAATAATTTCTATTGGGGTTTTAGGTTTTATTGTTTGAGGTCATCATATATTTACTGTTGGTATAGATGTTGATACTCGAGCTTATTTTACTTCTGCTACAATAATTATTGCAGTTCCTACTGGAATTAAAATTTTTAGATGATTAGCTTCTATAAGTGGAATAAAAATTAAAATGAATGTTGCTAATTTATGAATTTTAGGATTTATTTTTTTATTTACTTTAGGTGGATTAACAGGAATTGTGTTATCTAATTCTTCAATTGATATTGTTTTACATGATACTTATTATGTAGTT…
50O_4	OBT	sterile	OBT_Guind	2017-08-09	Pegoscapus hoffmeyeri B	GAGGTTTATATTTTAATTTTACCTGGATTTGGTTTAGTTTCACATATAATTTGTAGAGAAAGAATAAAAAAGGAAGTATTTGGAATGTTAGGAATAATTTATGCAATAATTTCTATTGGGGTTTTAGGTTTTATTGTTTGAGGTCATCATATATTTACTGTTGGTATAGATGTTGATACTCGAGCTTATTTTACTTCTGCTACAATAATTATTGCAGTTCCTACTGGAATTAAAATTTTTAGATGATTAGCTTCTATAAGTGGAATAAAAATTAAAATGAATGTTGCTAATTTATGAATTTTAGGATTTATTTTTTTATTTACTTTAGGTGGATTAACAGGAATTGTGTTATCTAATTCTTCAATTGATATTGTTTTACATGATACTTATTATGTAGTT…
50O_5	OBT	sterile	OBT_Guind	2017-08-09	Pegoscapus hoffmeyeri A	GAAGTTTATATTTTAATTTTACCTGGATTTGGATTAGTTTCTCATATAATTTGTAGTGAAAGAATAAAAAAAGAAGTATTTGGAATATTAGGAATAATTTATGCAATAATTTCTATTGGAGTTTTAGGTTTTATTGTTTGAGGACATCATATATTTACTGTTGGTATAGATGTTGATACTCGAGCTTATTTTACTTCTGCAACTATAATTATTGCAGTTCCTACTGGAATTAAAATTTTTAGATGATTAGCTTCAATAAGTGGAATAAAAATAAAAATAAATGTTGCTAATTTATGAATTTTGGGTTTTATTTTTTTATTTACTTTAGGTGGATTAACAGGAATTGTATTATCTAATTCTTCAATTGATATTGTTTTACATGATACTTATTATGTAGTT…
50O_6	OBT	sterile	OBT_Guind	2017-08-09	Pegoscapus hoffmeyeri B	GAGGTTTATATTTTAATTTTACCTGGATTTGGTTTAGTTTCACATATAATTTGTAGAGAAAGAATAAAAAAGGAAGTATTTGGAATGTTAGGAATAATTTATGCAATAATTTCTATTGGGGTTTTAGGTTTTATTGTTTGAGGTCATCATATATTTACTGTTGGTATAGATGTTGATACTCGAGCTTATTTTACTTCTGCTACAATAATTATTGCAGTTCCTACTGGAATTAAAATTTTTAGATGATTAGCTTCTATAAGTGGAATAAAGATTAAAATGAATGTTGCTAATTTGTGAATTTTAGGATTTATTTTTTTATTTACTTTAGGTGGATTAACAGGAATTGTGTTATCTAATTCTTCAATTGATATTGTTTTACATGATACTTATTATGTAGTT…
50O_7	OBT	sterile	OBT_Guind	2017-08-09	Pegoscapus hoffmeyeri A	GAAGTTTATATTTTAATTTTACCTGGATTTGGATTAGTTTCTCATATAATTTGTAGTGAAAGAATAAAAAAAGAAGTATTTGGAATATTAGGAATAATTTATGCAATAATTTCTATTGGAGTTTTAGGTTTTATTGTTTGAGGACATCATATATTTACTGTTGGTATAGATGTTGATACTCGAGCTTATTTTACTTCTGCAACTATAATTATTGCAGTTCCTACTGGAATTAAAATTTTTAGATGATTAGCTTCAATAAGTGGAATAAAAATAAAAATAAATGTTGCTAATTTATGAATTTTGGGTTTTATTTTTTTATTTACTTTAGGTGGATTAACAGGAATTGTATTATCTAATTCTTCAATTGATATTGTTTTACATGATACTTATTATGTAGTT…
50O_8	OBT	sterile	OBT_Guind	2017-08-09	Pegoscapus hoffmeyeri B	GAGGTTTATATTTTAATTTTACCTGGATTTGGTTTAGTTTCACATATAATTTGTAGAGAAAGAATAAAAAAGGAAGTATTTGGAATGTTAGGAATAATTTATGCAATAATTTCTATTGGGGTTTTAGGTTTTATTGTTTGAGGTCATCATATATTTACTGTTGGTATAGATGTTGATACTCGAGCTTATTTTACTTCTGCTACAATAATTATTGCAGTTCCTACTGGAATTAAAATTTTTAGATGATTAGCTTCTATAAGTGGAATAAAAATTAAAATGAATGTTGCTAATTTATGAATTTTAGGATTTATTTTTTTATTTACTTTAGGTGGATTAACAGGAATTGTGTTATCTAATTCTTCAATTGATATTGTTTTACATGATACTTATTATGTAGTT…
50O_9	OBT	sterile	OBT_Guind	2017-08-09	Pegoscapus hoffmeyeri B	GAGGTTTATATTTTAATTTTACCTGGATTTGGTTTAGTTTCACATATAATTTGTAGAGAAAGAATAAAAAAGGAAGTATTTGGAATGTTAGGAATAATTTATGCAATAATTTCTATTGGGGTTTTAGGTTTTATTGTTTGAGGTCATCATATATTTACTGTTGGTATAGATGTTGATACTCGAGCTTATTTTACTTCTGCTACAATAATTATTGCAGTTCCTACTGGAATTAAAATTTTTAGATGATTAGCTTCTATAAGTGGAATAAAGATTAAAATGAATGTTGCTAATTTGTGAATTTTAGGATTTATTTTTTTATTTACTTTAGGTGGATTAACAGGAATTGTGTTATCTAATTCTTCAATTGATATTGTTTTACATGATACTTATTATGTAGTT…
5O_1	OBT	sterile	Bohio19a	2016-10-26	Pegoscapus hoffmeyeri A	GAAGTTTATATTTTAATTTTACCTGGATTTGGATTAGTTTCTCATATAATTTGTAGTGAAAGAATAAAAAAAGAAGTATTTGGAATATTAGGAATAATTTATGCAATAATTTCTATTGGAGTTTTAGGTTTTATTGTTTGAGGACATCATATATTTACTGTTGGTATAGATGTTGATACTCGAGCTTATTTTACTTCTGCAACTATAATTATTGCAGTTCCTACTGGAATTAAAATTTTTAGATGATTAGCTTCAATAAGTGGAATAAAAATAAAAATAAATGTTGCTAATTTATGAATTTTGGGTTTTATTTTTTTATTTACTTTAGGTGGATTAACAGGAATTGTATTATCTAATTCTTCAATTGATATTGTTTTACATGATACTTATTATGTAGTT…
5O_2	OBT	sterile	Bohio19a	2016-10-26	Pegoscapus hoffmeyeri A	GAAGTTTATATTTTAATTTTACCTGGATTTGGATTAGTTTCTCATATAATTTGTAGTGAAAGAATAAAAAAAGAAGTATTTGGAATATTAGGAATAATTTATGCAATAATTTCTATTGGAGTTTTAGGTTTTATTGTTTGAGGACATCATATATTTACTGTTGGTATAGATGTTGATACTCGAGCTTATTTTACTTCTGCAACTATAATTATTGCAGTTCCTACTGGAATTAAAATTTTTAGATGATTAGCTTCAATAAGTGGAATAAAAATAAAAATAAATGTTGCTAATTTATGAATTTTGGGTTTTATTTTTTTATTTACTTTAGGTGGATTAACAGGAATTGTATTATCTAATTCTTCAATTGATATTGTTTTACATGATACTTATTATGTAGTT…
5O_3	OBT	sterile	Bohio19a	2016-10-26	Pegoscapus hoffmeyeri A	GAAGTTTATATTTTAATTTTACCTGGATTTGGATTAGTTTCTCATATAATTTGTAGTGAAAGAATAAAAAAAGAAGTATTTGGAATATTAGGAATAATTTATGCAATAATTTCTATTGGAGTTTTAGGTTTTATTGTTTGAGGACATCATATATTTACTGTTGGTATAGATGTTGATACTCGAGCTTATTTTACTTCTGCAACTATAATTATTGCAGTTCCTACTGGAATTAAAATTTTTAGATGATTAGCTTCAATAAGTGGAATAAAAATAAAAATAAATGTTGCTAATTTATGAATTTTGGGTTTTATTTTTTTATTTACTTTAGGTGGATTAACAGGAATTGTATTATCTAATTCTTCAATTGATATTGTTTTACATGATACTTATTATGTAGTT…
5O_4	OBT	sterile	Bohio19a	2016-10-26	Pegoscapus hoffmeyeri A	GAAGTTTATATTTTAATTTTACCTGGATTTGGATTAGTTTCTCATATAATTTGTAGTGAAAGAATAAAAAAAGAAGTATTTGGAATATTAGGAATAATTTATGCAATAATTTCTATTGGAGTTTTAGGTTTTATTGTTTGAGGACATCATATATTTACTGTTGGTATAGATGTTGATACTCGAGCTTATTTTACTTCTGCAACTATAATTATTGCAGTTCCTACTGGAATTAAAATTTTTAGATGATTAGCTTCAATAAGTGGAATAAAAATAAAAATAAATGTTGCTAATTTATGAATTTTGGGTTTTATTTTTTTATTTACTTTAGGTGGATTAACAGGAATTGTATTATCTAATTCTTCAATTGATATTGTTTTACATGATACTTATTATGTAGTT…
6O	OBT	sterile	Bohio19a	2016-10-29
7O	OBT	sterile	Bohio19a	2016-10-25	Pegoscapus gemellus B	GAAGTTTATATTTTAATTTTACCTGGATTTGGATTAGTTTCTCATATAATTTGTAGGGAAAGAATAAAAAAAGAAGTATTTGGTATATTAGGAATAGTTTATGCAATAATTTCTATTGGGTTATTAGGATTTATTGTTTGAGGTCATCATATGTTTACTGTTGGAATAGATGTTGATACTCGTGCATATTTTACTTCTGCAACAATAATTATTGCTGTTCCTACTGGAATTAAAATTTTTAGATGGTTAGCTTCAATAAGTGGAATAAAGGTAAAAATAAATGTATCAAATTTATGAATTTTAGGATTTATTTTTTTATTTACTTTAGGAGGATTAACAGGTATTGTTTTATCAAATTCTTCAATTGATATTGTTTTACATGATACTTATTATGTTGTT…
8O_1	OBT	receptive	OBT_Guind	2016-09-16	Pegoscapus hoffmeyeri B	GAGGTTTATATTTTAATTTTACCTGGATTTGGTTTAGTATCACATATAATTTGTAGAGAAAGAATAAAAAAAGAAGTATTTGGAATGTTAGGAATAATTTATGCAATAATTTCTATTGGGGTTTTAGGTTTTATTGTTTGAGGTCATCATATATTTACTGTTGGTATAGATGTTGATACTCGAGCTTATTTTACTTCTGCTACAATAATTATTGCAGTTCCTACTGGAATTAAAATTTTTAGATGATTAGCTTCTATAAGTGGAATAAAGATTAAAATAAATGTTGCTAATTTATGAATTTTAGGATTTATTTTTTTATTTACTTTAGGTGGATTAACAGGAATTGTATTATCTAATTCTTCAATTGATATTGTATTACATGATACTTATTATGTAGTT…
8O_2	OBT	receptive	OBT_Guind	2016-09-16	Pegoscapus hoffmeyeri A	GAAGTTTATATTTTAATTTTACCTGGATTTGGATTAGTTTCTCATATAATTTGTAGTGAAAGAATAAAAAAAGAAGTATTTGGAATATTAGGAATAATTTATGCAATAATTTCTATTGGAGTTTTAGGTTTTATTGTTTGAGGACATCATATATTTACTGTTGGTATAGATGTTGATACTCGAGCTTATTTTACTTCTGCAACTATAATTATTGCAGTTCCTACTGGAATTAAAATTTTTAGATGATTAGCTTCAATAAGTGGAATAAAAATAAAAATAAATGTTGCTAATTTATGAATTTTGGGTTTTATTTTTTTATTTACTTTAGGTGGATTAACAGGAATTGTATTATCTAATTCTTCAATTGATATTGTTTTACATGATACTTATTATGTAGTT…
8O_3	OBT	receptive	OBT_Guind	2016-09-16	Pegoscapus hoffmeyeri A	GAAGTTTATATTTTAATTTTACCTGGATTTGGATTAGTTTCTCATATAATTTGTAGTGAAAGAATAAAAAAAGAAGTATTTGGAATATTAGGAATAATTTATGCAATAATTTCTATTGGAGTTTTAGGTTTTATTGTTTGAGGACATCATATATTTACTGTTGGTATAGATGTTGATACTCGAGCTTATTTTACTTCTGCAACTATAATTATTGCAGTTCCTACTGGAATTAAAATTTTTAGATGATTAGCTTCAATAAGTGGAATAAAAATAAAAATAAATGTTGCTAATTTATGAATTTTGGGTTTTATTTTTTTATTTACTTTAGGTGGATTAACAGGAATTGTATTATCTAATTCTTCAATTGATATTGTTTTACATGATACTTATTATGTAGTT…
8O_4	OBT	receptive	OBT_Guind	2016-09-16
8O_5	OBT	receptive	OBT_Guind	2016-09-16	Pegoscapus hoffmeyeri B	GAGGTTTATATTTTAATTTTACCTGGATTTGGTTTAGTTTCACATATAATTTGTAGAGAAAGAATAAAAAAGGAAGTATTTGGAATGTTAGGAATAATTTATGCAATAATTTCTATTGGGGTTTTAGGTTTTATTGTTTGAGGTCATCATATATTTACTGTTGGTATAGATGTTGATACTCGAGCTTATTTTACTTCTGCTACAATAATTATTGCAGTTCCTACTGGAATTAAAATTTTTAGATGATTAGCTTCTATAAGTGGAATAAAGATTAAAATGAATGTTGCTAATTTRTGAATTTTAGGATTTATTTTTTTATTTACTTTAGGTGGATTAACAGGAATTGTATTATCTAATTCTTCAATTGATATTGTTTTACATGATACTTATTATGTAGTT…
9O	OBT	sterile	Bohio19a	2016-10-09	Pegoscapus hoffmeyeri A	GAAGTTTATATTTTAATTTTACCTGGATTTGGATTAGTTTCTCATATAATTTGTAGTGAAAGAATAAAAAAAGAAGTATTTGGAATATTAGGAATAATTTATGCAATAATTTCTATTGGAGTTTTAGGTTTTATTGTTTGAGGACATCATATATTTACTGTTGGTATAGATGTTGATACTCGAGCTTATTTTACTTCTGCAACTATAATTATTGCAGTTCCTACTGGAATTAAAATTTTTAGATGATTAGCTTCAATAAGTGGAATAAAAATAAAAATAAATGTTGCTAATTTATGAATTTTGGGTTTTATTTTTTTATTTACTTTAGGTGGATTAACAGGAATTGTATTATCTAATTCTTCAATTGATATTGTTTTACATGATACTTATTATGTAGTT…
1Pa_1	PAR	receptive	BohNor87	2017-03-03	Pegoscapus insularis A	GAAGTTTATATTTTAATTTTACCTGGATTTGGATTAATTTCTCATATAATTTGTAGAGAAAGAATAAAAAAGGAAGTTTTTGGAATATTAGGAATAATTTATGCAATAATTTCTATTGGTTTATTAGGTTTTATTGTTTGAGGACATCATATATTTACTGTAGGTATAGATGTTGATACACGAGCATATTTTACTTCTGCAACAATAATTATTGCTGTTCCTACTGGAATTAAAATTTTTAGATGATTAGCTTCAATAAGTGGAATAAAAATTAAAATAAATGTTTCAAATTTATGAATTTTAGGATTTATTTTTTTATTTACTTTAGGAGGATTAACAGGTATTGTTTTATCAAATTCTTCAATTGATATTGTTCTTCATGATACTTATTATGTAGTT…
1Pa_2	PAR	receptive	BohNor87	2017-03-03	Pegoscapus sp. ex F. paraensis (new)	GAAGTTTATATTTTTATTTTACCTGAATTTGGATTAGTTCCTCATATAATTTGTAGTGAAAGAATAAAAAAAGAAGTATTTGGAATATTAGGAATGGTATGTGCTGTAATTTCAGTTGGTGTATTAGGTTTTATTGTGTGAGGTCATCATATATTTACTGTAGGAATAGATGTTGATACTTGGGCATATTTTACTTTTGCTACTATGATTATTGCTGTTCGTACTGGAATTAAAATTTTTAGATGATTAGCTTGAATAAGTGGAATAAAAATTAAAATAAATGTTTCAAATTTATGAATTTTAGGATTTATTTTTTTATTTACTTTAGGTGGATTAACATGAATTGTATTATCTAATTCTTTAATTGATATTGTTCTTCATGATACTTTTTATGTTGCA…
1Pa_3	PAR	receptive	BohNor87	2017-03-03	Pegoscapus sp. ex F. paraensis (new)	GAAGTTTATATTTTTATTTTACCTGAATTTGGATTAGTTCCTCATATAATTTGTAGTGAAAGAATAAAAAAAGAAGTATTTGGAATATTAGGAATGGTATGTGCTGTAATTTCAGTTGGTGTATTAGGTTTTATTGTGTGAGGTCATCATATATTTACTGTAGGAATAGATGTTGATACTTGGGCATATTTTACTTTTGCTACTATGATTATTGCTGTTCGTACTGGAATTAAAATTTTTAGATGATTAGCTTGAATAAGTGGAATAAAAATTAAAATAAATGTTTCAAATTTATGAATTTTAGGATTTATTTTTTTATTTACTTTAGGTGGATTAACATGAATTGTATTATCTAATTCTTTAATTGATATTGTTCTTCATGATACTTTTTATGTTGCA…
1Pa_4	PAR	receptive	BohNor87	2017-03-03	Pegoscapus sp. ex F. paraensis (new)	----------------TTTTACCTGAATTTGGATTAGTTCCTCATATAATTTGTAGAGAAAGAATAAAAAAAGAAGTATTTGGAATATTAGGAATGGTTTGTGCTGTAATTTCAGTTGGTGTATTAGGTTTTATTGTGTGAGGTCATCATATATTTACTGTAGGAATAGATGTTGATACTTGGGCATATTTTACTTTTGCTACTATGATTATTGCTGTTCGTACTGGAATTAAAATTTTTAGATGATTAGCTTGAATAAGTGGAATAAAAATTAAAATAAATGTTTCAAATTTATGAATTTTAGGATTTATTTTTTTATTTACTTTAGGTGGATTAACATGAATTGTATTATCTAATTCTTTAATTGATATTGTTCTTCATGATACTTTTTATGTTGCA…
1Pa_5	PAR	receptive	BohNor87	2017-03-03	Pegoscapus sp. ex F. paraensis (new)	GAAGTTTATATTTTTATTTTACCTGAATTTGGATTAGTTCCTCATATAATTTGTAGTGAAAGAATAAAAAAAGAAGTATTTGGAATATTAGGAATGGTATGTGCTGTAATTTCAGTTGGTGTATTAGGTTTTATTGTGTGAGGTCATCATATATTTACTGTAGGAATAGATGTTGATACTTGGGCATATTTTACTTTTGCTACTATGATTATTGCTGTTCGTACTGGAATTAAAATTTTTAGATGATTAGCTTGAATAAGTGGAATAAAAATTAAAATAAATGTTTCAAATTTATGAATTTTAGGATTTATTTTTTTATTTACTTTAGGTGGATTAACATGAATTGTATTATCTAATTCTTTAATTGATATTGTTCTTCATGATACTTTTTATGTTGCA…
1Pa_6	PAR	receptive	BohNor87	2017-03-03
1Pa_7	PAR	receptive	BohNor87	2017-03-03
1Pa_8	PAR	receptive	BohNor87	2017-03-03	Pegoscapus insularis A	GAAGTTTATATTTTAATTTTACCTGGATTTGGATTAATTTCTCATATAATTTGTAGAGAAAGAATAAAAAAGGAAGTTTTTGGAATATTAGGAATAATTTATGCAATAATTTCTATTGGTTTATTAGGTTTTATTGTTTGAGGACATCATATATTTACTGTAGGTATAGATGTTGATACACGAGCATATTTTACTTCTGCAACAATAATTATTGCTGTTCCTACTGGAATTAAAATTTTTAGATGATTAGCTTCAATAAGTGGAATAAAAATTAAAATAAATGTTTCAAATTTATGAATTTTAGGATTTATTTTTTTATTTACTTTAGGGGGATTAACAGGTATTGTTTTATCAAATTCTTCAATTGATATTGTTCTTCATGATACTTATTATGTAGTT…
2Pa_1	PAR	receptive	BohNor87	2017-03-02	Pegoscapus sp. ex F. paraensis (new)	GAAGTTTATATTTTTATTTTACCTGAATTTGGATTAGTTCCTCATATAATTTGTAGTGAAAGAATAAAAAAAGAAGTATTTGGAATATTAGGAATGGTATGTGCTGTAATTTCAGTTGGTGTATTAGGTTTTATTGTGTGAGGTCATCATATATTTACTGTAGGAATAGATGTTGATACTTGGGCATATTTTACTTTTGCTACTATGATTATTGCTGTTCGTACTGGAATTAAAATTTTTAGATGATTAGCTTGAATAAGTGGAATAAAAATTAAAATAAATGTTTCAAATTTATGAATTTTAGGATTTATTTTTTTATTTACTTTAGGTGGATTAACATGAATTGTATTATCTAATTCTTTAATTGATATTGTTCTTCATGATACTTTTTATGTTGCA…
2Pa_2	PAR	receptive	BohNor87	2017-03-02	Pegoscapus insularis A	GAAGTTTATATTTTAATTTTACCTGGATTTGGATTAATTTCTCATATAATTTGTAGAGAAAGAATAAAAAAGGAAGTTTTTGGAATATTAGGAATAATTTATGCAATAATTTCTATTGGTTTATTAGGTTTTATTGTTTGAGGACATCATATATTTACTGTAGGTATAGATGTTGATACACGAGCATATTTTACTTCTGCAACAATAATTATTGCTGTTCCTACTGGAATTAAAATTTTTAGATGATTAGCTTCAATAAGTGGAATAAAAATTAAAATAAATGTTTCAAATTTATGAATTTTAGGATTTATTTTTTTATTTACTTTAGGGGGATTAACAGGTATTGTTTTATCAAATTCTTCAATTGATATTGTTCTTCATGATACTTATTATGTAGTT…
2Pa_3	PAR	receptive	BohNor87	2017-03-02
2Pa_4	PAR	receptive	BohNor87	2017-03-02	Pegoscapus sp. ex F. paraensis (new)	-----TTATATTTTTATTTTACCTGAATTTGGATTAGTTCCTCATATAATTTGTAGAGAAAGAATAAAAAAAGAAGTATTTGGAATATTAGGAATGGTATGTGCTGTAATTTCAATTGGTGTATTAGGTTTTATTGTGTGAGGACATCATATATTTACTGTAGGAATAGATGTTGATACTTGGGCATATTTTACTTTTGCTACTATGATTATTGCTGTTCGTACTGGAATTAAAATTTTTAGATGATTAGCTTGAATAAGTGGAATAAAAATTAAAATAAATGTTTCAAATTTATGAATTTTAGGATTTATTTTTTTATTTACTTTAGGTGGATTAACATGAATTGTATTATCTAATTCTTTAATTGATATTGTTCTTCATGATACTTTTTATGTTGCA…
2Pa_5	PAR	receptive	BohNor87	2017-03-02	Pegoscapus sp. ex F. paraensis (new)	GAAGTTTATATTTTTATTTTCCCTGAATTTGGATTAGTTCCTCATATAATTGGTAGGGAAAGAATAAAAAAAGAAGTATTTGGAATATTAGGAATGGTATGTCCTGTAATTTCAGTTGGTGTATTAGGTTTTATTGTGTGAGGTCATCATATATTTACTGTAGGAATAGATGTTGATACTTGGGCATATTTTACTTTTGCAACAATGATTATTGCTGTTCGTACTGGAATTAAAATTTTTAGATGATTAGCTTGAATAAGTGGAATAAAAATTAAAATAAATGTTTCAAATTTATGAATTTTAGGATTTATTTTTTTATTTACTTTAGGTGGATTAACATGAATTGTATTATCTAATTCTTCAATTGATATTGTTCTTCATGATA--------------…
2Pa_6	PAR	receptive	BohNor87	2017-03-02	Pegoscapus sp. ex F. paraensis (new)	GAAGTTTATATTTTTATTTTACCTGAATTTGGATTAGTTCCTCATATAATTTGTAGTGAAAGAATAAAAAAAGAAGTATTTGGAATATTAGGAATGGTATGTGCTGTAATTTCAGTTGGTGTATTAGGTTTTATTGTGTGAGGTCATCATATATTTACTGTAGGAATAGATGTTGATACTTGGGCATATTTTACTTTTGCTACTATGATTATTGCTGTTCCTACTGGAATTAAAATTTTTAGATGATTAGCTTGAATAAGTGGAATAAAAATTAAAATAAATGTTTCAAATTTATGAATTTTAGGATTTATTTTTTTATTTACTTTAGGTGGATTAACATGAATTGTATTATCTAATTCTTTAATTGATATTGTTCTTCATGATACTTTTTATGTTGCA…
2Pa_7	PAR	receptive	BohNor87	2017-03-02	Pegoscapus sp. ex F. paraensis (new)	GAAGTTTATATTTTTATTTTACCTGAATTTGGATTAGTTCCTCATATAATTTGTAGAGAAAGAATAAAAAAAGAAGTATTTGGAATATTAGGAATGGTATGTGCTGTAATTTCAATTGGTGTATTAGGTTTTATTGTGTGAGGACATCATATATTTACTGTAGGAATAGATGTTGATACTTGGGCATATTTTACTTTTGCTACTATGATTATTGCTGTTCCTACTGGAATTAAAATTTTTAGATGATTAGCTTGAATAAGTGGAATAAAAATTAAAATAAATGTTTCAAATTTATGAATTTTAGGATTTATTTTTTTATTTACTTTAGGTGGATTAACATGAATTGTATTATCTAATTCTTTAATTGATATTGTTCTTCATGATACTTTTTATGTTGCA…
3Pa_1	PAR	receptive	BohNor87	2017-03-01	Pegoscapus sp. ex F. paraensis (new)	GAAGTTTATATTTTTATTTTACCTGAATTTGGATTAGTTCCTCATATAATTTGTAGTGAAAGAATAAAAAAAGAAGTATTTGGAATATTAGGAATGGTATGTGCTGTAATTTCAGTTGGTGTATTAGGTTTTATTGTGTGAGGTCATCATATATTTACTGTAGGAATAGATGTTGATACTTGGGCATATTTTACTTTTGCTACTATGATTATTGCTGTTCGTACTGGAATTAAAATTTTTAGATGATTAGCTTGAATAAGTGGAATAAAAATTAAAATAAATGTTTCAAATTTATGAATTTTAGGATTTATTTTTTTATTTACTTTAGGTGGATTAACATGAATTGTATTATCTAATTCTTTAATTGATATTGTTCTTCATGATACTTTTTATGTTGCA…
3Pa_10	PAR	receptive	BohNor87	2017-03-01	Pegoscapus sp. ex F. paraensis (new)	GAAGTTTATATTTTTATTTTACCTGAATTTGGATTAGTTCCTCATATAATTTGTAGTGAAAGAATAAAAAAAGAAGTATTTGGAATATTAGGAATGGTATGTGCTGTAATTTCAGTTGGTGTATTAGGTTTTATTGTGTGAGGTCATCATATATTTACTGTAGGAATAGATGTTGATACTTGGGCATATTTTACTTTTGCTACTATGATTATTGCTGTTCGTACTGGAATTAAAATTTTTAGATGATTAGCTTGAATAAGTGGAATAAAAATTAAAATAAATGTTTCAAATTTATGAATTTTAGGATTTATTTTTTTATTTACTTTAGGTGGATTAACATGAATTGTATTATCTAATTCTTTAATTGATATTGTTCTTCATGATACTTTTTATGTTGCA…
3Pa_2	PAR	receptive	BohNor87	2017-03-01	Pegoscapus sp. ex F. paraensis (new)	----------------TTTTACCTGAATTTGGATTAGTTCCTCATATAATTTGTAGAGAAAGAATAAAAAAAGAAGTATTTGGAATATTAGGAATGGTTTGTGCTGTAATTTCAGTTGGTGTATTAGGTTTTATTGTGTGAGGTCATCATATATTTACTGTAGGAATAGATGTTGATACTTGGGCATATTTTACTTTTGCTACTATGATTATTGCTGTTCGTACTGGAATTAAAATTTTTAGATGATTAGCTTGAATAAGTGGAATAAAAATTAAAATAAATGTTTCAAATTTATGAATTTTAGGATTTATTTTTTTATTTACTTTAGGTGGATTAACATGAATTGTATTATCTAATTCTTTAATTGATATTGTTCTTCATGATACTTTTTATGTTGCA…
3Pa_3	PAR	receptive	BohNor87	2017-03-01	Pegoscapus sp. ex F. paraensis (new)	----------------TTTTACCTGAATTTGGATTAGTTCCTCATATAATTTGTAGTGAAAGAATAAAAAAAGAAGTATTTGGAATATTAGGAATGGTATGTGCTGTAATTTCAGTTGGTGTATTAGGTTTTATTGTGTGAGGTCATCATATATTTACTGTAGGAATAGATGTTGATACTTGGGCATATTTTACTTTTGCTACTATGATTATTGCTGTTCGTACTGGAATTAAAATTTTTAGATGATTAGCTTGAATAAGTGGAATAAAAATTAAAATAAATGTTTCAAATTTATGAATTTTAGGATTTATTTTTTTATTTACTTTAGGTGGATTAACATGAATTGTATTATCTAATTCTTTAATTGATATTGTTCTTCATGATACTTTTTATGTTGCA…
3Pa_4	PAR	receptive	BohNor87	2017-03-01	Pegoscapus sp. ex F. paraensis (new)	-------------------------------------------------------------------------------------------------------------------------------------------------------------------------------------GGGCATATTTTACTTTTGCTACTATGATTATTGCTGTTCGTACTGGAATTAAAATTTTTAGATGATTAGCTTGAATAAGTGGAATAAAAATTAAAATAAATGTTTCAAATTTATGAATTTTAGGATTTATTTTTTTATTTACTTTAGGTGGATTAACATGAATTGTATTATCTAATTCTTCAATTGATATTGTTCTTCATGATACTTA----------…
3Pa_5	PAR	receptive	BohNor87	2017-03-01	Pegoscapus sp. ex F. paraensis (new)	--------TATTTTTATTTTACCTGAATTTGGATTAGTTCCTCATATAATTTGTAGAGAAAGAATAAAAAAAGAAGTATTTGGAATATTAGGAATGGTTTGTGCTGTAATTTCTGTTGGTGTATTAGGTTTTATTGTGTGAGGACATCATATATTTACTGTAGGAATAGATGTTGATACTTGAGCATATTTTACTTCTGCTACTATGATTATTGCTGTTCCTACTGGAATTAAAATTTTTAGATGATTAGCTTGAATAAGTGGAATAAAAATTAAAATAAATGTTTCAAATTTATGAATTTTAGGATTTATTTTTTTATTTACTTTAGGTGGATTAACATGAATTGTATTATCTAATTCTTTAATTGATATTGTTCTTCATGATACTTTTTATGTTGCA…
3Pa_6	PAR	receptive	BohNor87	2017-03-01	Pegoscapus sp. ex F. paraensis (new)	-----TTATATTTTTATTTTACCTGAATTTGGATTAGTTCCTCATATAATTTGTAGTGAAAGAATAAAAAAAGAAGTATTTGGAATATTAGGAATGGTATGTGCTGTAATTTCAGTTGGTGTATTAGGTTTTATTGTGTGAGGTCATCATATATTTACTGTAGGAATAGATGTTGATACTTGGGCATATTTTACTTTTGCTACTATGATTATTGCTGTTCCTACTGGAATTAAAATTTTTAGATGATTAGCTTGAATAAGTGGAATAAAAATTAAAATAAATGTTTCAAATTTATGAATTTTAGGATTTATTTTTTTATTTACTTTAGGTGGATTAACATGAATTGTATTATCTAATTCTTTAATTGATATTGTTCTTCATGATACTTTTTATGTTGCA…
3Pa_7	PAR	receptive	BohNor87	2017-03-01	Pegoscapus sp. ex F. paraensis (new)	------TATATTTTAATTTTACCTGGATTTGGATTAGTTCCTCATATAATTTGTAGTGAAAGAATAAAAAAAGAAGTATTTGGAATATTAGGAATGGTATGTGCTGTAATTTCAGTTGGTGTATTAGGTTTTATTGTGTGAGGTCATCATATATTTACTGTAGGAATAGATGTTGATACTTGGGCATATTTTACTTTTGCTACTATGATTATTGCTGTTCGTACTGGAATTAAAATTTTTAGATGATTAGCTTGAATAAGTGGAATAAAAATTAAAATAAATGTTTCAAATTTATGAATTTTAGGATTTATTTTTTTATTTACTTTAGGTGGATTAACATGAATTGTATTATCTAATTCTTTAATTGATATTGTTCTTCATGATACTTTTTATGTTGCA…
3Pa_8	PAR	receptive	BohNor87	2017-03-01	Pegoscapus sp. ex F. paraensis (new)	------TATATTTTTATTTTACCTGGATTTGGATTAGTTCCTCATATAATTTGTAGTGAAAGAATAAAAAAAGAAGTATTTGGAATATTAGGAATGGTATGTGCTGTAATTTCAGTTGGTGTATTAGGTTTTATTGTGTGAGGTCATCATATATTTACTGTAGGAATAGATGTTGATACTTGGGCATATTTTACTTTTGCTACTATGATTATTGCTGTTCGTACTGGAATTAAAATTTTTAGATGATTAGCTTGAATAAGTGGAATAAAAATTAAAATAAATGTTTCAAATTTATGAATTTTAGGATTTATTTTTTTATTTACTTTAGGTGGATTAACATGAATTGTATTATCTAATTCTTTAATTGATATTGTTCTTCATGATACTTTTTATGTTGCA…
3Pa_9	PAR	receptive	BohNor87	2017-03-01	Pegoscapus insularis A	GAAGTTTATATTTTAATTTTACCTGGATTTGGATTAATTTCTCATATAATTTGTAGAGAAAGAATAAAAAAGGAAGTTTTTGGAATATTAGGAATAATTTATGCAATAATTTCTATTGGTTTATTAGGTTTTATTGTTTGAGGACATCATATATTTACTGTAGGTATAGATGTTGATACACGAGCATATTTTACTTCTGCAACAATAATTATTGCTGTTCCTACTGGAATTAAAATTTTTAGATGATTAGCTTCAATAAGTGGAATAAAAATTAAAATAAATGTTTCAAATTTATGAATTTTAGGATTTATTTTTTTATTTACTTTAGGGGGATTAACAGGTATTGTTTTATCAAATTCTTCAATTGATATTGTTCTTCATGATACTTATTATGTAGTT…
4Pa_1	PAR	receptive	BohNor87	2017-03-05	Pegoscapus gemellus B	GAAGTTTATATTTTAATTTTACCTGGATTTGGATTAGTTTCTCATATAATTTGTAGGGAAAGAATAAAAAAAGAAGTATTTGGTATATTAGGAATAGTTTATGCAATAATTTCTATTGGGTTATTAGGATTTATTGTTTGAGGTCATCATATGTTTACTGTTGGAATAGATGTTGATACTCGTGCATATTTTACTTCTGCAACAATAATTATTGCTGTTCCTACTGGAATTAAAATTTTTAGATGGTTAGCTTCAATAAGTGGAATAAAGGTAAAAATAAATGTATCAAATTTATGAATTTTAGGATTTATTTTTTTATTTACTTTAGGAGGATTAACAGGTATTGTTTTATCAAATTCTTCAATTGATATTGTTTTACATGATACTTATTATGTTGTT…
4Pa_2	PAR	receptive	BohNor87	2017-03-05	Pegoscapus sp. ex F. paraensis (new)	GAAGTTTATATTTTTATTTTACCTGAATTTGGATTAGTTCCTCATATAATTTGTAGTGAAAGAATAAAAAAAGAAGTATTTGGAATATTAGGAATGGTATGTGCTGTAATTTCAGTTGGTGTATTAGGTTTTATTGTGTGAGGTCATCATATATTTACTGTAGGAATAGATGTTGATACTTGGGCATATTTTACTTTTGCTACTATGATTATTGCTGTTCGTACTGGAATTAAAATTTTTAGATGATTAGCTTGAATAAGTGGAATAAAAATTAAAATAAATGTTTCAAATTTATGAATTTTAGGATTTATTTTTTTATTTACTTTAGGTGGATTAACATGAATTGTATTATCTAATTCTTTAATTGATATTGTTCTTCATGATACTTTTTATGTTGCA…
4Pa_3	PAR	receptive	BohNor87	2017-03-05	Pegoscapus sp. ex F. paraensis (new)	GAAGTTTATATTTTTATTTTACCTGAATTTGGATTAGTTCCTCATATAATTTGTAGTGAAAGAATAAAAAAAGAAGTATTTGGAATATTAGGAATGGTATGTGCTGTAATTTCAGTTGGTGTATTAGGTTTTATTGTGTGAGGTCATCATATATTTACTGTAGGAATAGATGTTGATACTTGGGCATATTTTACTTTTGCTACTATGATTATTGCTGTTCGTACTGGAATTAAAATTTTTAGATGATTAGCTTGAATAAGTGGAATAAAAATTAAAATAAATGTTTCAAATTTATGAATTTTAGGATTTATTTTTTTATTTACTTTAGGTGGATTAACATGAATTGTATTATCTAATTCTTTAATTGATATTGTTCTTCATGATACTTTTTATGTTGCA…
4Pa_4	PAR	receptive	BohNor87	2017-03-05	Pegoscapus sp. ex F. paraensis (new)	--------TATTTTAATTTTACCTGGATTTGGATTAGTTCCTCATATAATTTGTAGAGAAAGAATAAAAAAAGAAGTATTTGGAATATTAGGAATGGTTTGTGCTGTAATTTCAGTTGGTGTATTAGGTTTTATTGTGTGAGGTCATCATATATTTACTGTAGGAATAGATGTTGATACTTGGGCATATTTTACTTTTGCTACTATGATTATTGCTGTTCGTACTGGAATTAAAATTTTTAGATGATTAGCTTGAATAAGTGGAATAAAAATTAAAATAAATGTTTCAAATTTATGAATTTTAGGATTTATTTTTTTATTTACTTTAGGTGGATTAACATGAATTGTATTATCTAATTCTTTAATTGATATTGTTCTTCATGATACTTATTATGTTGCA…
10P	POP	pre-receptive	JuanGal1	2016-07-26
11P	POP	post-receptive	JuanGal1	2016-08-13	Pegoscapus gemellus B	GAAGTTTATATTTTAATTTTACCTGGATTTGGGTTAGTTTCTCATATAATTTGTAGGGAAAGAATAAAAAAAGAAGTATTTGGTATATTAGGAATAGTTTATGCAATAATTTCTATTGGGTTATTAGGGTTTATTGTTTGAGGTCATCATATGTTTACTGTTGGAATAGATGTTGATACTCGTGCATATTTTACTTCTGCAACAATAATTATTGCTGTTCCTACTGGAATTAAAATTTTTAGATGATTAGCTTCAATAAGTGGAATAAAGGTAAAAATAAATGTATCAAATTTATGAATTTTAGGATTTATTTTTTTATTTACTTTAGGAGGATTAACAGGTATTGTTTTATCAAATTCTTCAATTGATATTGTTTTACATGATACTTATTATGTTGTT…
12P	POP	receptive	JuanGal1	2016-08-02	Pegoscapus gemellus B	GAAGTTTATATTTTAATTTTACCTGGATTTGGATTAGTTTCTCATATAATTTGTAGGGAAAGAATAAAAAAAGAAGTATTTGGTATATTAGGAATAGTTTATGCAATAATTTCTATTGGGTTATTAGGATTTATTGTTTGAGGTCATCATATATTTACTGTTGGAATAGATGTTGATACTCGTGCATATTTTACTTCTGCAACAATAATTATTGCTGTTCCTACTGGAATTAAAATTTTTAGATGGTTAGCTTCAATAAGTGGAATAAAGGTAAAAATAAATGTATCAAATTTATGAATTTTAGGATTTATTTTTTTATTTACTTTAGGAGGATTAACAGGTATTGTTTTATCAAATTCTTCAATTGATATTGTTTTACATGATACTTATTATGTTGTT…
13P	POP	pre-receptive	JuanGal1	2016-07-27	Pegoscapus gemellus B	GAAGTTTATATTTTAATTTTACCTGGATTTGGATTAGTTTCTCATATAATTTGTAGGGAAAGAATAAAAAAAGAAGTATTTGGTATATTAGGAATAGTTTATGCAATAATTTCTATTGGGTTATTAGGATTTATTGTTTGAGGTCATCATATGTTTACTGTTGGAATAGATGTTGATACTCGTGCATATTTTACTTCTGCAACAATAATTATTGCTGTTCCTACTGGAATTAAAATTTTTAGATGGTTAGCTTCAATAAGTGGAATAAAGGTAAAAATAAATGTATCAAATTTATGAATTTTAGGATTTATTTTTTTATTTACTTTAGGAGGATTAACAGGTATTGTTTTATCAAATTCTTCAATTGATATTGTTTTACATGATACTTATTATGTTGTT…
13P_1	POP	pre-receptive	JuanGal1	2016-07-27	Pegoscapus gemellus B	GAAGTTTATATTTTAATTTTACCTGGATTTGGATTAGTTTCTCATATAATTTGTAGGGAAAGAATAAAAAAAGAAGTATTTGGTATATTAGGAATAGTTTATGCAATAATTTCTATTGGGTTATTAGGATTTATTGTTTGAGGTCATCATATGTTTACTGTTGGAATAGATGTTGATACTCGTGCATATTTTACTTCTGCAACAATAATTATTGCTGTTCCTACTGGAATTAAAATTTTTAGATGGTTAGCTTCAATAAGTGGAATAAAGGTAAAAATAAATGTATCAAATTTATGAATTTTAGGATTTATTTTTTTATTTACTTTAGGAGGATTAACAGGTATTGTTTTATCAAATTCTTCAATTGATATTGTTTTACATGATACTTATTATGTTGTT…
14P	POP	pre-receptive	JuanGal1	2016-07-27	Pegoscapus gemellus B	GAAGTTTATATTTTAATTTTACCTGGATTTGGATTAGTTTCTCATATAATTTGTAGGGAAAGAATAAAAAAAGAAGTATTTGGTATATTAGGAATAGTTTATGCAATAATTTCTATTGGGTTATTAGGATTTATTGTTTGAGGTCATCATATGTTTACTGTTGGAATAGATGTTGATACTCGTGCATATTTTACTTCTGCAACAATAATTATTGCTGTTCCTACTGGAATTAAAATTTTTAGATGGTTAGCTTCAATAAGTGGAATAAAGGTAAAAATAAATGTATCAAATTTATGAATTTTAGGATTTATTTTTTTATTTACTTTAGGAGGATTAACAGGTATTGTTTTATCAAATTCTTCAATTGATATTGTTTTACATGATACTTATTATGTTGTT…
15P	POP	post-receptive	JuanGal1	2016-08-12	Pegoscapus gemellus B	GAAGTTTATATTTTAATTTTACCTGGATTTGGATTAGTTTCTCATATAATTTGTAGGGAAAGGATAAAAAAAGAAGTATTTGGTATATTAGGAATAGTTTATGCAATAATTTCTATTGGGTTATTAGGATTTATTGTTTGAGGTCATCATATGTTTACTGTTGGAATAGATGTTGATACTCGTGCATATTTTACTTCTGCAACAATAATTATTGCTGTTCCTACTGGAATTAAAATTTTTAGATGGTTAGCTTCAATAAGTGGAATAAAGGTAAAAATAAATGTATCAAATTTATGAATTTTAGGATTTATTTTTTTATTTACTTTAGGAGGATTAACAGGTATTGTTTTATCAAATTCTTCAATTGATATTGTTTTACATGATACTTATTATGTTGTT…
16P	POP	receptive	POP_BCI2	2016-10-19	Pegoscapus gemellus B	GAAGTTTATATTTTAATTTTACCTGGATTTGGATTAGTTTCTCATATAATTTGTAGGGAAAGAATAAAAAAAGAAGTATTTGGTATATTAGGAATAGTTTATGCAATAATTTCTATTGGGTTATTAGGATTTATTGTTTGAGGTCATCATATGTTTACTGTTGGAATAGATGTTGATACTCGTGCATATTTTACTTCTGCAACAATAATTATTGCTGTTCCTACTGGAATTAAAATTTTTAGATGGTTAGCTTCAATAAGTGGAATAAAGGTAAAAATAAATGTATCAAATTTATGAATTTTAGGATTTATTTTTTTATTTACTTTAGGAGGATTAACAGGTATTGTTTTATCAAATTCTTCAATTGATATTGTTTTACATGATACTTATTATGTTGTT…
17P	POP	receptive	POP_Guind	2016-10-29	Pegoscapus gemellus B	GAAGTTTATATTTTAATTTTACCTGGATTTGGATTAGTTTCTCATATAATTTGTAGGGAAAGAATAAAAAAAGAAGTATTTGGTATATTAGGAATAGTTTATGCAATAATTTCTATTGGGTTATTAGGATTTATTGTTTGAGGTCATCATATGTTTACTGTTGGAATAGATGTTGATACTCGTGCATATTTTACTTCTGCAACAATAATTATTGCTGTTCCTACTGGAATTAAAATTTTTAGATGGTTAGCTTCAATAAGTGGAATAAAGGTAAAAATAAATGTATCAAATTTATGAATTTTAGGATTTATTTTTTTATTTACTTTAGGAGGATTAACAGGTATTGTTTTATCAAATTCTTCAATTGATATTGTTTTACATGATACTTATTATGTTGTT…
18P_1	POP	receptive	POP_BCI2	2016-10-23	Pegoscapus gemellus B	GAAGTTTATATTTTAATTTTACCTGGATTTGGATTAGTTTCTCATATAATTTGTAGGGAAAGAATAAAAAAAGAAGTATTTGGTATATTAGGAATAGTTTATGCAATAATTTCTATTGGGTTATTAGGATTTATTGTTTGAGGTCATCATATGTTTACTGTTGGAATAGATGTTGATACTCGTGCATATTTTACTTCTGCAACAATAATTATTGCTGTTCCTACTGGAATTAAAATTTTTAGATGATTAGCTTCAATAAGTGGAATAAAGGTAAAAATAAATGTATCAAATTTATGAATTTTAGGATTTATTTTTTTATTTACTTTAGGAGGATTAACAGGTATTGTTTTATCAAATTCTTCAATTGATATTGTTTTACATGATACTTATTATGTTGTT…
18P_2	POP	receptive	POP_BCI2	2016-10-23	Pegoscapus gemellus B	GAAGTTTATATTTTAATTTTACCTGGATTTGGATTAGTCTCTCATATAATTTGTAGGGAAAGAATAAAAAAAGAAGTATTTGGTATATTAGGAATAGTTTATGCAATAATTTCTATTGGATTATTAGGATTTATTGTTTGAGGTCATCATATGTTTACTGTTGGAATAGATGTTGATACTCGTGCATATTTTACTTCTGCAACAATAATTATTGCTGTTCCTACTGGAATTAAAATTTTTAGATGGTTAGCTTCAATAAGTGGAATAAAGGTAAAAATAAATGTATCAAATTTATGAATTTTAGGATTTATTTTTTTATTTACTTTAGGAGGATTAACAGGTATTGTTTTATCAAATTCTTCAATTGATATTGTTTTACATGATACTTATTATGTTGTT…
18P_3	POP	receptive	POP_BCI2	2016-10-23	Pegoscapus gemellus A	GAAGTTTATATTTTAATTTTACCTGGATTTGGATTAATTTCTCATATAATTTGTAGAGAAAGAATAAAAAAGGAAGTATTTGGAATATTAGGAATAATTTATGCAATAATTTCTATTGGTTTATTAGGATTTATTGTTTGAGGTCATCATATATTTACTGTAGGAATAGATGTTGATACTCGAGCTTATTTTACTTCTGCAACTATAATTATTGCTGTTCCTACAGGAATTAAAATTTTTAGTTGATTAGCTTCAATAAGAGGAATAAAAATTAAAATGAATGTATCAAATTTATGAATTTTAGGATTTATTTTTTTATTTACTTTAGGAGGATTAACAGGTATTGTTTTATCAAATTCTTCAATTGATATTGTTCTTCATGATACATATTATGTTGTT…
18P_4	POP	receptive	POP_BCI2	2016-10-23	Pegoscapus gemellus B	GAAGTTTATATTTTAATTTTACCTGGATTTGGATTAGTTTCTCATATAATTTGTAGGGAAAGAATAAAAAAAGAAGTATTTGGTATATTAGGAATAGTTTATGCAATAATTTCTATTGGGTTATTAGGATTTATTGTTTGAGGTCATCATATGTTTACTGTTGGAATAGATGTTGATACTCGTGCATATTTTACTTCTGCAACAATAATTATTGCTGTTCCTACTGGAATTAAAATTTTTAGATGGTTAGCTTCAATAAGTGGAATAAAGGTAAAAATAAATGTATCAAATTTATGAATTTTAGGATTTATTTTTTTATTTACTTTAGGAGGATTAACAGGTATTGTTTTATCAAATTCTTCAATTGATATTGTTTTACATGATACTTATTATGTTGTT…
19P_1	POP	receptive	POP_BCI2	2016-10-21	Pegoscapus gemellus B	GAAGTTTATATTTTAATTTTACCTGGATTTGGATTAGTTTCTCATATAATTTGTAGGGAAAGAATAAAAAAAGAAGTATTTGGTATATTAGGAATAGTTTATGCAATAATTTCTATTGGGTTATTAGGATTTATTGTTTGAGGTCATCATATGTTTACTGTTGGAATAGATGTTGATACTCGTGCATATTTTACTTCTGCAACAATAATTATTGCTGTTCCTACTGGAATTAAAATTTTTAGATGGTTAGCTTCAATAAGTGGAATAAAGGTAAAAATAAATGTATCAAATTTATGAATTTTAGGATTTATTTTTTTATTTACTTTAGGAGGATTAACAGGAATTGTTTTATCAAATTCTTCAATTGATATTATTTTACATGATACTTATTATGTTGTT…
19P_2	POP	receptive	POP_BCI2	2016-10-21	Pegoscapus gemellus B	GAAGTTTATATTTTAATTTTACCTGGATTTGGATTAGTTTCTCATATAATTTGTAGGGAAAGAATAAAAAAAGAAGTATTTGGTATATTAGGAATAGTTTATGCAATAATTTCTATTGGGTTATTAGGATTTATTGTTTGAGGTCATCATATGTTTACTGTTGGAATAGATGTTGATACTCGTGCATATTTTACTTCTGCAACAATAATTATTGCTGTTCCTACTGGAATTAAAATTTTTAGATGGTTAGCTTCAATAAGTGGAATAAAGGTAAAAATAAATGTATCAAATTTATGAATTTTAGGATTTATTTTTTTATTTACTTTAGGAGGATTAACAGGTATTGTTTTATCAAATTCTTCAATTGATATTGTTTTACATGATACTTATTATGTTGTT…
19P_3	POP	receptive	POP_BCI2	2016-10-21	Pegoscapus gemellus B	GAAGTTTATATTTTAATTTTACCTGGATTTGGATTAGTTTCTCATATAATTTGTAGGGAAAGAATAAAAAAAGAAGTATTTGGTATATTAGGAATAGTTTATGCAATAATTTCTATTGGGTTATTAGGATTTATTGTTTGAGGTCATCATATGTTTACTGTTGGAATAGATGTTGATACTCGTGCATATTTTACTTCTGCAACAATAATTATTGCTGTTCCTACTGGAATTAAAATTTTTAGATGGTTAGCTTCAATAAGTGGAATAAAGGTAAAAATAAATGTATCAAATTTATGAATTTTAGGATTTATTTTTTTATTTACTTTAGGAGGATTAACAGGTATTGTTTTATCAAATTCTTCAATTGATATTGTTTTACATGATACTTATTATGTTGTT…
1P_1	POP	receptive	POP_BCI2	2016-10-18	Pegoscapus gemellus B	GAAGTTTATATTTTAATTTTACCTGGATTTGGATTAGTTTCTCATATAATTTGTAGGGAAAGAATAAAAAAAGAAGTATTTGGTATATTAGGAATAGTTTATGCAATAATTTCTATTGGGTTATTAGGATTTATTGTTTGAGGTCATCATATGTTTACTGTTGGGATAGATGTTGATACTCGTGCATATTTTACTTCTGCAACAATAATTATTGCTGTTCCTACTGGAATTAAAATTTTTAGATGGTTAGCTTCAATAAGTGGAATAAAGGTAAAAATAAATGTATCAAATTTATGAATTTTAGGATTTATTTTTTTATTTACTTTAGGAGGATTAACAGGTATTGTTTTATCAAATTCTTCAATTGATATTGTTTTACATGATACTTATTATGTTGTT…
1P_2	POP	receptive	POP_BCI2	2016-10-18	Pegoscapus gemellus B	GAAGTTTATATTTTAATTTTACCTGGATTTGGATTAGTTTCTCATATAATTTGTAGGGAAAGAATAAAAAAAGAAGTATTTGGTATATTAGGAATAGTTTATGCAATAATTTCTATTGGGTTATTAGGATTTATTGTTTGAGGTCATCATATGTTTACTGTTGGAATAGATGTTGATACTCGTGCATATTTTACTTCTGCAACAATAATTATTGCTGTTCCTACTGGAATTAAAATTTTTAGATGGTTAGCTTCAATAAGTGGAATAAAGGTAAAAATAAATGTATCAAATTTATGAATTTTAGGATTTATTTTTTTATTTACTTTAGGAGGATTAACAGGTATTGTTTTATCAAATTCTTCAATTGATATTGTTTTACATGATACTTATTATGTTGTT…
1P_3	POP	receptive	POP_BCI2	2016-10-18	Pegoscapus gemellus B	GAAGTTTATATTTTAATTTTGCCTGGATTTGGATTAGTTTCTCATATAATTTGTAGGGAAAGAATAAAAAAAGAAGTATTTGGTATATTAGGAATAGTTTATGCAATAATTTCTATTGGGTTATTAGGATTTATTGTTTGAGGTCATCATATGTTTACTGTTGGAATAGATGTTGATACTCGTGCATATTTTACTTCTGCAACAATAATTATTGCTGTTCCTACTGGAATTAAAATTTTTAGATGGTTAGCTTCAATAAGTGGAATAAAGGTAAAAATAAATGTATCAAATTTATGAATTTTAGGATTTATTTTTTTATTTACTTTAGGAGGATTAACAGGTATTGTTTTATCAAATTCTTCAATTGATATTGTTTTACATGATACTTATTATGTTGTT…
1P_4	POP	receptive	POP_BCI2	2016-10-18	Pegoscapus gemellus B	GAAGTTTATATTTTAATTTTACCTGGATTTGGATTAGTTTCTCATATAATTTGTAGGGAAAGAATAAAAAAAGAAGTATTTGGTATATTAGGAATAGTTTATGCAATAATTTCTATTGGGTTATTAGGATTTATTGTTTGAGGTCATCATATGTTTACTGTTGGAATAGATGTTGATACTCGTGCATATTTTACTTCTGCAACAATAATTATTGCTGTTCCTACTGGAATTAAAATTTTTAGATGGTTAGCTTCAATAAGTGGAATAAAGGTAAAAATAAATGTATCAAATTTATGAATTTTAGGATTTATTTTTTTATTTACTTTAGGAGGTTTAACAGGTATTGTTTTATCAAATTCTTCAATTGATATTGTTTTACACGATACTTATTATGTNTGT…
20P	POP	post-receptive	POP_BCI2	2016-10-28
21P	POP	pre-receptive	POP_BCI2	2016-10-14	Pegoscapus tonduzi	GAAGTTTATATTTTAATTTTACCTGGATTTGGATTAATTTCTCATATAATTTGTAGAGAAAGAATAAAAAAAGAAGTATTTGGAATATTAGGAATAGTATATGCAATAGTTTCAATTGGTGTTTTAGGATTTATTGTTTGAGGTCATCATATATTTACTGTTGGGATAGATGTTGATACACGTGCATATTTTACTTCAGCAACAATAATTATTGCAATTCCTACTGGAATTAAAATTTTTAGATGATTAGCTTCAATAAGAGGAATAAAAATTAACATTAATGTTTCAAATTTATGAATTTTAGGATTTATTTTTTTATTTACTTTAGGAGGATTAACTGGAATTATTTTATCAAATTCTAGAATTGATATTGTATTACATGATACTTAT---------…
22P	POP	receptive	POP_BCI2	2016-10-19	Pegoscapus gemellus A	GAAGTTTATATTTTAATTTTACCTGGATTTGGATTAATTTCTCATATAATTTGTAGAGAAAGAATAAAAAAGGAAGTATTTGGAATATTAGGAATAATTTATGCAATAATTTCTATTGGTTTATTAGGATTTATTGTTTGAGGTCATCATATATTTACTGTAGGAATAGATGTTGATACTCGAGCTTATTTTACTTCTGCAACTATAATTATTGCTGTTCCTACAGGAATTAAAATTTTTAGTTGATTAGCTTCAATAAGAGGAATAAAAATTAAAATGAATGTATCAAATTTATGAATTTTAGGATTTATTTTTTTATTTACTTTAGGAGGATTAACAGGTATTGTTTTATCAAATTCTTCAATTGATATTGTTCTTCATGACACATATTATGTTGTT…
23P_1	POP	receptive	POP_BCI2	2016-10-22	Pegoscapus gemellus A	GAAGTTTATATTTTAATTTTACCTGGATTTGGATTAATTTCTCATATAATTTGTAGAGAAAGAATAAAAAAGGAAGTATTTGGAATATTAGGAATAATTTATGCAATAATTTCTATTGGTTTATTAGGATTTATTGTTTGAGGTCATCATATATTTACTGTAGGAATAGATGTTGATACTCGAGCTTATTTTACTTCTGCAACTATAATTATTGCTGTTCCTACAGGAATTAAAATTTTTAGTTGATTAGCTTCAATAAGAGGAATAAAAATTAAAATGAATGTATCAAATTTATGAATTTTAGGATTTATTTTTTTATTTACTTTAGGAGGATTAACAGGTATTGTTTTATCAAATTCTTCAATTGATATTGTTCTTCATGACACGTATTATGTTGTT…
23P_2	POP	receptive	POP_BCI2	2016-10-22	Pegoscapus gemellus B	GAAGTTTATATTTTAATTTTACCTGGATTTGGATTAGTTTCTCATATAATTTGTAGGGAAAGAATAAAAAAAGAAGTATTTGGTATATTAGGAATAGTTTATGCAATAATTTCTATTGGGTTATTAGGATTTATTGTTTGAGGTCATCATATGTTTACTGTTGGAATAGATGTTGATACTCGTGCATATTTTACTTCTGCAACAATAATTATTGCTGTTCCTACTGGAATTAAAATTTTTAGATGGTTAGCTTCAATAAGTGGAATAAAGGTAAAAATAAATGTATCAAATTTATGAATTTTAGGATTTATTTTTTTATTTACTTTAGGAGGATTAACAGGTATTGTTTTATCAAATTCTTCAATTGATATTGTTTTACATGATACTTATTATGTTGTT…
23P_3	POP	receptive	POP_BCI2	2016-10-22	Pegoscapus gemellus A	GAAGTTTATATTTTAATTTTACCTGGATTTGGATTAATTTCTCATATAATTTGTAGAGAAAGAATAAAAAAGGAAGTATTTGGAATATTAGGAATAATTTATGCAATAATTTCTATTGGTTTATTAGGATTTATTGTTTGAGGTCATCATATATTTACTGTAGGAATAGATGTTGATACTCGAGCTTATTTTACTTCTGCAACTATAATTATTGCTGTTCCTACAGGAATTAAAATTTTTAGTTGATTAGCTTCAATAAGAGGAATAAAAATTAAAATGAATGTATCAAATTTATGAATTTTAGGATTTATTTTTTTATTTACTTTAGGAGGATTAACAGGTATTGTTTTATCAAATTCTTCAATTGATATTGTTCTTCATGATACATATTATGTTGTC…
23P_4	POP	receptive	POP_BCI2	2016-10-22	Pegoscapus gemellus B	GAAGTTTATATTTTAATTTTACCTGGATTTGGATTAGTTTCTCATATAATTTGTAGGGAAAGAATAAAAAAAGAAGTATTTGGTATATTAGGAATAGTTTATGCAATAATTTCTATTGGGTTATTAGGATTTATTGTTTGAGGTCATCATATGTTTACTGTTGGAATAGATGTTGATACTCGTGCATATTTTACTTCTGCAACAATAATTATTGCTGTTCCTACTGGAATTAAAATTTTTAGATGGTTAGCTTCAATAAGTGGAATAAAGGTAAAAATAAATGTATCAAATTTATGAATTTTAGGATTTATTTTTTTATTTACTTTAGGAGGATTAACAGGTATTGTTTTATCAAATTCTTCAATTGATATTGTTTTACATGATACTTATTATGTTGTT…
24P	POP	receptive	POP_BCI2	2016-10-30	Pegoscapus gemellus B	GAAGTTATATTTTAATTTTACCTGGATTTGGAGTTAGTTTCTCATATAATTTGTAGAGAAAGAATAAAAAAAGAAGTATTTGGTATATTAGGAATAGTTTATGCAATAATTTCTATTGGATTATTAGGATTTATTGTTTGGGGTCATCATATATTTACTGTTGGAATAGATGTTGATACTCGTGCATATTTTACTTCTGCTACAATAATTATTGCTGTTCCTACTGGAATTAAAATTTTTAGATGGTTAGCTTCAATAAGTGGAATAAAGGTAAAAATAAATGTATCAAATTTATGAATTTTAGGATTTATTTTTTTATTTACTTTAGGAGGATTAACAGGAATTGTTTTATCAAATTCTTCAATTGATATTGTTTTACATGATACTTATTATGTTGTT…
25P	POP	post-receptive	POP_BCI2	2016-10-25	Pegoscapus gemellus B	GAAGTTTATATTTTAATTTTACCTGGATTTGGATTAGTTTCTCATATAATTTGTAGGGAAAGAATAAAAAAAGAAGTATTTGGTATATTAGGAATAGTTTATGCAATAATTTCTATTGGGTTATTAGGATTTATTGTTTGAGGTCATCATATGTTTACTGTTGGAATAGATGTTGATACTCGTGCATATTTTACTTCTGCAACAATAATTATTGCTGTTCCTACTGGAATTAAAATTTTTAGATGGTTAGCTTCAATAAGTGGAATAAAGGTAAAAATAAATGTATCAAATTTATGAATTTTAGGATTTATTTTTTTATTTACTTTAGGAGGATTAACAGGTATTGTTTTATCAAATTCTTCAATTGATATTGTTTTACATGATACTTATTATGTTGTT…
26P	POP	intermediate	POP_BCI2	2016-11-02	Pegoscapus gemellus B	GAAGTTTATATTTTAATTTTACCTGGATTTGGATTAGTTTCTCATATAATTTGTAGGGAAAGAATAAAAAAAGAAGTATTTGGTATATTAGGAATAGTTTATGCAATAATTTCTATTGGGTTATTAGGATTTATTGTTTGAGGTCATCATATGTTTACTGTTGGAATAGATGTTGATACTCGTGCATATTTTACTTCTGCAACAATAATTATTGCTGTTCCTACTGGAATTAAAATTTTTAGATGGTTAGCTTCAATAAGTGGAATAAAGGTAAAAATAAATGTATCAAATTTATGAATTTTAGGATTTATTTTTTTATTTACTTTAGGAGGATTAACAGGTATTGTTTTATCAAATTCTTCAATTGATATTGTTTTACATGATACTTATTATGTTGTT…
27P	POP	receptive	POP_BCI2	2016-10-17	Pegoscapus gemellus B	GAAGTTTATATTTTAATTTTACCTGGATTTGGATTAGTTTCTCATATAATTTGTAGGGAAAGAATAAAAAAAGAAGTATTTGGTATATTAGGAATAGTTTATGCAATAATTTCTATTGGGTTATTAGGATTTATTGTTTGAGGTCATCATATGTTTACTGTTGGAATAGATGTTGATACTCGTGCATATTTTACTTCTGCAACAATAATTATTGCTGTTCCTACTGGAATTAAAATTTTTAGATGGTTAGCTTCAATAAGTGGAATAAAGGTAAAAATAAATGTATCAAATTTATGAATTTTAGGATTTATTTTTTTATTTACTTTAGGAGGATTAACAGGTATTGTTTTATCAAATTCTTCAATTGATATTGTTTTACATGATACTTATTATGTTGTT…
28P	POP	receptive	POP_Guind	2016-10-26	Pegoscapus gemellus B	GAAGTTTATATTTTAATTTTACCTGGATTTGGATTAGTTTCTCATATAATTTGTAGGGAAAGAATAAAAAAAGAAGTATTTGGTATATTAGGAATAGTTTATGCAATAATTTCTATTGGGTTATTAGGATTTATTGTTTGAGGTCATCATATGTTTACTGTTGGAATAGATGTTGATACTCGTGCATATTTTACTTCTGCAACAATAATTATTGCTGTTCCTACTGGAATTAAAATTTTTAGATGGTTAGCTTCAATAAGTGGAATAAAGGTAAAAATAAATGTATCAAATTTATGAATTTTAGGATTTATTTTTTTATTTACTTTAGGAGGATTAACAGGTATTGTTTTATCAAATTCTTCAATTGATATTGTTTTACATGATACTTATTATGTTGTT…
29P	POP	post-receptive	POP_BCI2	2016-10-29
2P	POP	pre-receptive	POP_BCI2	2016-10-16	Pegoscapus gemellus B	GAAGTTTATATTTTAATTTTACCTGGATTTGGATTAGTTTCTCATATAATTTGTAGGGAAAGAATAAAAAAAGAAGTATTTGGTATATTAGGAATAGTTTATGCAATAATTTCTATTGGGTTATTAGGATTTATTGTTTGAGGTCATCATATGTTTACTGTTGGAATAGATGTTGATACTCGTGCATATTTTACTTCTGCAACAATAATTATTGCTGTTCCTACTGGAATTAAAATTTTTAGATGGTTAGCTTCAATAAGTGGAATAAAGGTAAAAATAAATGTATCAAATTTATGAATTTTAGGATTTATTTTTTTATTTACTTTAGGAGGATTAACAGGTATTGTTTTATCAAATTCTTCAATTGATATTGTTTTACATGATACTTATTATGTTGTT…
30P	POP	pre-receptive	JuanGal1	2016-07-27
31P	POP	receptive	POP_BCI2	2016-10-19	Pegoscapus hoffmeyeri B	GAGGTTTATATTTTAATTTTACCTGGATTTGGTTTAGTATCACATATAATTTGTAGAGAAAGAATAAAAAAAGAAGTATTTGGAATGTTAGGAATAATTTATGCAATAATTTCTATTGGGGTTTTAGGTTTTATTGTTTGAGGTCATCATATATTTACTGTTGGTATAGATGTTGATACTCGAGCTTATTTTACTTCTGCTACAATAATTATTGCAGTTCCTACTGGAATTAAAATTTTTAGATGATTAGCTTCTATAAGTGGAATAAAGATTAAAATAAATGTTGCTAATTTATGAATTTTAGGATTTATTTTTTTATTTACTTTAGGTGGATTAACAGGAATTGTATTATCTAATTCTTCAATTGATATTGTATTACATGATACTTATTATGTAGT-…
32P	POP	post-receptive	POP_BCI2	2016-10-26	Pegoscapus gemellus B	GAAGTTTATATTTTAATTTTACCTGGATTTGGATTAGTTTCTCATATAATTTGTAGGGAAAGAATAAAAAAAGAAGTATTTGGTATATTAGGAATAGTTTATGCAATAATTTCTATTGGGTTATTAGGATTTATTGTTTGAGGTCATCATATGTTTACTGTTGGAATAGATGTTGATACTCGTGCATATTTTACTTCTGCAACAATAATTATTGCTGTTCCTACTGGAATTAAAATTTTTAGATGGTTAGCTTCAATAAGTGGAATAAAGGTAAAAATAAATGTATCAAATTTATGAATTTTAGGATTTATTTTTTTATTTACTTTAGGAGGATTAACAGGTATTGTTTTATCAAATTCTTCAATTGATATTGTTTTACATGATACTTATTATGTTGTT…
33P	POP	receptive	POP_BCI2	2016-10-30
34P	POP	post-receptive	JuanGal1	2016-08-13	Pegoscapus gemellus B	GAAGTTTATATTTTAATTTTACCTGGATTTGGATTAGTTTCTCATATAATTTGTAGAGAAAGAATAAAAAAAGAAGTATTTGGTATATTAGGAATAGTTTATGCAATAATTTCTATTGGATTATTAGGATTTATTGTTTGGGGTCATCATATATTTACTGTTGGAATAGATGTTGATACTCGTGCATATTTTACTTCTGCTACAATAATTATTGCTGTTCCTACTGGAATTAAAATTTTTAGATGGTTAGCTTCAATAAGTGGAATAAAGGTAAAAATAAATGTATCAAATTTATGAATTTTAGGATTTATTTTTTTATTTACTTTAGGWGGATTAACAGGGATTGTTTTATCAAATTCTTCAATTGATATTGTTTTACATGATACTTATTATGTTGTT…
35P	POP	receptive	JuanGal1	2016-08-03
36P	POP	receptive	JuanGal1	2016-08-06	Pegoscapus gemellus B	GAAGTTTATATTTTAATTTTACCTGGATTTGGATTAGTTTCTCATATAATTTGTAGGGAAAGAATAAAAAAAGAAGTATTTGGTATATTAGGAATAGTTTATGCAATAATTTCTATTGGGTTATTAGGATTTATTGTTTGAGGTCATCATATGTTTACTGTTGGAATAGATGTTGATACTCGTGCATATTTTACTTCTGCAACAATAATTATTGCTGTTCCTACTGGAATTAAAATTTTTAGATGATTAGCTTCAATAAGTGGAATAAAGGTAAAAATAAATGTATCAAATTTATGAATTTTAGGATTTATTTTTTTATTTACTTTAGGAGGATTAACAGGTATTGTTTTATCAAATTCTTCAATTGATATTGTTTTACATGATACTTATTATGTTGTT…
37P	POP	receptive	POP_Guind	2016-10-31
38P	POP	pre-receptive	JuanGal1	31/6/2016
39P_1	POP	receptive	JuanGal1	2016-08-05	Pegoscapus gemellus B	GAAGTTTATATTTTAATTTTACCTGGATTTGGATTAGTTTCTCATATAATTTGTAGGGAAAGAATAAAAAAAGAAGTATTTGGTATATTAGGAATAGTTTATGCAATAATTTCTATTGGGTTATTAGGATTTATTGTTTGAGGTCATCATATGTTTACTGTTGGAATAGATGTTGATACTCGTGCATATTTTACTTCTGCAACAATAATTATTGCTGTTCCTACTGGAATTAAAATTTTTAGATGGTTAGCTTCAATAAGTGGAATAAAGGTAAAAATAAATGTATCAAATTTATGAATTTTAGGATTTATTTTTTTATTTACTTTAGGAGGATTAACAGGTATTGTTTTATCAAATTCTTCAATTGATATTGTTTTACATGATACTTATTATGTTGTT…
39P_2	POP	receptive	JuanGal1	2016-08-05	Pegoscapus gemellus B	GAAGTTTATATTTTAATTTTACCTGGATTTGGATTAGTTTCTCATATAATTTGTAGGGAAAGAATAAAAAAAGAAGTATTTGGTATATTAGGAATAGTTTATGCAATAATTTCTATTGGGTTATTAGGATTTATTGTTTGAGGTCATCATATGTTTACTGTTGGAATAGATGTTGATACTCGTGCATATTTTACTTCTGCAACAATAATTATTGCTGTTCCTACTGGAATTAAAATTTTTAGATGGTTAGCTTCAATAAGTGGAATAAAGGTAAAAATAAATGTATCAAATTTATGAATTTTAGGATTTATTTTTTTATTTACTTTAGGAGGATTAACAGGTATTGTTTTATCAAATTCTTCAATTGATATTGTTTTACATGATACTTATTATGTTGTT…
39P_3	POP	receptive	JuanGal1	2016-08-05	Pegoscapus gemellus B	GAAGTTTATATTTTAATTTTACCTGGATTTGGATTAGTTTCTCATATAATTTGTAGGGAAAGAATAAAAAAAGAAGTATTTGGTATATTAGGAATAGTTTATGCAATAATTTCTATTGGGTTATTAGGATTTATTGTTTGAGGTCATCATATGTTTACTGTTGGAATAGATGTTGATACTCGTGCATATTTTACTTCTGCAACAATAATTATTGCTGTTCCTACTGGAATTAAAATTTTTAGATGGTTAGCTTCAATAAGTGGAATAAAGGTAAAAATAAATGTATCAAATTTATGAATTTTAGGATTTATTTTTTTATTTACTTTAGGAGGATTAACAGGTATTGTTTTATCAAATTCTTCAATTGATATTGTTTTACATGATACTTATTATGTTGTT…
39P_4	POP	receptive	JuanGal1	2016-08-05	Pegoscapus gemellus B	GAAGTTTATATTTTAATTTTACCTGGATTTGGATTAGTTTCTCATATAATTTGTAGGGAAAGAATAAAAAAAGAAGTATTTGGTATATTAGGAATAGTTTATGCAATAATTTCTATTGGGTTATTAGGATTTATTGTTTGAGGTCATCATATGTTTACTGTTGGAATAGATGTTGATACTCGTGCATATTTTACTTCTGCAACAATAATTATTGCTGTTCCTACTGGAATTAAAATTTTTAGATGGTTAGCTTCAATAAGTGGAATAAAGGTAAAAATAAATGTATCAAATTTATGAATTTTAGGATTTATTTTTTTATTTACTTTAGGAGGATTAACAGGTATTGTTTTATCAAATTCTTCAATTGATATTGTTTTACATGATACTTATTATGTTGTT…
39P_5	POP	receptive	JuanGal1	2016-08-05	Pegoscapus gemellus B	GAAGTTTATATTTTAATTTTACCTGGATTTGGATTAGTTTCTCATATAATTTGTAGGGAAAGAATAAAAAAAGAAGTATTTGGTATATTAGGAATAGTTTATGCAATAATTTCTATTGGGTTATTAGGATTTATTGTTTGAGGTCATCATATGTTTACTGTTGGAATAGATGTTGATACTCGTGCATATTTTACTTCTGCAACAATAATTATTGCTGTTCCTACTGGAATTAAAATTTTTAGATGGTTAGCTTCAATAAGTGGAATAAAGGTAAAAATAAATGTATCAAATTTATGAATTTTAGGATTTATTTTTTTATTTACTTTAGGAGGATTAACAGGTATTGTTTTATCAAATTCTTCAATTGATATTGTTTTACATGATACTTATTATGTTGTT…
3P	POP	pre-receptive	POP_BCI2	2016-10-15	Tetrapus costaricanus	GAAGTTTATATTTTAATTTTACCAGGATTTGGGTTAGTATCACATATAATTTGTAATGAAAGAATAAAAAAAGAAGTGTTTGGAGCCATAGGAATAATCTATGCAATAATTTCTATTGGAGTTTTAGGATTTATTGTTTGAGGACATCACATATTTACTGTAGGAATAGATGTTGATACTCGAGCTTATTTTACTTCAGCAACAATAATTATTGCAGTACCTACTGGTATTAAAATTTTTAGATGATTAGCTTCAATAAATGGAATAAAATTAAAAATATCCGTAACAAATTTATGAGTTTTAGGATTTATTTTTTTATTTACTATAGGGGGTCTAACTGGAATTATTTTATCAAATTCTTCAATTGATATTATTTTACATGATACATATTATGTGGTA…
40P_1	POP	receptive	JuanGal1	2016-08-01	Pegoscapus gemellus B	GAAGTTTATATTTTAATTTTACCTGGATTTGGATTAGTTTCTCATATAATTTGTAGGGAAAGAATAAAAAAAGAAGTATTTGGTATATTAGGAATAGTTTATGCAATAATTTCTATTGGGTTATTAGGATTTATTGTTTGAGGTCATCATATGTTTACTGTTGGAATAGATGTTGATACTCGTGCATATTTTACTTCTGCAACAATAATTATTGCTGTTCCTACTGGAATTAAAATTTTTAGATGGTTAGCTTCAATAAGTGGAATAAAGGTAAAAATAAATGTATCAAATTTATGAATTTTAGGATTTATTTTTTTATTTACTTTAGGAGGATTAACAGGTATTGTTTTATCAAATTCTTCAATTGATATTGTTTTACATGATACTTATTATGTTGTT…
40P_2	POP	receptive	JuanGal1	2016-08-01	Pegoscapus gemellus B	GAAGTTTATATTTTAATTTTACCTGGATTTGGATTAGTCTCTCATATAATTTGTAGGGAAAGAATAAAAAAAGAAGTATTTGGTATATTAGGAATAGTTTATGCAATAATTTCTATTGGGTTATTAGGATTTATTGTTTGAGGTCATCATATGTTTACTGTTGGAATAGATGTTGATACTCGTGCATATTTTACTTCTGCAACAATAATTATTGCTGTTCCTACTGGAATTAAAATTTTTAGATGGTTAGCTTCAATAAGTGGAATAAAGGTAAAAATAAATGTATCAAATTTATGAATTTTAGGATTTATTTTTTTATTTACTTTAGGAGGATTAACAGGTATTGTTTTATCAAATTCTTCAATTGATATTGTTTTACATGATACTTATTATGTTGTT…
40P_3	POP	receptive	JuanGal1	2016-08-01	Pegoscapus gemellus B	GAAGTTTATATTTTAATTTTACCTGGATTTGGGTTAGTTTCTCATATAATTTGTAGGGAAAGAATAAAAAAAGAAGTATTTGGTATATTAGGAATAGTTTATGCAATAATTTCTATTGGGTTATTAGGGTTTATTGTTTGAGGTCATCATATGTTTACTGTTGGAATAGATGTTGATACTCGTGCATATTTTACTTCTGCAACAATAATTATTGCTGTTCCTACTGGAATTAAAATTTTTAGATGATTAGCTTCAATAAGTGGAATAAAGGTAAAAATAAATGTATCAAATTTATGAATTTTAGGATTTATTTTTTTATTTACTTTAGGAGGATTAACAGGTATTGTTTTATCAAATTCTTCAATTGATATTGTTTTACATGATACATATTA-------…
40P_4	POP	receptive	JuanGal1	2016-08-01	Pegoscapus gemellus B	GAAGTTTATATTTTAATTTTACCTGGATTTGGATTAGTTTCTCATATAATTTGTAGGGAAAGAATAAAAAAAGAAGTATTTGGTATATTAGGAATAGTTTATGCAATAATTTCTATTGGATTATTAGGATTTATTGTTTGAGGTCATCATATGTTTACTGTTGGAATAGATGTTGATACTCGTGCATATTTTACTTCTGCTACAATAATTATTGCTGTTCCTACTGGAATTAAAATTTTTAGATGGTTAGCTTCAATAAGTGGAATAAAGGTAAAAATAAATGTATCAAATTTATGAATTTTAGGATTTATTTTTTTATTTACTTTAGGAGGATTAACAGGTATTGTTTTATCAAATTCTTCAATTGATATTGTTTTACATGATACTTATTATGTTGTT…
41P_1	POP	receptive	JuanGal1	2016-08-07	Pegoscapus sp. new (Closest to pertusa from Mexico)	GAAGTTTATATTTTAATTTTACCTGGATTTGGATTAATTTCTCATATAATTTGTAGGGAAAGAATAAAAAAAGAAGTATTTGGAATATTAGGAATAGTTTATGCAATAATTTCAATTGGTGTATTGGGATTTATTGTGTGAGGTCATCATATGTTTACTGTAGGAATGGATGTTGATACTCGAGCATATTTTACTTCAGCAACTATAATTATTGCTGTTCCTACTGGAATTAAAATTTTTAGATGATTAGCATCAATAAGTGGAATAAAAATTAATATAAATGTTTCAAATTTATGAATTTTAGGATTTATTTTTTTATTTACTTTAGGTGGATTAACTGGAATTGTATTATCAAATTCATCTATTGATATTATTCTTCATGATACATATTATGTTGTT…
41P_2	POP	receptive	JuanGal1	2016-08-07
41P_3	POP	receptive	JuanGal1	2016-08-07
41P_4	POP	receptive	JuanGal1	2016-08-07	Pegoscapus gemellus B	GAAGTATATATTTTAATTTTACCTGGATTTGGATTAGTTTCTCATATAATTTGTAGGGAAAGAATAAAAAAAGAAGTATTTGGTATATTAGGAATAGTTTATGCAATAATTTCTATTGGATTATTAGGATTTATTGTTTGAGGTCATCATATGTTTACTGTTGGAATAGATGTTGATACTCGTGCATATTTTACTTCTGCAACAATAATTATTGCTGTTCCTACTGGAATTAAAATTTTTAGATGGTTAGCTTCAATAAGTGGAATAAAGGTAAAAATAAATGTATCAAATTTATGAATTTTAGGATTTATTTTTTTATTTACTTTAGGAGGATTAACAGGTATTGTTTTATCAAATTCTTCAATTGATATTGTTTTACATGATACTTATTATGTTGTT…
41P_5	POP	receptive	JuanGal1	2016-08-07	Pegoscapus gemellus B	GAAGTTTATATTTTAATTTTACCTGGATTTGGATTAGTTTCTCATATAATTTGTAGGGAAAGAATAAAAAAAGAAGTATTTGGTATATTAGGAATAGTTTATGCAATAATTTCTATTGGATTATTAGGATTTATTGTTTGAGGTCATCATATGTTTACTGTTGGAATAGATGTTGATACTCGTGCATATTTTACTTCTGCAACAATAATTATTGCTGTTCCTACTGGAATTAAAATTTTTAGATGGTTAGCTTCAATAAGTGGAATAAAGGTAAAAATAAATGTATCAAATTTATGAATTTTAGGATTTATTTTTTTATTTACTTTAGGAGGATTAACAGGTATTGTTTTATCAAATTCTTCAATTGATATTGTTTTACATGATACTTATTATGTTGTT…
41P_6	POP	receptive	JuanGal1	2016-08-07
41P_7	POP	receptive	JuanGal1	2016-08-07	Pegoscapus gemellus B	GAAGTTTATATTTTAATTTTACCTGGATTTGGATTAGTTTCTCATATAATTTGTAGGGAAAGAATAAAAAAAGAAGTATTTGGTATATTAGGAATAGTTTATGCAATAATTTCTATTGGGTTATTAGGATTTATTGTTTGAGGTCATCATATGTTTACTGTTGGAATAGATGTTGATACTCGTGCATATTTTACTTCTGCAACAATAATTATTGCTGTTCCTACTGGAATTAAAATTTTTAGATGGTTAGCTTCAATAAGTGGAATAAAGGTAAAAATAAATGTATCAAATTTATGAATTTTAGGATTTATTTTTTTATTTACTTTAGGAGGATTAACAGGTATTGTTTTATCAAATTCTTCAATTGATATTGTTTTACATGATACTTATTATGTTGTT…
42P_1	POP	receptive	JuanGal1	2016-07-28	Pegoscapus gemellus B	GAAGTTTATATTTTAATTTTACCTGGATTTGGATTAGTTTCTCATATAATTTGTAGGGAAAGAATAAAAAAAGAAGTATTTGGTATATTAGGAATAGTTTATGCAATAATTTCTATTGGGTTATTAGGATTTATTGTTTGAGGTCATCATATGTTTACTGTTGGAATAGATGTTGATACTCGTGCATATTTTACTTCTGCAACAATAATTATTGCTGTTCCTACTGGAATTAAAATTTTTAGATGGTTAGCTTCAATAAGTGGAATAAAGGTAAAAATAAATGTATCAAATTTATGAATTTTAGGATTTATTTTTTTATTTACTTTAGGAGGATTAACAGGTATTGTTTTATCAAATTCTTCAATTGATATTGTTTTACATGATACTTATTATGTTGTT…
42P_2	POP	receptive	JuanGal1	2016-07-28	Pegoscapus gemellus B	GAAGTTTATATTTTAATTTTACCTGGATTTGGATTAGTTTCTCATATAATTTGTAGGGAAAGAATAAAAAAAGAAGTATTTGGTATATTAGGAATAGTTTATGCAATAATTTCTATTGGGTTATTAGGATTTATTGTTTGAGGTCATCATATGTTTACTGTTGGGATAGATGTTGATACTCGTGCATATTTTACTTCTGCAACAATAATTATTGCTGTTCCTACTGGAATTAAAATTTTTAGATGGTTAGCTTCAATAAGTGGAATAAAGGTAAAAATAAATGTATCAAATTTATGAATTTTAGGATTTATTTTTTTATTTACTTTAGGAGGATTAACAGGTATTGTTTTATCAAATTCTTCAATTGATATTGTTTTACATGATACTTATTATGTTGTT…
42P_3	POP	receptive	JuanGal1	2016-07-28	Pegoscapus gemellus B	GAAGTTTATATTTTAATTTTACCTGGATTTGGATTAGTTTCTCATATAATTTGTAGGGAAAGAATAAAAAAAGAAGTATTTGGTATATTAGGTATAGTTTATGCAATAATTTCTATTGGGTTATTAGGATTTATTGTTTGAGGTCATCATATGTTTACTGTTGGAATAGATGTTGATACTCGTGCATATTTTACTTCTGCAACAATAATTATTGCTGTTCCTACTGGAATTAAAATTTTTAGATGGTTAGCTTCAATAAGTGGAATAAAGGTAAAAATAAATGTATCAAATTTATGAATTTTAGGATTTATTTTTTTATTTACTTTAGGAGGATTAACAGGTATTGTTTTATCAAATTCTTCAATTGATATTGTTTTACATGATACTTATTATGTTGTT…
42P_4	POP	receptive	JuanGal1	2016-07-28	Pegoscapus gemellus B	GAAGTATATATTTTAATTTTACCTGGATTTGGATTAGTTTCTCATATAATTTGTAGGGAAAGAATAAAAAAAGAAGTATTTGGTATATTAGGAATAGTTTATGCAATAATTTCTATTGGGTTATTAGGATTTATTGTTTGAGGTCATCATATGTTTACTGTTGGAATAGATGTTGATACTCGTGCATATTTTACTTCTGCAACAATAATTATTGCTGTTCCTACTGGAATTAAAATTTTTAGATGGTTAGCTTCAATAAGTGGAATAAAGGTAAAAATAAATGTATCAAATTTATGAATTTTAGGATTTATTTTTTTATTTACTTTAGGAGGATTAACAGGTATTGTTTTATCAAATTCTTCAATTGATATTGTTTTACATGATACTTATTATGTTGTT…
42P_5	POP	receptive	JuanGal1	2016-07-28	Pegoscapus gemellus B	GAAGTTTATATTTTAATTTTACCTGGATTTGGATTAGTTTCTCATATAATTTGTAGGGAAAGAATAAAAAAAGAAGTATTTGGTATATTAGGAATAGTTTATGCAATAATTTCTATTGGGTTATTAGGATTTATTGTTTGAGGTCATCATATGTTTACTGTTGGAATAGATGTTGATACTCGTGCATATTTTACTTCTGCAACAATAATTATTGCTGTTCCTACTGGAATTAAAATTTTTAGATGGTTAGCTTCAATAAGTGGAATAAAGGTAAAAATAAATGTATCAAATTTATGAATTTTAGGATTTATTTTTTTATTTACTTTAGGAGGATTAACAGGTATTGTTTTATCAAATTCTTCAATTGATATTGTTTTACATGATACTTATTATGTTGTT…
42P_6	POP	receptive	JuanGal1	2016-07-28	Pegoscapus gemellus B	GAAGTTTATATTTTAATTTTACCTGGATTTGGATTAGTTTCTCATATAATTTGTAGGGAAAGAATAAAAAAAGAAGTATTTGGTATATTAGGTATAGTTTATGCAATAATTTCTATTGGGTTATTAGGATTTATTGTTTGAGGTCATCATATGTTTACTGTTGGAATAGATGTTGATACTCGTGCATATTTTACTTCTGCAACAATAATTATTGCTGTTCCTACTGGAATTAAAATTTTTAGATGGTTAGCTTCAATAAGTGGAATAAAGGTAAAAATAAATGTATCAAATTTATGAATTTTAGGATTTATTTTTTTATTTACTTTAGGAGGATTAACAGGTATTGTTTTATCAAATTCTTCAATTGATATTGTTTTACATGATACTTATTATGTTGTT…
43P_1	POP	receptive	JuanGal1	2016-07-29	Pegoscapus gemellus B	GAAGTTTATATTTTAATTTTACCTGGATTTGGATTAGTTTCTCATATAATTTGTAGGGAAAGAATAAAAAAAGAAGTATTTGGTATATTAGGAATAGTTTATGCAATAATTTCTATTGGGTTATTAGGATTTATTGTTTGAGGTCATCATATGTTTACTGTTGGAATAGATGTTGATACTCGTGCATATTTTACTTCTGCAACAATAATTATTGCTGTTCCTACTGGAATTAAAATTTTTAGATGGTTAGCTTCAATAAGTGGAATAAAGGTAAAAATAAATGTATCAAATTTATGAATTTTAGGATTTATTTTTTTATTTACTTTAGGAGGATTAACAGGTATTGTTTTATCAAATTCTTCAATTGATATTGTTTTACATGATACTTATTATGTTGTT…
43P_2	POP	receptive	JuanGal1	2016-07-29	Pegoscapus gemellus B	GAAGTTTATATTTTAATTTTACCTGGATTTGGATTAGTTTCTCATATAATTTGTAGGGAAAGAATAAAAAAAGAAGTATTTGGTATATTAGGAATAGTTTATGCAATAATTTCTATTGGGTTATTAGGATTTATTGTTTGAGGTCATCATATGTTTACTGTTGGAATAGATGTTGATACTCGTGCATATTTTACTTCTGCAACAATAATTATTGCTGTTCCTACTGGAATTAAAATTTTTAGATGGTTAGCTTCAATAAGTGGAATAAAGGTAAAAATAAATGTATCAAATTTATGAATTTTAGGATTTATTTTTTTATTTACTTTAGGAGGATTAACAGGTATTGTTTTATCAAATTCTTCAATTGATATTGTTTTACATGATACTTATTATGTTGTT…
43P_3	POP	receptive	JuanGal1	2016-07-29	Pegoscapus gemellus B	GAAGTTTATATTTTAATTTTACCTGGATTTGGATTAGTTTCTCATATAATTTGTAGGGAAAGAATAAAAAAAGAAGTATTTGGTATATTAGGAATAGTTTATGCAATAATTTCTATTGGGTTATTAGGATTTATTGTTTGAGGTCATCATATGTTTACTGTTGGGATAGATGTTGATACTCGTGCATATTTTACTTCTGCAACAATAATTATTGCTGTTCCTACTGGAATTAAAATTTTTAGATGGTTAGCTTCAATAAGTGGAATAAAGGTAAAAATAAATGTATCAAATTTATGAATTTTAGGATTTATTTTTTTATTTACTTTAGGAGGATTAACAGGTATTGTTTTATCAAATTCTTCAATTGATATTGTTTTACATGATACTTATTATGTTGTT…
44P_1	POP	sterile	BV11	2017-07-16	Tetrapus costaricanus	GAAGTTTATATTTTAATTTTACCAGGATTTGGGTTAGTATCACATATAATTTGTAATGAGAGAATAAAAAAAGAAGTGTTTGGAGCCATAGGAATAATCTATGCAATAATTTCTATTGGAGTTTTAGGATTTATTGTTTGAGGACATCATATATTTACTGTAGGAATAGATGTTGATACTCGAGCTTATTTTACTTCAGCAACAATAATTATTGCAGTACCTACTGGTATTAAAATTTTTAGATGATTAGCTTCAATAAATGGAATAAAATTAAAAATATCCGTAACAAATTTATGAGTTTTAGGATTTATTTTTTTATTTACTATAGGTGGTTTAACTGGAATTATTTTATCAAATTCTTCAATTGATATTATTTTACATGATACATATTATGTGGTA…
45P_1	POP	sterile	BV11	2017-07-16	Pegoscapus hoffmeyeri B	GAGGTTTATATTTTAATTTTACCTGGATTTGGTTTAGTTTCACATATAATTTGTAGAGAAAGAATAAAAAAAGAAGTATTTGGAATGTTAGGAATAATTTATGCAATAATTTCTATTGGGGTTTTAGGTTTTATTGTTTGAGGTCATCATATATTTACTGTTGGTATAGATGTTGATACTCGAGCTTATTTTACTTCTGCTACAATAATTATTGCAGTTCCTACTGGAATTAAAATTTTTAGATGATTAGCTTCTATAAGTGGAATAAAGATTAAAATRAATGTTGCTAATTTRTGAATTTTAGGATTTATTTTTTTATTTACTTTAGGTGGATTAACAGGAATTGTRTTATCTAATTCTTCAATTGATATTGTWTTACATGATACTTATTATGTAGTT…
45P_2	POP	sterile	BV11	2017-07-16	Pegoscapus hoffmeyeri B	GAGGTTTATATTTTAATTTTACCTGGATTTGGTTTAGTTTCACATATAATTTGTAGAGAAAGAATAAAAAARGAAGTATTTGGAATGTTAGGAATAATTTATGCAATAATTTCTATTGGGGTTTTAGGTTTTATTGTTTGAGGTCATCATATATTTACTGTTGGTATAGATGTTGATACTCGAGCTTATTTTACTTCTGCTACAATAATTATTGCAGTTCCTACTGGAATTAAAATTTTTAGATGATTAGCTTCTATAAGTGGAATAAAGATTAAAATRAATGTTGCTAATTTRTGAATTTTAGGATTTATTTTTTTATTTACTTTAGGTGGATTAACAGGAATTGTGTTATCTAATTCTTCAATTGATATTGTTTTACATGATACTTATTATGTAGTT…
45P_3	POP	sterile	BV11	2017-07-16	Pegoscapus hoffmeyeri A	GAAGTTTATATTTTAATTTTACCTGGATTTGGATTAGTTTCTCATATAATTTGTAGTGAAAGAATAAAAAAAGAAGTATTTGGAATATTAGGAATAATTTATGCAATAATTTCTATTGGAGTTTTAGGTTTTATTGTTTGAGGACATCATATATTTACTGTTGGTATAGATGTTGATACTCGAGCTTATTTTACTTCTGCAACTATAATTATTGCAGTTCCTACTGGAATTAAAATTTTTAGATGATTAGCTTCAATAAGTGGAATAAAAATAAAAATAAATGTTGCTAATTTATGAATTTTGGGTTTTATTTTTTTATTTACTTTAGGTGGATTAACAGGAATTGTATTATCTAATTCTTCAATTGATATTGTTTTACATGATACTTATTATGTAGTT…
45P_4	POP	sterile	BV11	2017-07-16	Tetrapus ecuadoranus	GAAGTATATATTTTAATTTTACCAGGATTTGGATTAGTTTCTCATATAATTTGTAATGAAAGAATAAAAAAAGAAGTTTTTGGGGCTATAGGAATAATTTATGCAATAATTTCAATTGGAGTTTTAGGATTTATTGTATGAGGACATCATATATTTACAGTTGGAATAGATGTTGATACTCGAGCATATTTTACTTCTGCAACTATAATTATTGCTGTTCCTACAGGAATTAAAATTTTTAGTTGATTAGCATCTATAAATGGAATAAAAGTAAAAATATCTGTAACAAATTTATGAGTTTTAGGTTTTATTTTTTTATTTACTATAGGAGGATTAACTGGAATTATTTTATCAAATTCATCAATTGACATTATTTTACATGATACATATTATGTAGTT…
45P_5	POP	sterile	BV11	2017-07-16	Pegoscapus grandii sp. B	GAAGTTTATATTTTAATTYTTCCTGGATTTGGAMTAGTATCCCATATAATTTGTAGAGAAAGAATAAAAAAAGAAGTATTTGGAATATTAGGAATAGTTTATGCAATAATTTCAATTGGAGTATTAGGATTTATTGTTTGATGACATCATATATTTACAGTTGGAATGGATGTTGATACTCGAGCTTATTTTACTCCAGTAACTATAATTATCGCAGTTCCTACTGGAATTAAAATTTTTAGATGGTTAGCTTCAATAAGTGGAATAAAAATTAAATTAAATGTTTCTAATTTATGAATTTTAGGATTTATTTTTTTATTTACTTTAGGAGGGTTAACTGGAATTGTTTTATCTAATTCTTCTATTGACATTGTTCTTCATGATACTTATTATGTTGTT…
45P_6	POP	sterile	BV11	2017-07-16	Pegoscapus estherae	GAAGTTTATATTTTAATTTTACCTGGATTTGGATTAATTTCTCATATAATTTGTAGAGAAAGAATAAAAAAGGAAGTATTTGGAATATTAGGAATAGTTTATGCAATAATTTCTATTGGTGTTTTAGGATTTATTGTTTGAGGACATCATATATTTACAGTTGGTATAGATGTAGATACTCGTGCTTATTTTACTTCTGCAACTATAATTATTGCTGTACCTACTGGGATTAAAATTTTTAGATGATTAGCATCTATAAGAGGAATAAAAATTAAATTAAATGTTTCTAATTTATGAATTTTAGGATTTATTTTTTTATTTACTTTAGGAGGATTAACTGGAATTATTTTATCAAATTCTTCTATTGATATTGTTTTACATGATACTTATTATGTTGTT…
46P_1	POP	sterile	BV11	2017-07-07	Tetrapus costaricanus	GAAGTTTATATTTTAATTTTACCAGGATTTGGGTTAGTATCACATATAATTTGTAATGAAAGAATAAAAAAAGAAGTGTTTGGAGCCATAGGAATAATCTATGCAATAATTTCTATTGGAGTTTTAGGATTTATTGTTTGAGGACATCATATATTTACTGTAGGAATAGATGTTGATACTCGAGCTTATTTTACTTCAGCAACAATAATTATTGCAGTACCTACTGGTATTAAAATTTTTAGATGATTAGCTTCAATAAATGGAATAAAATTAAAAATATCCGTAACAAATTTATGAGTTTTAGGATTTATTTTTTTATTTACTATAGGTGGTCTAACTGGAATTATTTTATCAAATTCTTCAATTGATATTATTTTACATGATACATATTATGTGGTA…
46P_2	POP	sterile	BV11	2017-07-07	Pegoscapus sp. new (at base of orozcoi and gemellus A)	GAAGTTTATATTTTAATTTTACCTGGATTTGGATTAATTTCTCATATAATTTGTAGAGAAAGAATAAAAAAAGAAGTTTTTGGAATATTAGGAATAATTTATGCTATAATTTCTATTGGTTTATTAGGATTTATTGTTTGAGGTCATCATATATTTACTGTAGGAATAGATGTTGATACACGAGCTTATTTTACTTCAGCAACAATAATTATTGCTGTTCCTACTGGGATTAAAATTTTTAGATGATTAGCTTCAATAAGTGGAATAAAGATTAAAATAAATGTATCAAATTTATGAATTTTAGGATTTATTTTTTTATTTACTTTAGGAGGGTTAACAGGAATTGTTTTATCTAATTCTTCAATTGACATTGTTCTTCATGATACTTATTATGTTGTT…
47P_1	POP	sterile	JuanGal1	2017-07-08	Pegoscapus gemellus B	GAAGTTTATATTTTAATTTTACCTGGATTTGGATTAGTTTCTCATATAATTTGTAGGGAAAGAATAAAAAAAGAAGTATTTGGTATATTAGGAATAGTTTATGCAATAATTTCTATTGGGTTATTAGGATTTATTGTTTGAGGTCATCATATGTTTACTGTTGGAATAGATGTTGATACTCGTGCATATTTTACTTCTGCAACAATAATTATTGCTGTTCCTACTGGAATTAAAATTTTTAGATGGTTAGCTTCAATAAGTGGAATAAAGGTAAAAATAAATGTATCAAATTTATGAATTTTAGGATTTATTTTTTTATTTACTTTAGGAGGATTAACAGGTATTGTTTTATCAAATTCTTCAATTGATATTGTTTTACATGATACTTATTATGTTGTT…
47P_2	POP	sterile	JuanGal1	2017-07-08	Pegoscapus gemellus B	GAAGTTTATATTTTAATTTTACCTGGATTTGGGTTAGTTTCTCATATAATTTGTAGGGAAAGAATAAAAAAAGAAGTATTTGGTATATTAGGAATAGTTTATGCAATAATTTCTATTGGGTTATTAGGGTTTATTGTTTGAGGTCATCATATGTTTACTGTTGGAATAGATGTTGATACTCGTGCATATTTTACTTCTGCAACAATAATTATTGCTGTTCCTACTGGAATTAAAATTTTTAGATGATTAGCTTCAATAAGTGGAATAAAGGTAAAAATAAATGTATCAAATTTATGAATTTTAGGATTTATTTTTTTATTTACTTTAGGAGGATTAACAGGTATTGTTTTATCAAATTCTTCAATTGATATTGTTTTACATGATACTTATTATGTTGTT…
47P_3	POP	sterile	JuanGal1	2017-07-08	Pegoscapus gemellus B	GAAGTTTATATTTTAATTTTACCTGGATTTGGATTAGTTTCTCATATAATTTGTAGGGAAAGAATAAAAAAAGAAGTATTTGGTATATTAGGAATAGTTTATGCAATAATTTCTATTGGGTTATTAGGATTTATTGTTTGAGGTCATCATATGTTTACTGTTGGAATAGATGTTGATACTCGTGCATATTTTACTTCTGCAACAATAATTATTGCTGTTCCTACTGGAATTAAAATTTTTAGATGGTTAGCTTCAATAAGTGGAATAAAGGTAAAAATAAATGTATCAAATTTATGAATTTTAGGATTTATTTTTTTATTTACTTTAGGAGGATTAACAGGTATTGTTTTATCAAATTCTTCAATTGATATTGTTTTACATGATACTTATTATGTTGTT…
47P_4	POP	sterile	JuanGal1	2017-07-08	Pegoscapus gemellus B	GAAGTTTATATTTTAATTTTACCTGGATTTGGATTAGTTTCTCATATAATTTGTAGGGAAAGAATAAAAAAAGAAGTATTTGGTATATTAGGAATAGTTTATGCAATAATTTCTATTGGGTTATTAGGATTTATTGTTTGAGGTCATCATATGTTTACTGTTGGTATAGATGTTGATACTCGTGCATATTTTACTTCTGCAACAATAATTATTGCTGTTCCTACTGGAATTAAAATTTTTAGATGGTTAGCTTCAATAAGTGGAATAAAGGTAAAAATAAATGTATCAAATTTATGAATTTTAGGATTTATTTTTTTATTTACTTTAGGAGGATTAACAGGTATTGTTTTATCAAATTCTTCAATTGATATTGTTTTACATGATACTTATTATGTTGTT…
47P_5	POP	sterile	JuanGal1	2017-07-08	Pegoscapus gemellus B	GAAGTTTATATTTTAATTTTACCTGGATTTGGGTTAGTTTCTCATATAATTTGTAGGGAAAGAATAAAAAAAGAAGTATTTGGTATATTAGGAATAGTTTATGCAATAATTTCTATTGGGTTATTAGGGTTTATTGTTTGAGGTCATCATATGTTTACTGTTGGAATAGATGTTGATACTCGTGCATATTTTACTTCTGCAACAATAATTATTGCTGTTCCTACTGGAATTAAAATTTTTAGATGATTAGCTTCAATAAGTGGAATAAAGGTAAAAATAAATGTATCAAATTTATGAATTTTAGGATTTATTTTTTTATTTACTTTAGGAGGATTAACAGGTATTGTTTTATCAAATTCTTCAATTGATATTGTTTTACATGATACTTATTATGTTGTT…
48P_1	POP	sterile	JuanGal1	2017-07-10	Pegoscapus gemellus B	GAAGTTTATATTTTAATTTTACCTGGATTTGGATTAGTTTCTCATATAATTTGTAGGGAAAGAATAAAAAAAGAAGTATTTGGTATATTAGGAATAGTTTATGCAATAATTTCTATTGGGTTATTAGGATTTATTGTTTGAGGTCATCATATGTTTACTGTTGGAATAGATGTTGATACTCGTGCATATTTTACTTCTGCAACAATAATTATTGCTGTTCCTACTGGAATTAAAATTTTTAGATGGTTAGCTTCAATAAGTGGAATAAAGGTAAAAATAAATGTATCAAATTTATGAATTTTAGGATTTATTTTTTTATTTACTTTAGGAGGATTAACAGGTATTGTTTTATCAAATTCTTCAATTGATATTGTTTTACATGATACTTATTATGTTGTT…
48P_2	POP	sterile	JuanGal1	2017-07-10	Pegoscapus gemellus B	GAAGTTTATATTTTAATTTTACCTGGATTTGGATTAGTTTCTCATATAATTTGTAGGGAAAGAATAAAAAAAGAAGTATTTGGTATATTAGGAATAGTTTATGCAATAATTTCTATTGGGTTATTAGGATTTATTGTTTGAGGTCATCATATGTTTACTGTTGGAATAGATGTTGATACTCGTGCATATTTTACTTCTGCAACAATAATTATTGCTGTTCCTACTGGAATTAAAATTTTTAGATGGTTAGCTTCAATAAGTGGAATAAAGGTAAAAATAAATGTATCAAATTTATGAATTTTAGGATTTATTTTTTTATTTACTTTAGGAGGATTAACAGGTATTGTTTTATCAAATTCTTCAATTGATATTGTTTTACATGATACTTATTATGTTGTT…
49P_1	POP	sterile	JuanGal1	2017-07-19
49P_2	POP	sterile	JuanGal1	2017-07-19
4P	POP	intermediate	POP_BCI2	2016-11-04	Pegoscapus gemellus B	GAAGTTTATATTTTAATTTTACCTGGATTTGGATTAGTTTCTCATATAATTTGTAGGGAAAGAATAAAAAAAGAAGTATTTGGTATATTAGGAATAGTTTATGCAATAATTTCTATTGGGTTATTAGGATTTATTGTTTGAGGTCATCATATGTTTACTGTTGGAATAGATGTTGATACTCGTGCATATTTTACTTCTGCAACAATAATTATTGCTGTTCCTACTGGAATTAAAATTTTTAGATGGTTAGCTTCAATAAGTGGAATAAAGGTAAAAATAAATGTATCAAATTTATGAATTTTAGGATTTATTTTTTTATTTACTTTAGGAGGATTAACAGGTATTGTTTTATCAAATTCTTCAATTGATATTGTTTTACATGATACTTATTATGTTGTT…
4P_1	POP	intermediate	POP_BCI2	2016-11-04	Pegoscapus gemellus B	GAAGTTTATATTTTAATTTTACCTGGATTTGGATTAGTTTCTCATATAATTTGTAGGGAAAGAATAAAAAAAGAAGTATTTGGTATATTAGGAATAGTTTATGCAATAATTTCTATTGGGTTATTAGGATTTATTGTTTGAGGTCATCATATGTTTACTGTTGGAATAGATGTTGATACTCGTGCATATTTTACTTCTGCAACAATAATTATTGCTGTTCCTACTGGAATTAAAATTTTTAGATGGTTAGCTTCAATAAGTGGAATAAAGGTAAAAATAAATGTATCAAATTTATGAATTTTAGGATTTATTTTTTTATTTACTTTAGGAGGATTAACAGGTATTGTTTTATCAAATTCTTCAATTGATATTGTTTTACATGATACTTATTATGTTGTT…
50P	POP	sterile	JuanGal1	2017-07-08
51P_1	POP	sterile	JuanGal1	2017-07-19	Tetrapus costaricanus	GAAGTTTATATTTTAATTTTACCAGGATTTGGATTAGTATCACATATAATTTGTAATGAAAGAATAAAAAAAGAAGTGTTTGGAGCCATAGGAATAATCTATGCAATAATTTCTATTGGAGTTTTAGGATTTATTGTTTGAGGACATCACATATTTACTGTAGGAATAGATGTTGATACTCGAGCTTATTTTACTTCAGCAACAATAATTATTGCAGTACCTACTGGTATTAAAATTTTTAGATGATTAGCTTCAATAAATGGAATAAAATTAAAAATATCCGTAACAAATTTATGAGTTTTAGGATTTATTTTTTTATTTACTATAGGAGGTCTAACTGGAATTATTTTATCAAATTCTTCAATTGATATTATTTTACATGATACATATTATGTGGTA…
51P_2	POP	sterile	JuanGal1	2017-07-19	Tetrapus sp. (similar to W11.A3)	GAAGTATATATTTTAATTCTTCCAGGATTTGGGTTAGTATCTCATATAATTTGTAATGAAAGAATAAAAAAGGAAGTATTTGGTGCAATAGGAATAATTTATGCAATAATTTCTATTGGAGTACTTGGATTTATTGTATGAGGACATCATATATTTACGGTAGGAATAGATGTTGATACCCGAGCTTATTTTACTTCAGCAACTATAATTATTGCTGTTCCTACGGGAATTAAAATTTTTAGATGATTAGCTTCAATAAATGGAATAAAAGTAAAAATATCTGTTACTAATTTATGAGTATTAGGATTTATTTTTTTATTTACAATTGGAGGGCTAACAGGAATTATTTTATCAAATTCTTCAATTGATATTATTTTACATGATACATATTATGTAGTA…
51P_3	POP	sterile	JuanGal1	2017-07-19
51P_4	POP	sterile	JuanGal1	2017-07-19	Tetrapus ecuadoranus	GAAGTATATATTTTAATTTTACCAGGATTTGGATTAGTTTCTCATATAATTTGTAATGAAAGAATAAAAAAAGAAGTTTTTGGGGCTATAGGAATAATTTATGCAATAATTTCAATTGGAGTTTTAGGATTTATTGTATGAGGACATCATATATTTACAGTTGGAATAGATGTTGATACTCGAGCATATTTTACTTCTGCAACTATAATTATTGCTGTTCCTACAGGAATTAAAATTTTTAGTTGATTAGCATCTATAAATGGAATAAAAGTAAAAATATCTGTAACAAATTTATGAGTTTTAGGTTTTATTTTTTTATTTACTATAGGAGGATTAACTGGAATTATTTTATCAAATTCATCAATTGACATTATTTTACATGATACATATTATGTAGTT…
51P_5	POP	sterile	JuanGal1	2017-07-19
51P_6	POP	sterile	JuanGal1	2017-07-19	Pegoscapus gemellus B	GAAGTTTATATTTTAATTTTACCTGGATTTGGGTTAGTTTCTCATATAATTTGTAGGGAAAGAATAAAAAAAGAAGTATTTGGTATATTAGGAATAGTTTATGCAATAATTTCTATTGGGTTATTAGGGTTTATTGTTTGAGGTCATCATATGTTTACTGTTGGAATAGATGTTGATACTCGTGCATATTTTACTTCTGCAACAATAATTATTGCTGTTCCTACTGGAATTAAAATTTTTAGATGATTAGCTTCAATAAGTGGAATAAAGGTAAAAATAAATGTATCAAATTTATGAATTTTAGGATTTATTTTTTTATTTACTTTAGGAGGATTAACAGGTATTGTTTTGTCAAATTCTTCAATTGATATTGTTTTACATGATACTTATTATGTTGTT…
51P_7	POP	sterile	JuanGal1	2017-07-19
51P_8	POP	sterile	JuanGal1	2017-07-19	Pegoscapus gemellus B	GAAGTTTATATTTTAATTTTACCTGGATTTGGATTAGTCTCTCATATAATTTGTAGGGAAAGAATAAAAAAAGAAGTATTTGGTATATTAGGAATAGTTTATGCAATAATTTCTATTGGATTATTAGGATTTATTGTTTGAGGTCATCATATGTTTACTGTTGGAATAGATGTTGATACTCGTGCATATTTTACTTCTGCAACAATAATTATTGCTGTTCCAACTGGAATTAAAATTTTTAGATGATTAGCTTCAATAAGTGGAATAAAAGTAAAAATAAATGTATCAAATTTATGAATTTTAGGATTTATTTTTTTATTTACTTTAGGAGGATTAACAGGTATTGTTTTATCAAATTCTTCAATTGATATTGTTTTACATGATACTTATTATGTTGTT…
51P_9	POP	sterile	JuanGal1	2017-07-19	Pegoscapus gemellus B	GAAGTTTATATTTTAATTTTACCTGGATTTGGATTAGTTTCTCATATAATTTGTAGGGAAAGAATAAAAAAAGAAGTATTTGGTATATTAGGAATAGTTTATGCAATAATTTCTATTGGGTTATTAGGATTTATTGTTTGAGGTCATCATATGTTTACTGTTGGAATAGATGTTGATACTCGTGCATATTTTACTTCTGCAACAATAATTATTGCTGTTCCCACTGGAATTAAAATTTTTAGATGGTTAGCTTCAATAAGTGGAATAAAGGTAAAAATAAATGTATCAAATTTATGAATTTTAGGATTTATTTTTTTATTTACTTTAGGAGGATTAACAGGTATTGTTTTATCAAATTCTTCAATTGATATTGTTTTACATGATACTTATTATGTTGTT…
52P_1	POP	sterile	BV11	2017-08-09	Tetrapus costaricanus	GAAGTTTATATTTTAATTTTACCAGGATTTGGGTTAGTATCACATATAATTTGTAATGAAAGAATAAAAAAAGAAGTGTTTGGAGCCATAGGAATAATCTATGCAATAATTTCTATTGGAGTTTTAGGATTTATTGTTTGAGGACATCATATATTTACTGTAGGAATAGATGTTGATACTCGAGCTTATTTTACTTCAGCAACAATAATTATTGCAGTACCTACTGGTATTAAAATTTTTAGATGATTAGCTTCAATAAATGGAATAAAATTAAAAATATCCGTAACAAATTTATGAGTTTTAGGATTTATTTTTTTATTTACTATAGGTGGTCTAACTGGAATTATTTTATCAAATTCTTCAATTGATATTATTTTACATGATACATATTATGTGGTA…
52P_2	POP	sterile	BV11	2017-08-09	Pegoscapus gemellus B	GAAGTTTATATTTTAATTTTACCTGGATTTGGATTAGTTTCTCATATAATTTGTAGGGAAAGAATAAAAAAAGAAGTATTTGGTATATTAGGAATAGTTTATGCAATAATTTCTATTGGGTTATTAGGATTTATTGTTTGAGGTCATCATATGTTTACTGTTGGAATAGATGTTGATACTCGTGCATATTTTACTTCTGCAACAATAATTATTGCTGTTCCTACTGGAATTAAAATTTTTAGATGGTTAGCTTCAATAAGTGGAATAAAGGTAAAAATAAATGTATCAAATTTATGAATTTTAGGATTTATTTTTTTATTTACTTTAGGAGGATTAACAGGTATTGTTTTATCAAATTCTTCAATTGATATTGTTTTACATGATACTTATTATGTTGTT…
52P_3	POP	sterile	BV11	2017-08-09
52P_4	POP	sterile	BV11	2017-08-09	Tetrapus costaricanus	GAAGTTTATATTTTAATTTTACCAGGATTTGGATTAGTATCACATATAATTTGTAATGAAAGAATAAAAAAGGAAGTGTTTGGAGCCATAGGAATAATCTATGCAATAATTTCTATTGGAGTTTTAGGATTTATTGTTTGAGGACATCACATATTTACTGTAGGAATAGATGTTGATACTCGAGCTTATTTTACTTCAGCAACAATAATTATTGCAGTTCCTACTGGTATTAAAATTTTTAGATGATTAGCTTCAATAAATGGAATAAAATTAAAAATATCCGTAACAAATTTATGAGTTTTAGGATTTATTTTTTTATTTACTATAGGAGGTCTAACTGGAATTATTTTATCAAATTCTTCAATTGATATTATTTTACATGATACATATTATGTGGTA…
52P_5	POP	sterile	BV11	2017-08-09	Pegoscapus gemellus B	GAAGTTTATATTTTAATTTTACCTGGATTTGGATTAGTTTCTCATATAATTTGTAGGGAAAGAATAAAAAAAGAAGTATTTGGTATATTAGGAATAGTTTATGCAATAATTTCTATTGGGTTATTAGGATTTATTGTTTGAGGTCATCATATGTTTACTGTTGGAATAGATGTTGATACTCGTGCATATTTTACTTCTGCAACAATAATTATTGCTGTTCCTACTGGAATTAAAATTTTTAGATGGTTAGCTTCAATAAGTGGAATAAAGGTAAAAATAAATGTATCAAATTTATGAATTTTAGGATTTATTTTTTTATTTACTTTAGGAGGATTAACAGGTATTGTTTTATCAAATTCTTCAATTGATATTGTTTTACATGATACTTATTATGTTGTT…
52P_6	POP	sterile	BV11	2017-08-09	Pegoscapus gemellus B	GAAGTATATATTTTAATTTTACCTGGATTTGGATTAGTTTCTCATATAATTTGTAGGGAAAGAATAAAAAAAGAAGTATTTGGTATATTAGGAATAGTTTATGCAATAATTTCTATTGGGTTATTAGGATTTATTGTTTGAGGTCATCATATGTTTACTGTTGGAATAGATGTTGATACTCGTGCATATTTTACTTCTGCAACAATAATTATTGCTGTTCCTACTGGAATTAAAATTTTTAGATGGTTAGCTTCAATAAGTGGAATAAAGGTAAAAATAAATGTATCAAATTTATGAATTTTAGGATTTATTTTTTTATTTACTTTAGGAGGATTAACAGGTATTGTTTTATCAAATTCTTCAATTGATATTGTTTTACATGATACTTATTATGTTGTT…
52P_7	POP	sterile	BV11	2017-08-09
52P_8	POP	sterile	BV11	2017-08-09	Pegoscapus gemellus B	GAAGTTTATATTTTAATTTTACCTGGATTTGGATTAGTTTCTCATATAATTTGTAGGGAAAGAATAAAAAAAGAAGTATTTGGTATATTAGGAATAGTTTATGCAATAATTTCTATTGGGTTATTAGGATTTATTGTTTGAGGTCATCATATGTTTACTGTTGGAATAGATGTTGATACTCGTGCATATTTTACTTCTGCAACAATAATTATTGCTGTTCCTACTGGAATTAAAATTTTTAGATGGTTAGCTTCAATAAGTGGAATAAAGGTAAAAATAAATGTATCAAATTTATGAATTTTAGGATTTATTTTTTTATTTACTTTAGGAGGATTAACAGGTATTGTTTTATCAAATTCTTCAATTGATATTGTTTTACATGATACTTATTATGTTGTT…
53P_1	POP	sterile	POP_BCI2	2017-08-25	Pegoscapus gemellus B	GAAGTTTATATTTTAATTTTACCTGGATTTGGATTAGTTTCTCATATAATTTGTAGGGAAAGAATAAAAAAAGAAGTATTTGGTATATTAGGAATAGTTTATGCAATAATTTCTATTGGGTTATTAGGATTTATTGTTTGAGGTCATCATATGTTTACTGTTGGAATAGATGTTGATACTCGTGCATATTTTACTTCTGCAACAATAATTATTGCTGTTCCTACTGGAATTAAAATTTTTAGATGGTTAGCTTCAATAAGTGGAATAAAGGTAAAAATAAATGTATCAAATTTATGAATTTTAGGATTTATTTTTTTATTTACTTTAGGAGGATTAACAGGTATTGTTTTATCAAATTCTTCAATTGATATTGTTTTACATGATACTTATTATGTTGTT…
53P_2	POP	sterile	POP_BCI2	2017-08-25	Tetrapus costaricanus	GAAGTTTATATTTTAATTTTACCAGGATTTGGGTTAGTATCACATATAATTTGTAATGAAAGAATAAAAAAAGAAGTGTTTGGAGCCATAGGAATAATCTATGCAATAATTTCTATTGGAGTTTTAGGATTTATTGTTTGAGGACATCATATATTTACTGTAGGAATAGATGTTGATACTCGAGCTTATTTTACTTCAGCAACAATAATTATTGCAGTACCTACTGGTATTAAAATTTTTAGATGATTAGCTTCAATAAATGGAATAAAATTAAAAATATCTGTAACAAATTTATGAGTTTTAGGATTTATTTTTTTATTTACTATAGGTGGTCTAACTGGAATTATTTTATCAAATTCTTCAATTGATATTATTTTACATGATACATATTATGTGGTA…
53P_3	POP	sterile	POP_BCI2	2017-08-25	Tetrapus sp. (similar to W11.A3)	GAAGTATATATTTTAATTCTTCCAGGATTTGGGTTAGTATCTCATATAATTTGTAATGAAAGAATAAAAAAGGAAGTATTTGGTGCAATAGGAATAATTTATGCTATAATTTCTATTGGAGTACTTGGATTTATTGTATGAGGACATCATATATTTACGGTAGGAATAGATGTTGATACCCGAGCTTATTTTACTTCAGCAACTATAATTATTGCTGTTCCTACGGGAATTAAAATTTTTAGATGATTAGCTTCAATAAATGGAATAAAAGTAAAAATATCTGTTACTAATTTATGAGTATTAGGATTTATTTTTTTATTTACAATTGGAGGACTAACAGGAATTATTTTATCAAATTCTTCAATTGATATTATTTTACATGATACATATTATGTAGTA…
53P_4	POP	sterile	POP_BCI2	2017-08-25	Pegoscapus gemellus B	GAAGTTTATATTTTAATTTTACCTGGATTTGGATTAGTTTCTCATATAATTTGTAGGGAAAGAATAAAAAAAGAAGTATTTGGTATATTAGGAATAGTTTATGCAATAATTTCTATTGGGTTATTAGGATTTATTGTTTGAGGTCATCATATGTTTACTGTTGGAATAGATGTTGATACTCGTGCATATTTTACTTCTGCAACAATAATTATTGCTGTTCCTACTGGAATTAAAATTTTTAGATGGTTAGCTTCAATAAGTGGAATAAAGGTAAAAATAAATGTATCAAATTTATGAATTTTAGGATTTATTTTTTTATTTACTTTAGGAGGATTAACAGGTATTGTTTTATCAAATTCTTCAATTGATATTGTTTTACATGATACTTATTATGTTGTT…
54P_1	POP	sterile	POP_BCI2	2017-08-13	Pegoscapus hoffmeyeri B	GAGGTTTATATTTTAATTTTACCTGGATTTGGTTTAGTTTCACATATAATTTGTAGAGAAAGAATAAAAAAGGAAGTATTTGGAATGTTAGGAATAATTTATGCAATAATTTCTATTGGGGTTTTAGGTTTTATTGTTTGAGGTCATCATATATTTACTGTTGGTATAGATGTTGATACTCGAGCTTATTTTACTTCTGCTACAATAATTATTGCAGTTCCTACTGGAATTAAAATTTTTAGATGATTAGCTTCTATAAGTGGAATAAAAATTAAAATGAATGTTGCTAATTTATGAATTTTAGGATTTATTTTTTTATTTACTTTAGGTGGATTAACAGGAATTGTGTTATCTAATTCTTCAATTGATATTGTTTTACATGATACTTATTATGTAGTT…
54P_2	POP	sterile	POP_BCI2	2017-08-13	Pegoscapus hoffmeyeri A	GAAGTTTATATTTTAATTTTACCTGGATTTGGATTAGTTTCTCATATAATTTGTAGTGAAAGAATAAAAAAAGAAGTATTTGGAATATTAGGAATAATTTATGCAATAATTTCTATTGGAGTTTTAGGTTTTATTGTTTGAGGACATCATATATTTACTGTTGGTATAGATGTTGATACTCGAGCTTATTTTACTTCTGCAACTATAATTATTGCAGTTCCTACTGGAATTAAAATTTTTAGATGATTAGCTTCAATAAGTGGAATAAAAATAAAAATAAATGTTGCTAATTTATGAATTTTGGGTTTTATTTTTTTATTTACTTTAGGTGGATTAACAGGAATTGTATTATCTAATTCTTCAATTGATATTGTTTTACATGATACTTATTATGTAGTT…
54P_3	POP	sterile	POP_BCI2	2017-08-13	Pegoscapus lopesi	GAAGTTTATATTTTAATTTTACCTGGATTTGGATTAGTTTCTCATATAATTTGTAGAGAAAGAATAAAAAAAGAGGTATTTGGAATATTAGGAATAGTTTATGCAATAATTTCTATTGGAGTTTTAGGATTTATTGTTTGAGGACATCATATATTTACAGTTGGTATAGATGTTGATACTCGAGCTTATTTTACTTCTGCAACTATAATTATTGCAGTTCCTACAGGTATTAAAATTTTTAGATGATTAGCTTCAATAAGAGGAATAAAAATTAAATTAAATGTTTCAAATTTATGAATTTTAGGATTTATTTTTTTATTTACTTTAGGAGGATTAACAGGTATTGTTTTATCTAATTCTTCAATTGATATTGTATTACATGATACATATTATGTTGTA…
54P_4	POP	sterile	POP_BCI2	2017-08-13	Pegoscapus gemellus C	GAAGTTTATATTTTAATTTTAGCTGGATTTGGTTTAATTTCTCATATAATTTGTAGTGAAAGAATAAAAAAAGAAGTATTTGGAATATTAGGAATAATTTATGCAATGATTTCAATTGGATTATTAGGATTTATTGTTTGAGGTCATCATATATTTACTGTAGGAATAGATGTAGATACTCGAGCATATTTTACTTCTGCAACAATAATTATTGCTGTTCCTACTGGAATTAAAATTTTTAGATGATTAGCTTCAATAAGTGGAATAAAAATTAAGATAAATGTTTCTAATTTATGAATTTTAGGATTTATTTTTTTATTTACTTTAGGTGGACTTACAGGAATTGTATTATCAAATTCTTCAATTGATATTGTTCTTCATGATACATATTATGTTGTT…
55P_1	POP	sterile	POP_BCI2	2017-08-19	Pegoscapus gemellus B	GAAGTTTATATTTTAATTTTACCTGGATTTGGATTAGTTTCTCATATAATTTGTAGGGAAAGAATAAAAAAAGAAGTATTTGGTATATTAGGAATAGTTTATGCAATAATTTCTATTGGGTTATTAGGATTTATTGTTTGAGGTCATCATATGTTTACTGTTGGAATAGATGTTGATACTCGTGCATATTTTACTTCTGCAACAATAATTATTGCTGTTCCTACTGGAATTAAAATTTTTAGATGGTTAGCTTCAATAAGTGGAATAAAGGTAAAAATAAATGTATCAAATTTATGAATTTTAGGATTTATTTTTTTATTTACTTTAGGAGGATTAACAGGTATTGTTTTATCAAATTCTTCAATTGATATTGTTTTACATGATACTTATTATGTTGTT…
55P_2	POP	sterile	POP_BCI2	2017-08-19	Pegoscapus hoffmeyeri A	GAAGTTTATATTTTAATTTTACCTGGATTTGGATTAGTTTCTCATATAATTTGTAGTGAAAGAATAAAAAAAGAAGTATTTGGAATATTAGGAATAATTTATGCAATAATTTCTATTGGAGTTTTAGGTTTTATTGTTTGAGGACATCATATATTTACTGTTGGTATAGATGTTGATACTCGAGCTTATTTTACTTCTGCAACTATAATTATTGCAGTTCCTACTGGAATTAAAATTTTTAGATGATTAGCTTCAATAAGTGGAATAAAAATAAAAATAAATGTTGCTAATTTATGAATTTTGGGTTTTATTTTTTTATTTACTTTAGGTGGATTAACAGGAATTGTATTATCTAATTCTTCAATTGATATTGTTTTACATGATACTTATTATGTAGTT…
55P_3	POP	sterile	POP_BCI2	2017-08-19
55P_4	POP	sterile	POP_BCI2	2017-08-19	Pegoscapus gemellus B	GAAGTTTATATTTTAATTTTACCTGGATTTGGGTTAGTTTCTCATATAATTTGTAGGGAAAGAATAAAAAAAGAAGTATTTGGTATATTAGGAATAGTTTATGCAATAATTTCTATTGGGTTATTAGGGTTTATTGTTTGAGGTCATCATATGTTTACTGTTGGAATAGATGTTGATACTCGTGCATATTTTACTTCTGCAACAATAATTATTGCTGTTCCTACTGGAATTAAAATTTTTAGATGATTAGCTTCAATAAGTGGAATAAAGGTAAAAATAAATGTATCAAATTTATGAATTTTAGGATTTATTTTTTTATTTACTTTAGGAGGATTAACAGGTATTGTTTTATCAAATTCTTCAATTGATATTGTTTTACATGATACTTATTATGTTGTT…
55P_5	POP	sterile	POP_BCI2	2017-08-19
55P_6	POP	sterile	POP_BCI2	2017-08-19	Pegoscapus hoffmeyeri B	GAGGTTTATATTTTAATTTTACCTGGATTTGGTTTAGTTTCACATATAATTTGTAGAGAAAGAATAAAAAAGGAAGTATTTGGAATGTTAGGAATAATTTATGCAATAATTTCTATTGGGGTTTTAGGTTTTATTGTTTGAGGTCATCATATATTTACTGTTGGTATAGATGTTGATACTCGAGCTTATTTTACTTCTGCTACAATAATTATTGCAGTTCCTACTGGAATTAAAATTTTTAGATGATTAGCTTCTATAAGTGGAATAAAGATTAAAATGAATGTTGCTAATTTGTGAATTTTAGGATTTATTTTTTTATTTACTTTAGGTGGATTAACAGGAATTGTGTTATCTAATTCTTCAATTGATATTGTTTTACATGATACTTATTATGTAGTT…
55P_7	POP	sterile	POP_BCI2	2017-08-19	Pegoscapus hoffmeyeri B	GAGGTTTATATTTTAATTTTACCTGGATTTGGTTTAGTTTCACATATAATTTGTAGAGAAAGAATAAAAAAGGAAGTATTTGGAATGTTAGGAATAATTTATGCAATAATTTCTATTGGGGTTTTAGGTTTTATTGTTTGAGGTCATCATATATTTACTGTTGGTATAGATGTTGATACTCGAGCTTATTTTACTTCTGCTACAATAATTATTGCAGTTCCTACTGGAATTAAAATTTTTAGATGATTAGCTTCTATAAGTGGAATAAAAATTAAAATGAATGTTGCTAATTTATGAATTTTAGGATTTATTTTTTTATTTACTTTAGGTGGATTAACAGGAATTGTGTTATCTAATTCTTCAATTGATATTGTTTTACATGATACTTATTATGTAGTT…
55P_8	POP	sterile	POP_BCI2	2017-08-19	Pegoscapus hoffmeyeri B	GAGGTTTATATTTTAATTTTACCTGGATTTGGTTTAGTTTCACATATAATTTGTAGAGAAAGAATAAAAAAGGAAGTATTTGGAATGTTAGGAATAATTTATGCAATAATTTCTATTGGGGTTTTAGGTTTTATTGTTTGAGGTCATCATATATTTACTGTTGGTATAGATGTTGATACTCGAGCTTATTTTACTTCTGCTACAATAATTATTGCAGTTCCTACTGGAATTAAAATTTTTAGATGATTAGCTTCTATAAGTGGAATAAAGATTAAAATGAATGTTGCTAATTTRTGAATTTTAGGATTTATTTTTTTATTTACTTTAGGTGGATTAACAGGAATTGTGTTATCTAATTCTTCAATTGATATTGTTTTACATGATACTTATTATGTAGTT…
56P_1	POP	sterile	BV11	2017-08-21	Pegoscapus gemellus A	GAAGTTTATATTTTAATTTTACCTGGATTTGGATTAATTTCTCATATAATTTGTAGAGAAAGAATAAAAAAGGAAGTATTTGGAATATTAGGAATAATTTATGCAATAATTTCTATTGGTTTATTAGGATTTATTGTTTGAGGTCATCATATATTTACTGTAGGAATAGATGTTGATACTCGAGCTTATTTTACTTCTGCAACTATAATTATTGCTGTTCCTACAGGAATTAAAATTTTTAGTTGATTAGCTTCAATAAGAGGAATAAAAATTAAAATGAATGTATCAAATTTATGAATTTTAGGATTTATTTTTTTATTTACTTTAGGAGGATTAACAGGTATTGTTTTATCAAATTCTTCAATTGATATTGTTCTTCATGACACATATTATGTTGTT…
56P_2	POP	sterile	BV11	2017-08-21
56P_3	POP	sterile	BV11	2017-08-21
57P	POP	sterile	POP_BCI2	2017-07-29	Pegoscapus gemellus B	GAAGTTTATATTTTAATTTTACCTGGATTTGGATTAGTTTCTCATATAATTTGTAGGGAAAGAATAAAAAAAGAAGTATTTGGTATATTAGGAATAGTTTATGCAATAATTTCTATTGGGTTATTAGGATTTATTGTTTGAGGTCATCATATGTTTACTGTTGGAATAGATGTTGATACTCGTGCATATTTTACTTCTGCAACAATAATTATTGCTGTTCCTACTGGAATTAAAATTTTTAGATGGTTAGCTTCAATAAGTGGAATAAAGGTAAAAATAAATGTATCAAATTTATGAATTTTAGGATTTATTTTTTTATTTACTTTAGGAGGATTAACAGGTATTGTTTTATCAAATTCTTCAATTGATATTGTTTTACATGATACTTATTATGTTGTT…
58P_1	POP	sterile	POP_BCI2	2017-08-22	Pegoscapus hoffmeyeri B	GAGGTTTATATTTTAATTTTACCTGGATTTGGTTTAGTTTCACATATAATTTGTAGAGAAAGAATAAAAAAGGAAGTATTTGGAATGTTAGGAATAATTTATGCAATAATTTCTATTGGGGTTTTAGGTTTTATTGTTTGAGGTCATCATATATTTACTGTTGGTATAGATGTTGATACTCGAGCTTATTTTACTTCTGCTACAATAATTATTGCAGTTCCTACTGGAATTAAAATTTTTAGATGATTAGCTTCTATAAGTGGAATAAAAATTAAAATGAATGTTGCTAATTTATGAATTTTAGGATTTATTTTTTTATTTACTTTAGGTGGATTAACAGGAATTGTGTTATCTAATTCTTCAATTGATATTGTTTTACATGATACTTATTATGTAGTT…
58P_2	POP	sterile	POP_BCI2	2017-08-22		No Sequences. Strong Amplification
59P	POP	sterile	POP_BCI2	2017-08-04		Unespecific amplifications
5P	POP	receptive	POP_Guind	2016-10-25	Pegoscapus gemellus B	GAAGTTTATATTTTAATTTTACCTGGATTTGGATTAGTTTCTCATATAATTTGTAGGGAAAGAATAAAAAAAGAAGTATTTGGTATATTAGGAATAGTTTATGCAATAATTTCTATTGGGTTATTAGGATTTATTGTTTGAGGTCATCATATGTTTACTGTTGGAATAGATGTTGATACTCGTGCATATTTTACTTCTGCAACAATAATTATTGCTGTTCCTACTGGAATTAAAATTTTTAGATGATTAGCTTCAATAAGTGGAATAAAGGTAAAAATAAATGTATCAAATTTATGAATTTTAGGATTTATTTTTTTATTTACTTTAGGAGGATTAACAGGTATTGTTTTATCAAATTCTTCAATTGATATTGTTTTACATGATACTTATTATGTTGTT…
6P_1	POP	receptive	POP_BCI2	2016-10-23
6P_2	POP	receptive	POP_BCI2	2016-10-23	Pegoscapus gemellus A	GAAGTTTATATTTTAATTTTACCTGGATTTGGATTAATTTCTCATATAATTTGTAGAGAAAGAATAAAAAAGGAAGTATTTGGAATATTAGGAATAATTTATGCAATAATTTCTATTGGTTTATTAGGATTTATTGTTTGAGGTCATCATATATTTACTGTAGGAATAGATGTTGATACTCGAGCTTATTTTACTTCTGCAACAATAATTATTGCTGTTCCTACTGGAATTAAAATTTTTAGATGATTAGCTTCAATAAGAGGAATAAAAATTAAAATAAATGTTTCAAATTTATGAATTTTAGGATTTATTTTTTTATTTACTTTAGGAGGATTAACAGGTATTGTTTTATCAAATTCTTCAATTGATATTGTTCTTCATGATACATATTATGTTGTT…
7P	POP	receptive	POP_BCI2	2016-10-22	Pegoscapus gemellus A	GAAGTTTATATTTTAATTTTACCTGGATTTGGATTAATTTCTCATATAATTTGTAGAGAAAGAATAAAAAAGGAAGTATTTGGAATATTAGGAATAATTTATGCAATAATTTCTATTGGTTTATTAGGATTTATTGTTTGAGGTCATCATATATTTACTGTAGGAATAGATGTTGATACTCGAGCTTATTTTACTTCTGCAACTATAATTATTGCTGTTCCTACAGGAATTAAAATTTTTAGTTGATTAGCTTCAATAAGAGGAATAAAAATTAAAATGAATGTATCAAATTTATGGATTTTAGGATTTATTTTTTTATTTACTTTAGGAGGATTAACAGGTATTGTTTTATCAAATTCTTCAATTGATATTGTTCTTCATGACACATATTATGTTGTT…
8P	POP	receptive	POP_BCI2	2016-10-24
9P	POP	receptive	POP_BCI2	2016-10-24	Tetrapus sp. (similar to W11.A3)	GAAGTATATATTTTAATTCTTCCAGGATTTGGGTTAGTATCTCATATAATTTGTAATGAAAGAATAAAAAAGGAAGTATTTGGTGCAATAGGAATAATTTATGCAATAATTTCTATTGGAGTACTTGGATTTATTGTATGAGGACATCATATATTTACGGTAGGAATAGATGTTGATACCCGAGCTTATTTTACTTCAGCAACTATAATTATTGCTGTTCCTACGGGAATTAAAATTTTTAGATGATTAGCTTCAATAAATGGAATAAAAGTAAAAATATCTGTTACTAATTTATGAGTATTAGGATTTATTTTTTTATTTACAATTGGAGGACTAACAGGAATTATTTTATCAAATTCTTCAATTGATATTATTTTACATGATACATATTATGTAGTA…
9P_1	POP	receptive	POP_BCI2	2016-10-24	Pegoscapus gemellus A	GAAGTTTATATTTTAATTTTACCTGGATTTGGATTAATTTCTCATATAATTTGTAGAGAAAGAATAAAAAAGGAAGTATTTGGAATATTAGGAATAATTTATGCAATAATTTCTATTGGTTTATTAGGATTTATTGTTTGAGGTCATCATATATTTACTGTAGGAATAGATGTTGATACTCGAGCTTATTTTACTTCTGCAACTATAATTATTGCTGTTCCTACAGGAATTAAAATTTTTAGTTGATTAGCTTCAATAAGAGGAATAAAAATTAAAATGAATGTATCAAATTTATGAATTTTAGGATTTATTTTTTTATTTACTTTAGGAGGATTAACAGGTATTGTTTTATCAAATTCTTCAATTGATATTGTTCTTCATGATACATATTATGTTGTT…
10Per_1	PRF	receptive	Harvard1	2017-03-04	Pegoscapus insularis A	GAAGTTTATATTTTAATTTTACCTGGATTTGGATTAATTTCTCATATAATTTGTAGAGAAAGAATAAAAAAGGAAGTTTTTGGAATATTAGGAATAATTTATGCAATAATTTCTATTGGTTTATTAGGTTTTATTGTTTGAGGACATCATATATTTACTGTAGGTATAGATGTTGATACACGAGCATATTTTACTTCTGCAACAATAATTATTGCTGTTCCTACTGGAATTAAAATTTTTAGATGATTAGCTTCAATAAGTGGAATAAAAATTAAAATAAATGTTTCAAATTTATGAATTTTAGGATTTATTTTTTTATTTACTTTAGGGGGATTAACAGGTATTGTTTTATCAAATTCTTCAATTGATATTGTTCTTCATGATACTTATTATGTAGTT…
10Per_2	PRF	receptive	Harvard1	2017-03-04	Pegoscapus sp. ex F. paraensis (new)	GAAGTTTATATTTTTATTTTACCTGAATTTGGATTAGTTCCTCATATAATTTGTAGTGAAAGAATAAAAAAAGAAGTATTTGGAATATTAGGAATGGTATGTGCTGTAATTTCAGTTGGTGTATTAGGTTTTATTGTGTGAGGTCATCATATATTTACTGTAGGAATAGATGTTGATACTTGGGCATATTTTACTTTTGCTACTATGATTATTGCTGTTCGTACTGGAATTAAAATTTTTAGATGATTAGCTTGAATAAGTGGAATAAAAATTAAAATAAATGTTTCAAATTTATGAATTTTAGGATTTATTTTTTTATTTACTTTAGGTGGATTAACATGAATTGTATTATCAAATTCTTCAATTGATATTGTTCTTCATGATACTTTTTATGTTGCA…
10Per_3	PRF	receptive	Harvard1	2017-03-04	Pegoscapus insularis A	GAAGTTTATATTTTAATTTTACCTGGATTTGGATTAATTTCTCATATAATTTGTAGAGAAAGAATAAAAAAGGAAGTTTTTGGAATATTAGGAATAATTTATGCAATAATTTCTATTGGTTTATTAGGTTTTATTGTTTGAGGACATCATATATTTACTGTAGGTATAGATGTTGATACACGAGCATATTTTACTTCTGCAACAATAATTATTGCTGTTCCTACTGGAATTAAAATTTTTAGATGATTAGCTTCAATAAGTGGAATAAAAATTAAAATAAATGTTTCAAATTTATGAATTTTAGGATTTATTTTTTTATTTACTTTAGGGGGATTAACAGGTATTGTTTTATCAAATTCTTCAATTGATATTGTTCTTCATGATACTTATTATGTAGTT…
10Per_4	PRF	receptive	Harvard1	2017-03-04	Pegoscapus insularis A	GAAGTTTATATTTTAATTTTACCTGGATTTGGATTAATTTCTCATATAATTTGTAGAGAAAGAATAAAAAAGGAAGTTTTTGGAATATTAGGAATAATTTATGCAATAATTTCTATTGGTTTATTAGGTTTTATTGTTTGAGGACATCATATATTTACTGTAGGTATAGATGTTGATACACGAGCATATTTTACTTCTGCAACAATAATTATTGCTGTTCCTACTGGAATTAAAATTTTTAGATGATTAGCTTCAATAAGTGGAATAAAAATTAAAATAAATGTTTCAAATTTATGAATTTTAGGATTTATTTTTTTATTTACTTTAGGGGGATTAACAGGTATTGTTTTATCAAATTCTTCAATTGATATTGTTCTTCATGATACTTATTATGTAGTT…
16Per_1	PRF	receptive	Harvard1	2019-02-15	Pegoscapus insularis A	GAAGTTTATATTTTAATTTTACCTGGATTTGGATTAATTTCTCATATAATTTGTAGAGAAAGAATAAAAAAGGAAGTTTTTGGAATATTAGGAATAATTTATGCAATAATTTCTATTGGTTTATTAGGTTTTATTGTTTGAGGACATCATATATTTACTGTAGGTATAGATGTTGATACACGAGCATATTTTACTTCTGCAACAATAATTATTGCTGTTCCTACTGGAATTAAAATTTTTAGATGATTAGCTTCAATAAGTGGAATAAAAATTAAAATAAATGTTTCAAATTTATGAATTTTAGGATTTATTTTTTTATTTACTTTAGGGGGATTAACAGGTATTGTTTTATCAAATTCTTCAATTGATATTGTTCTTCATGATACTTATTATGTAGTT…
16Per_10	PRF	receptive	Harvard1	2019-02-15	Pegoscapus insularis A	GAAGTTTATATTTTAATTTTACCTGGATTTGGATTAATTTCTCATATAATTTGTAGAGAAAGAATAAAAAAGGAAGTTTTTGGAATATTAGGAATAATTTATGCAATAATTTCTATTGGTTTATTAGGTTTTATTGTTTGAGGACATCATATATTTACTGTAGGTATAGATGTTGATACACGAGCATATTTTACTTCTGCAACAATAATTATTGCTGTTCCTACTGGAATTAAAATTTTTAGATGATTAGCTTCAATAAGTGGAATAAAAATTAAAATAAATGTTTCAAATTTATGAATTTTAGGATTTATTTTTTTATTTACTTTAGGGGGATTAACAGGTATTGTTTTATCAAATTCTTCAATTGATATTGTTCTTCATGATACTTATTATGTAGTT…
16Per_11	PRF	receptive	Harvard1	2019-02-15	Pegoscapus insularis A	GAAGTTTATATTTTAATTTTACCTGGATTTGGATTAATTTCTCATATAATTTGTAGAGAAAGAATAAAAAAGGAAGTTTTTGGAATATTAGGAATAATTTATGCAATAATTTCTATTGGTTTATTAGGTTTTATTGTTTGAGGACATCATATATTTACTGTAGGTATAGATGTTGATACACGAGCATATTTTACTTCTGCAACAATAATTATTGCTGTTCCTACTGGAATTAAAATTTTTAGATGATTAGCTTCAATAAGTGGAATAAAAATTAAAATAAATGTTTCAAATTTATGAATTTTAGGATTTATTTTTTTATTTACTTTAGGGGGATTAACAGGTATTGTTTTATCAAATTCTTCAATTGATATTGTTCTTCATGATACTTATTATGTAGTT…
16Per_12	PRF	receptive	Harvard1	2019-02-15	Pegoscapus insularis A	GAAGTTTATATTTTAATTTTACCTGGATTTGGATTAATTTCTCATATAATTTGTAGAGAAAGAATAAAAAAGGAAGTTTTTGGAATATTAGGAATAATTTATGCAATAATTTCTATTGGTTTATTAGGTTTTATTGTTTGAGGACATCATATATTTACTGTAGGTATAGATGTTGATACACGAGCATATTTTACTTCTGCAACAATAATTATTGCTGTTCCTACTGGAATTAAAATTTTTAGATGATTAGCTTCAATAAGTGGAATAAAAATTAAAATAAATGTTTCAAATTTATGAATTTTAGGATTTATTTTTTTATTTACTTTAGGGGGATTAACAGGTATTGTTTTATCAAATTCTTCAATTGATATTGTTCTTCATGATACTTATTATGTAGTT…
16Per_13	PRF	receptive	Harvard1	2019-02-15	Pegoscapus insularis A	GAAGTTTATATTTTAATTTTACCTGGATTTGGATTAATTTCTCATATAATTTGTAGAGAAAGAATAAAAAAGGAAGTTTTTGGAATATTAGGAATAATTTATGCAATAATTTCTATTGGTTTATTAGGTTTTATTGTTTGAGGACATCATATATTTACTGTAGGTATAGATGTTGATACACGAGCATATTTTACTTCTGCAACAATAATTATTGCTGTTCCTACTGGAATTAAAATTTTTAGATGATTAGCTTCAATAAGTGGAATAAAAATTAAAATAAATGTTTCAAATTTATGAATTTTAGGATTTATTTTTTTATTTACTTTAGGGGGATTAACAGGTATTGTTTTATCAAATTCTTCAATTGATATTGTTCTTCATGATACTTATTATGTAGTT…
16Per_14	PRF	receptive	Harvard1	2019-02-15	Pegoscapus insularis A	GAAGTTTATATTTTAATTTTACCTGGATTTGGATTAATTTCTCATATAATTTGTAGAGAAAGAATAAAAAAGGAAGTTTTTGGAATATTAGGAATAATTTATGCAATAATTTCTATTGGTTTATTAGGTTTTATTGTTTGAGGACATCATATATTTACTGTAGGTATAGATGTTGATACACGAGCATATTTTACTTCTGCAACAATAATTATTGCTGTTCCTACTGGAATTAAAATTTTTAGATGATTAGCTTCAATAAGTGGAATAAAAATTAAAATAAATGTTTCAAATTTATGAATTTTAGGATTTATTTTTTTATTTACTTTAGGGGGATTAACAGGTATTGTTTTATCAAATTCTTCAATTGATATTGTTCTTCATGATACTTATTATGTAGTT…
16Per_15	PRF	receptive	Harvard1	2019-02-15	Pegoscapus insularis A	GAAGTTTATATTTTAATTTTACCTGGATTTGGATTAATTTCTCATATAATTTGTAGAGAAAGAATAAAAAAGGAAGTTTTTGGAATATTAGGAATAATTTATGCAATAATTTCTATTGGTTTATTAGGTTTTATTGTTTGAGGACATCATATATTTACTGTAGGTATAGATGTTGATACACGAGCATATTTTACTTCTGCAACAATAATTATTGCTGTTCCTACTGGAATTAAAATTTTTAGATGATTAGCTTCAATAAGTGGAATAAAAATTAAAATAAATGTTTCAAATTTATGAATTTTAGGATTTATTTTTTTATTTACTTTAGGGGGATTAACAGGTATTGTTTTATCAAATTCTTCAATTGATATTGTTCTTCATGATACTTATTATGTAGTT…
16Per_16	PRF	receptive	Harvard1	2019-02-15	Pegoscapus insularis A	GAAGTTTATATTTTAATTTTACCTGGATTTGGATTAATTTCTCATATAATTTGTAGAGAAAGAATAAAAAAGGAAGTTTTTGGAATATTAGGAATAATTTATGCAATAATTTCTATTGGTTTATTAGGTTTTATTGTTTGAGGACATCATATATTTACTGTAGGTATAGATGTTGATACACGAGCATATTTTACTTCTGCAACAATAATTATTGCTGTTCCTACTGGAATTAAAATTTTTAGATGATTAGCTTCAATAAGTGGAATAAAAATTAAAATAAATGTTTCAAATTTATGAATTTTAGGATTTATTTTTTTATTTACTTTAGGGGGATTAACAGGTATTGTTTTATCAAATTCTTCAATTGATATTGTTCTTCATGATACTTATTATGTAGTT…
16Per_17	PRF	receptive	Harvard1	2019-02-15	Pegoscapus insularis A	GAAGTTTATATTTTAATTTTACCTGGATTTGGATTAATTTCTCATATAATTTGTAGAGAAAGAATAAAAAAGGAAGTTTTTGGAATATTAGGAATAATTTATGCAATAATTTCTATTGGTTTATTAGGTTTTATTGTTTGAGGACATCATATATTTACTGTAGGTATAGATGTTGATACACGAGCATATTTTACTTCTGCAACAATAATTATTGCTGTTCCTACTGGAATTAAAATTTTTAGATGATTAGCTTCAATAAGTGGAATAAAAATTAAAATAAATGTTTCAAATTTATGAATTTTAGGATTTATTTTTTTATTTACTTTAGGGGGATTAACAGGTATTGTTTTATCAAATTCTTCAATTGATATTGTTCTTCATGATACTTATTATGTAGTT…
16Per_18	PRF	receptive	Harvard1	2019-02-15	Pegoscapus insularis A	GAAGTTTATATTTTAATTTTACCTGGATTTGGATTAATTTCTCATATAATTTGTAGAGAAAGAATAAAAAAGGAAGTTTTTGGAATATTAGGAATAATTTATGCAATAATTTCTATTGGTTTATTAGGTTTTATTGTTTGAGGACATCATATATTTACTGTAGGTATAGATGTTGATACACGAGCATATTTTACTTCTGCAACAATAATTATTGCTGTTCCTACTGGAATTAAAATTTTTAGATGATTAGCTTCAATAAGTGGAATAAAAATTAAAATAAATGTTTCAAATTTATGAATTTTAGGATTTATTTTTTTATTTACTTTAGGGGGATTAACAGGTATTGTTTTATCAAATTCTTCAATTGATATTGTTCTTCATGATACTTATTATGTAGTT…
16Per_19	PRF	receptive	Harvard1	2019-02-15	Pegoscapus insularis A	GAAGTTTATATTTTAATTTTACCTGGATTTGGATTAATTTCTCATATAATTTGTAGAGAAAGAATAAAAAAGGAAGTTTTTGGAATATTAGGAATAATTTATGCAATAATTTCTATTGGTTTATTAGGTTTTATTGTTTGAGGACATCATATATTTACTGTAGGTATAGATGTTGATACACGAGCATATTTTACTTCTGCAACAATAATTATTGCTGTTCCTACTGGAATTAAAATTTTTAGATGATTAGCTTCAATAAGTGGAATAAAAATTAAAATAAATGTTTCAAATTTATGAATTTTAGGATTTATTTTTTTATTTACTTTAGGGGGATTAACAGGTATTGTTTTATCAAATTCTTCAATTGATATTGTTCTTCATGATACTTATTATGTAGTT…
16Per_2	PRF	receptive	Harvard1	2019-02-15	Pegoscapus insularis A	GAAGTTTATATTTTAATTTTACCTGGATTTGGATTAATTTCTCATATAATTTGTAGAGAAAGAATAAAAAAGGAAGTTTTTGGAATATTAGGAATAATTTATGCAATAATTTCTATTGGTTTATTAGGTTTTATTGTTTGAGGACATCATATATTTACTGTAGGTATAGATGTTGATACACGAGCATATTTTACTTCTGCAACAATAATTATTGCTGTTCCTACTGGAATTAAAATTTTTAGATGATTAGCTTCAATAAGTGGAATAAAAATTAAAATAAATGTTTCAAATTTATGAATTTTAGGATTTATTTTTTTATTTACTTTAGGGGGATTAACAGGTATTGTTTTATCAAATTCTTCAATTGATATTGTTCTTCATGATACTTATTATGTAGTT…
16Per_20	PRF	receptive	Harvard1	2019-02-15	Pegoscapus insularis A	GAAGTTTATATTTTAATTTTACCTGGATTTGGATTAATTTCTCATATAATTTGTAGAGAAAGAATAAAAAAGGAAGTTTTTGGAATATTAGGAATAATTTATGCAATAATTTCTATTGGTTTATTAGGTTTTATTGTTTGAGGACATCATATATTTACTGTAGGTATAGATGTTGATACACGAGCATATTTTACTTCTGCAACAATAATTATTGCTGTTCCTACTGGAATTAAAATTTTTAGATGATTAGCTTCAATAAGTGGAATAAAAATTAAAATAAATGTTTCAAATTTATGAATTTTAGGATTTATTTTTTTATTTACTTTAGGGGGATTAACAGGTATTGTTTTATCAAATTCTTCAATTGATATTGTTCTTCATGATACTTATTATGTAGTT…
16Per_3	PRF	receptive	Harvard1	2019-02-15	Pegoscapus insularis A	GAAGTTTATATTTTAATTTTACCTGGATTTGGATTAATTTCTCATATAATTTGTAGAGAAAGAATAAAAAAGGAAGTTTTTGGAATATTAGGAATAATTTATGCAATAATTTCTATTGGTTTATTAGGTTTTATTGTTTGAGGACATCATATATTTACTGTAGGTATAGATGTTGATACACGAGCATATTTTACTTCTGCAACAATAATTATTGCTGTTCCTACTGGAATTAAAATTTTTAGATGATTAGCTTCAATAAGTGGAATAAAAATTAAAATAAATGTTTCAAATTTATGAATTTTAGGATTTATTTTTTTATTTACTTTAGGGGGATTAACAGGTATTGTTTTATCAAATTCTTCAATTGATATTGTTCTTCATGATACTTATTATGTAGTT…
16Per_4	PRF	receptive	Harvard1	2019-02-15	Pegoscapus insularis A	GAAGTTTATATTTTAATTTTACCTGGATTCGGATTAATTTCTCATATAATTTGTAGAGAAAGAATAAAAAAGGAAGTTTTTGGAATATTAGGAATAATTTATGCAATAATTTCTATTGGTTTATTAGGTTTTATTGTTTGAGGACATCATATATTTACTGTAGGTATAGATGTTGATACACGAGCATATTTTACTTCTGCAACAATAATTATTGCTGTTCCTACTGGAATTAAAATTTTTAGATGATTAGCTTCAATAAGTGGAATAAAAATTAAAATAAATGTTTCAAATTTATGAATTTTAGGATTTATTTTTTTATTTACTTTAGGAGGATTAACAGGTATTGTTTTATCAAATTCTTCAATTGATATTGTTCTTCATGATACTTATTATGTAGTT…
16Per_5	PRF	receptive	Harvard1	2019-02-15	Pegoscapus insularis A	GAAGTTTATATTTTAATTTTACCTGGATTTGGATTAATTTCTCATATAATTTGTAGAGAAAGAATAAAAAAGGAAGTTTTTGGAATATTAGGAATAATTTATGCAATAATTTCTATTGGTTTATTAGGTTTTATTGTTTGAGGACATCATATATTTACTGTAGGTATAGATGTTGATACACGAGCATATTTTACTTCTGCAACAATAATTATTGCTGTTCCTACTGGAATTAAAATTTTTAGATGATTAGCTTCAATAAGTGGAATAAAAATTAAAATAAATGTTTCAAATTTATGAATTTTAGGATTTATTTTTTTATTTACTTTAGGGGGATTAACAGGTATTGTTTTATCAAATTCTTCAATTGATATTGTTCTTCATGATACTTATTATGTAGTT…
16Per_6	PRF	receptive	Harvard1	2019-02-15	Pegoscapus insularis A	GAAGTTTATATTTTAATTTTACCTGGATTTGGATTAATTTCTCATATAATTTGTAGAGAAAGAATAAAAAAGGAAGTTTTTGGAATATTAGGAATAATTTATGCAATAATTTCTATTGGTTTATTAGGTTTTATTGTTTGAGGACATCATATATTTACTGTAGGTATAGATGTTGATACACGAGCATATTTTACTTCTGCAACAATAATTATTGCTGTTCCTACTGGAATTAAAATTTTTAGATGATTAGCTTCAATAAGTGGAATAAAAATTAAAATAAATGTTTCAAATTTATGAATTTTAGGATTTATTTTTTTATTTACTTTAGGGGGATTAACAGGTATTGTTTTATCAAATTCTTCAATTGATATTGTTCTTCATGATACTTATTATGTAGTT…
16Per_7	PRF	receptive	Harvard1	2019-02-15	Pegoscapus insularis A	GAAGTTTATATTTTAATTTTACCTGGATTTGGATTAATTTCTCATATAATTTGTAGAGAAAGAATAAAAAAGGAAGTTTTTGGAATATTAGGAATAATTTATGCAATAATTTCTATTGGTTTATTAGGTTTTATTGTTTGAGGACATCATATATTTACTGTAGGTATAGATGTTGATACACGAGCATATTTTACTTCTGCAACAATAATTATTGCTGTTCCTACTGGAATTAAAATTTTTAGATGATTAGCTTCAATAAGTGGAATAAAAATTAAAATAAATGTTTCAAATTTATGAATTTTAGGATTTATTTTTTTATTTACTTTAGGGGGATTAACAGGTATTGTTTTATCAAATTCTTCAATTGATATTGTTCTTCATGATACTTATTATGTAGTT…
16Per_8	PRF	receptive	Harvard1	2019-02-15	Pegoscapus insularis A	GAAGTTTATATTTTAATTTTACCTGGATTTGGATTAATTTCTCATATAATTTGTAGAGAAAGAATAAAAAAGGAAGTTTTTGGAATATTAGGAATAATTTATGCAATAATTTCTATTGGTTTATTAGGTTTTATTGTTTGAGGACATCATATATTTACTGTAGGTATAGATGTTGATACACGAGCATATTTTACTTCTGCAACAATAATTATTGCTGTTCCTACTGGAATTAAAATTTTTAGATGATTAGCTTCAATAAGTGGAATAAAAATTAAAATAAATGTTTCAAATTTATGAATTTTAGGATTTATTTTTTTATTTACTTTAGGGGGATTAACAGGTATTGTTTTATCAAATTCTTCAATTGATATTGTTCTTCATGATACTTATTATGTAGTT…
16Per_9	PRF	receptive	Harvard1	2019-02-15	Pegoscapus insularis A	GAAGTTTATATTTTAATTTTACCTGGATTTGGATTAATTTCTCATATAATTTGTAGAGAAAGAATAAAAAAGGAAGTTTTTGGAATATTAGGAATAATTTATGCAATAATTTCTATTGGTTTATTAGGTTTTATTGTTTGAGGACATCATATATTTACTGTAGGTATAGATGTTGATACACGAGCATATTTTACTTCTGCAACAATAATTATTGCTGTTCCTACTGGAATTAAAATTTTTAGATGATTAGCTTCAATAAGTGGAATAAAAATTAAAATAAATGTTTCAAATTTATGAATTTTAGGATTTATTTTTTTATTTACTTTAGGGGGATTAACAGGTATTGTTTTATCAAATTCTTCAATTGATATTGTTCTTCATGATACTTATTATGTAGTT…
1Per	PRF	sterile	Harvard1	2016-09-25	Pegoscapus tonduzi	GAAGTTTACATTTTAATTTTACCTGGATTTGGATTAATTTCTCATATAATTTGTAGAGAGAGAATAAAAAAAGAAGTATTTGGAATATTAAGAATAGTATATGCAATAGTTTCAATTGGTGTTTTAGGATTTATTGTATGAGGTCATCATATATTTACTGTTGGGATAGATGTTGATACACGTGCATATTTTACTTCAGCAACAATAATTATTGCAATTCCTACTGGGATTAAAATTTTTAGATGATTAGCTTCTATAAGAGGAATAAAAATTAACATTAATGTATCAAATTTATGAATTTTAGGATTTATTTTTTTATTTACTTTAGGTGGACTTACGGGGATTATTTTATCAAATTCTACAATTGATATTGTTCTTCATGATACTTATTA-------…
2Per	PRF	sterile	Harvard1	2016-09-23	Pegoscapus lopesi	GAAGTATATATTTTAATTTTACCTGGATTTGGATTAGTTTCTCATATAATTTGTAGAGAAAGAATAAAAAAAGAAGTATTTGGAATATTAGGAATAATTTATGCAATAATTTCTATTGGAGTTTTAGGATTTATTGTTTGAGGACATCATATATTTACAGTTGGAATAGATGTTGATACTCAAGCTTATTTTACTTCTGCAACTATAATTATTGCAGTTCCTACAGGTATTAAAATTTTTAGATGATTAGCTTCAATAAGAGGAATAAAAATTAAATTAAATGTTTCAAATTTATGAATTTTAAGATTTATTTTTTTATTTACTTTAGGAGGATTAACAGGAATTGTTTTATCAAATTCTTCAATTGATATTGTATTACATGATACATATTATGTTGTA…
3Per	PRF	sterile	Harvard1	2016-10-17	Pegoscapus tonduzi	GAAGTTTATATTTTAATTTTACCTGGATTTGGATTAATTTCTCATATAATTTGTAGAGAAAGAATAAAAAAAGAAGTGTTTGGAATATTAGGAATAGTTTATGCAATAGTTTCAATTGGGGTTTTAGGATTTATTGTTTGAGGTCATCATATATTTACTGTTGGGATAGATGTTGATACACGTGCTTATTTTACTTCAGCAACAATAATTATTGCAATTCCTACTGGAATTAAAATTTTTAGATGATTAGCTTCAATAAGAGGAATAAAAATTAAAATTAATGTTTCAAATTTATGAATTTTAGGATTTATTTTTTTATTTACTTTAGGAGGATTAACGGGAATTATTTTATCAAATTCTTCAATTGATATTGTTTTACATGA----------------…
4Per_1	PRF	receptive	Harvard1	2017-03-17	Tetrapus costaricanus	GAAGTTTATATTTTAATTTTACCAGGATTTGGGTTAGTATCACATATAATTTGTAATGAAAGAATAAAAAAAGAAGTGTTTGGAGCCATAGGAATAATCTATGCAATAATTTCTATTGGAGTTTTAGGATTTATTGTTTGAGGACATCATATATTTACTGTAGGAATAGATGTTGATACTCGAGCTTATTTTACTTCAGCAACAATAATTATTGCAGTACCTACTGGTATTAAAATTTTTAGATGATTAGCTTCAATAAATGGAATAAAAATTAAAATATCCGTAACAAATTTATGAGTTTTAGGATTTATTTTTTTATTTACTATAGGGGGTCTAACTGGAATTATTTTATCAAATTCTTCAATTGATATTATTTTACATGATACATATTATGTGGTA…
4Per_2	PRF	receptive	Harvard1	2017-03-17	Tetrapus costaricanus	GAAGTTTATATTTTAATTTTACCAGGATTTGGGTTAGTATCACATATAATTTGTAATGAAAGAATAAAAAAAGAAGTGTTTGGAGCTATAGGAATAATCTATGCAATAATTTCTATTGGAGTTTTAGGATTTATTGTTTGAGGACATCATATATTTACTGTAGGAATAGATGTTGATACTCGAGCTTATTTTACTTCAGCAACAATAATTATTGCAGTACCTACTGGTATTAAAATTTTTAGATGATTAGCTTCAATAAATGGAATAAAAATTAAAATATCCGTAACAAATTTATGAGTTTTAGGATTTATTTTTTTATTTACTATAGGTGGTCTAACTGGAATTATTTTATCAAATTCTTCAATTGATATTATTTTACATGATACATATTATGTGGTA…
4Per_3	PRF	receptive	Harvard1	2017-03-17	Tetrapus costaricanus	GAAGTTTATATTTTAATTTTACCAGGATTTGGACTAGTATCACATATAATTTGTAAAGAAAGAATAAAAAAAGAAGTGTTTGGAGCCATAGGAATAATTTATGCAATAATTTCTATTGGAGTTTTAGGATTTATTGTTTGAGGACATCACATATTTACTGTAGGAATAGATGTTGATACTCGAGCTTATTTTACTTCAGCAACAATAATTATTGCAGTACCTACTGGTATTAAAATTTTTAGATGATTAGCTTCAATAAATGGAATAAAAATTAAAATATCCGTAACAAATTTATGAGTTTTAGGATTTATTTTTTTATTTACTATAGGGGGTCTAACTGGAATTATTTTATCAAATTCTTCAATTGATATTATTTTACATGATACATATTATGTGGTA…
4Per_4	PRF	receptive	Harvard1	2017-03-17	Tetrapus sp	GAAGTTTATATTTTAATTTTACCAGGATTTGGGTTAGTATCTCATATAATTTGTAATGAAAGAATAAAAAAAGAAGTGTTTGGAATCATAGGAATAATTTATGCAATAATTTCTATTGGAGTATTAGGATTTATTGTTTGAGGACATCATATATTTACTGTAGGAATAGATGTTGATACTCGAGCTTATTTTACTTCAGCAACAATAATTATTGCAGTTCCTACTGGTATTAAAATTTTTAGATGATTAGCTTCAATAAATGGAATAAAATTAAAAATATCTGTAACAAATTTATGAGTTTTAGGATTTATTTTTTTATTTACTATAGGCGGATTAACTGGAATTATTTTATCAAATTCTTCAATTGATATTATTCTTCATGATACATATTATGTTGTT…
5Per_1	PRF	pre-receptive	Harvard1	2017-02-25	Pegoscapus insularis A	GAAGTTTATATTTTAATTTTACCTGGATTTGGATTAATTTCTCATATAATTTGTAGAGAAAGAATAAAAAAGGAAGTTTTTGGAATATTAGGAATAATTTATGCAATAATTTCTATTGGTTTATTAGGATTTATTGTTTGAGGTCATCATATATTTACTGTAGGTATAGATGTTGATACTCGAGCATATTTTACTTCTGCAACAATAATTATTGCTGTTCCTACTGGAATTAAAATTTTTAGTTGATTAGCTTCAATAAGTGGAATAAAAATTAAAATAAATGTTTCAAATTTATGAATTTTAGGATTTATTTTTTTATTTACTTTAGGGGGATTAACAGGAATTGTTTTATCAAATTCTTCAATTGATATTGTTCTTCATGATACTTATTATGTTGTT…
5Per_2	PRF	pre-receptive	Harvard1	2017-02-25
5Per_3	PRF	pre-receptive	Harvard1	2017-02-25	Pegoscapus insularis A	GAAGTTTATATTTTAATTTTACCTGGATTTGGATTAATTTCTCATATAATTTGTAGAGAAAGAATAAAAAAGGAAGTTTTTGGAATATTAGGAATAATTTATGCAATAATTTCTATTGGTTTATTAGGATTTATTGTTTGAGGWCATCATATATTTACTGTAGGTATAGATGTTGATACTCGAGCATATTTTACTTCTGCAACAATAATTATTGCTGTTCCTACTGGAATTAAAATTTTTAGATGATTAGCTTCAATAAGAGGAATAAAAATTAAAATAAATGTTTCAAATTTATGAATTTTAGGATTTATTTTTTTATTTACTTTAGGGGGATTAACAGGTATTGTTTTATCAAATTCTTCAATTGATATTGTTCTTCATGATACTTATTATGTTGTT…
5Per_4	PRF	pre-receptive	Harvard1	2017-02-25	Pegoscapus tonduzi	GAAGTTTATATTTTAATTTTACCTGGATTTGGATTAATTTCTCACATAATTTGTAGAGAAAGAATAAAAAAAGAAGTATTTGGAATATTAGGAATAGTATATGCAATGGTTTCAATTGGTGTTTTAGGATTTATTGTTTGAGGTCATCATATATTTACTGTTGGAATAGATGTTGATACTCGTGCATATTTTACTTCAGCAACAATAATTATTGCAATTCCTACTGGTATTAAAATTTTTAGGTGATTAGCTTCAATAAGAGGAATAAAGATTAATATTAATGTTTCAAATTTATGAATTTTAGGATTTATTTTTTTATTTACTTTAGGTGGATTAACTGGAATTATTTTATCAAATTCTACAATTGATATTGTATTACATGATACTTATTATGTTGTG…
5Per_5	PRF	pre-receptive	Harvard1	2017-02-25	Pegoscapus insularis A	GAAGTTTATATTTTAATTTTACCTGGATTTGGATTAATTTCTCATATAATTTGTAGAGAAAGAATAAAAAAGGAAGTTTTTGGAATATTAGGAATAATTTATGCAATAATTTCTATTGGTTTATTAGGTTTTATTGTTTGAGGACATCATATATTTACTGTAGGTATAGATGTTGATACACGAGCATATTTTACTTCTGCAACAATAATTATTGCTGTTCCTACTGGAATTAAAATTTTTAGATGATTAGCTTCAATAAGTGGAATAAAAATTAAAATAAATGTTTCAAATTTATGAATTTTAGGATTTATTTTTTTATTTACTTTAGGGGGATTAACAGGTATTGTTTTATCAAATTCTTCAATTGATATTGTTCTTCATGATACTTATTATGTAGTT…
5Per_6	PRF	pre-receptive	Harvard1	2017-02-25	Pegoscapus insularis A	GAAGTTTATATTTTAATTTTACCTGGATTTGGATTAATTTCTCATATAATTTGTAGAGAAAGAATAAAAAAGGAAGTTTTTGGAATATTAGGAATAATTTATGCAATAATTTCTATTGGTTTATTAGGATTTATTGTTTGAGGACATCATATATTTACTGTAGGTATAGATGTTGATACACGAGCATATTTTACTTCTGCAACAATAATTATTGCTGTTCCTACTGGAATTAAAATTTTTAGATGATTAGCTTCAATAAGTGGAATAAAAATTAAAATAAATGTTTCAAATTTATGAATTTTAGGATTTATTTTTTTATTTACTTTAGGGGGATTAACAGGTATTGTTTTATCAAATTCTTCAATTGATATTGTTCTTCATGATACTTATTATGTAGTT…
6Per_1	PRF	pre-receptive	Harvard1	2017-02-26	Pegoscapus insularis "new"	GAAGTTTATATTTTAATTTTACCTGGATTTGGATTAATTTCTCATATAATTTGTAGAGAGAGAATAAAAAAAGAAGTTTTTGGAATATTAGGAATAATTTATGCAATAATTTCTATTGGTTTATTAGGATTTATTGTATGAGGTCATCATATATTTACTGTAGGTATGGATGTTGATACTCGAGCTTATTTTACTTCTGCAACAATAATTATTGCTGTTCCTACTGGTATTAAAATTTTTAGATGATTAGCTTCAATAAGTGGAATAAAAATTAAAATAAATGTTTCAAATTTATGAATTTTAGGTTTTATTTTTTTATTTACTTTAGGTGGATTAACAGGAATTGTTTTATCAAATTCTTCAATTGATATTGTACTTCATGATACATATTATGTTGT-…
6Per_2	PRF	pre-receptive	Harvard1	2017-02-26	Pegoscapus insularis A	GAAGTTTATATTTTAATTTTACCTGGATTTGGATTAATTTCTCATATAATTTGTAGAGAAAGAATAAAAAAGGAAGTTTTTGGAATATTAGGAATAATTTATGCAATAATTTCTATTGGTTTATTAGGTTTTATTGTTTGAGGACATCATATATTTACTGTAGGTATAGATGTTGATACACGAGCATATTTTACTTCTGCAACAATAATTATTGCTGTTCCTACTGGAATTAAAATTTTTAGATGATTAGCTTCAATAAGTGGAATAAAAATTAAAATAAATGTTTCAAATTTATGAATTTTAGGATTTATTTTTTTATTTACTTTAGGGGGATTAACAGGTATTGTTTTATCAAATTCTTCAATTGATATTGTTCTTCATGATACTTATTATGTAGTT…
6Per_3	PRF	pre-receptive	Harvard1	2017-02-26	Pegoscapus insularis A	GAAGTTTATATTTTAATTTTACCTGGATTTGGATTAATTTCTCATATAATTTGTAGAGAAAGAATAAAAAAGGAAGTTTTTGGAATATTAGGAATAATTTATGCAATAATTTCTATTGGTTTATTAGGTTTTATTGTTTGAGGACATCATATATTTACTGTAGGTATAGATGTTGATACACGAGCATATTTTACTTCTGCAACAATAATTATTGCTGTTCCTACTGGAATTAAAATTTTTAGATGATTAGCTTCAATAAGTGGAATAAAAATTAAAATAAATGTTTCAAATTTATGAATTTTAGGATTTATTTTTTTATTTACTTTAGGGGGATTAACAGGTATTGTTTTATCAAATTCTTCAATTGATATTGTTCTTCATGATACTTATTATGTAGTT…
6Per_4	PRF	pre-receptive	Harvard1	2017-02-26	Pegoscapus insularis A	GAAGTTTATATTTTAATTTTACCTGGATTTGGATTAATTTCTCATATAATTTGTAGAGAAAGAATAAAAAAGGAAGTTTTTGGAATATTAGGAATAATTTATGCAATAATTTCTATTGGTTTATTAGGTTTTATTGTTTGAGGACATCATATATTTACTGTAGGTATAGATGTTGATACACGAGCATATTTTACTTCTGCAACAATAATTATTGCTGTTCCTACTGGAATTAAAATTTTTAGATGATTAGCTTCAATAAGTGGAATAAAAATTAAAATAAATGTTTCAAATTTATGAATTTTAGGATTTATTTTTTTATTTACTTTAGGGGGATTAACAGGTATTGTTTTATCAAATTCTTCAATTGATATTGTTCTTCATGATACTTATTATGTAGTT…
7Per_1	PRF	pre-receptive	Harvard1	2017-02-22	Pegoscapus insularis A	GAAGTTTATATTTTAATTTTACCTGGATTTGGATTAATTTCTCATATAATTTGTAGAGAAAGAATAAAAAAGGAAGTTTTTGGAATATTAGGAATAATTTATGCAATAATTTCTATTGGTTTATTAGGTTTTATTGTTTGAGGACATCATATATTTACTGTAGGTATAGATGTTGATACACGAGCATATTTTACTTCTGCAACAATAATTATTGCTGTTCCTACTGGAATTAAAATTTTTAGATGATTAGCTTCAATAAGTGGAATAAAAATTAAAATAAATGTTTCAAATTTATGAATTTTAGGATTTATTTTTTTATTTACTTTAGGGGGATTAACAGGTATTGTTTTATCAAATTCTTCAATTGATATTGTTCTTCATGATACTTATTATGTAGTT…
7Per_2	PRF	pre-receptive	Harvard1	2017-02-22	Pegoscapus insularis "new"	GAAGTTTATATTTTAATTTTACCTGGATTTGGATTAATTTCTCATATAATTTGTAGAGAGAGAATAAAAAAAGAAGTTTTTGGAATATTAGGAATAATTTATGCAATAATTTCTATTGGTTTATTAGGATTTATTGTATGAGGTCATCATATATTTACTGTAGGTATGGATGTTGATACTCGAGCTTATTTTACTTCTGCAACAATAATTATTGCTGTTCCTACTGGTATTAAAATTTTTAGATGATTAGCTTCAATAAGTGGAATAAAAATTAAAATAAATGTTTCAAATTTATGAATTTTAGGTTTTATTTTTTTATTTACTTTAGGTGGATTAACAGGAATTGTTTTATCAAATTCTTCAATTGATATTGTACTTCATGATACATATTATGTTGTT…
7Per_3	PRF	pre-receptive	Harvard1	2017-02-22	Pegoscapus insularis "new"	GAAGTTTATATTTTAATTTTACCTGGATTTGGATTAATTTCTCATATAATTTGTAGAGAGAGAATAAAAAAAGAAGTTTTTGGAATATTAGGAATAATTTATGCAATAATTTCTATTGGTTTATTAGGATTTATTGTATGAGGTCATCATATATTTACTGTAGGTATGGATGTTGATACTCGAGCTTATTTTACTTCTGCAACAATAATTATTGCTGTTCCTACTGGTATTAAAATTTTTAGATGATTAGCTTCAATAAGTGGAATAAAAATTAAAATAAATGTTTCAAATTTATGAATTTTAGGTTTTATTTTTTTATTTACTTTAGGTGGATTAACAGGAATTGTTTTATCAAATTCTTCAATTGATATTGTACTTCATGATACATATTATGTTGTT…
7Per_4	PRF	pre-receptive	Harvard1	2017-02-22	Pegoscapus insularis A	GAAGTTTATATTTTAATTTTACCTGGATTTGGATTAATTTCTCATATAATTTGTAGAGAAAGAATAAAAAAGGAAGTTTTTGGAATATTAGGAATAATTTATGCAATAATTTCTATTGGTTTATTAGGTTTTATTGTTTGAGGACATCATATATTTACTGTAGGTATAGATGTTGATACACGAGCATATTTTACTTCTGCAACAATAATTATTGCTGTTCCTACTGGAATTAAAATTTTTAGATGATTAGCTTCAATAAGTGGAATAAAAATTAAAATAAATGTTTCAAATTTATGAATTTTAGGATTTATTTTTTTATTTACTTTAGGGGGATTAACAGGTATTGTTTTATCAAATTCTTCAATTGATATTGTTCTTCATGATACTTATTATGTAGTT…
8Per_1	PRF	pre-receptive	Harvard1	2017-02-28	Pegoscapus insularis A	GAAGTTTATATTTTAATTTTACCTGGATTTGGATTAATTTCTCATATAATTTGTAGAGAAAGAATAAAAAAGGAAGTTTTTGGAATATTAGGAATAATTTATGCAATAATTTCTATTGGTTTATTAGGTTTTATTGTTTGAGGACATCATATATTTACTGTAGGTATAGATGTTGATACACGAGCATATTTTACTTCTGCAACAATAATTATTGCTGTTCCTACTGGAATTAAAATTTTTAGATGATTAGCTTCAATAAGTGGAATAAAAATTAAAATAAATGTTTCAAATTTATGAATTTTAGGATTTATTTTTTTATTTACTTTAGGGGGATTAACAGGTATTGTTTTATCAAATTCTTCAATTGATATTGTTCTTCATGATACTTATTATGTAGTT…
8Per_2	PRF	pre-receptive	Harvard1	2017-02-28	Pegoscapus insularis A	GAAGTTTATATTTTAATTTTACCTGGATTTGGATTAATTTCTCATATAATTTGTAGAGAAAGAATAAAAAAGGAAGTTTTTGGAATATTAGGAATAATTTATGCAATAATTTCTATTGGTTTATTAGGTTTTATTGTTTGAGGACATCATATATTTACTGTAGGTATAGATGTTGATACACGAGCATATTTTACTTCTGCAACAATAATTATTGCTGTTCCTACTGGAATTAAAATTTTTAGATGATTAGCTTCAATAAGTGGAATAAAAATTAAAATAAATGTTTCAAATTTATGAATTTTAGGATTTATTTTTTTATTTACTTTAGGGGGATTAACAGGTATTGTTTTATCAAATTCTTCAATTGATATTGTTCTTCATGATACTTATTATGTAGTT…
8Per_3	PRF	pre-receptive	Harvard1	2017-02-28	Pegoscapus tonduzi	GAAGTTTATATTTTAATTTTACCTGGATTTGGATTAATTTCTCACATAATTTGTAGAGAAAGAATAAAAAAAGAAGTATTTGGAATATTAGGAATAGTATATGCAATGGTTTCAATTGGTGTTTTAGGATTTATTGTTTGAGGTCATCATATATTTACTGTAGGTATAGATGTTGATACTCGTGCATATTTTACTTCAGCAACAATAATTATTGCAATTCCTACTGGTATTAAAATTTTTAGGTGATTAGCTTCAATAAGAGGAATAAAGATTAATATTAATGTTTCAAATTTATGAATTTTAGGATTTATTTTTTTATTTACTTTAGGTGGATTAACTGGAATTATTTTATCAAATTCTAGAATTGATATTGTATTACATGATACTTATTATGTTGTG…
8Per_4	PRF	pre-receptive	Harvard1	2017-02-28	Pegoscapus insularis A	GAAGTTTATATTTTAATTTTACCTGGATTTGGATTAATTTCTCATATAATTTGTAGAGAAAGAATAAAAAAGGAAGTTTTTGGAATATTAGGAATAATTTATGCAATAATTTCTATTGGTTTATTAGGTTTTATTGTTTGAGGACATCATATATTTACTGTAGGTATAGATGTTGATACACGAGCATATTTTACTTCTGCAACAATAATTATTGCTGTTCCTACTGGAATTAAAATTTTTAGATGATTAGCTTCAATAAGTGGAATAAAAATTAAAATAAATGTTTCAAATTTATGAATTTTAGGATTTATTTTTTTATTTACTTTAGGGGGATTAACAGGTATTGTTTTATCAAATTCTTCAATTGATATTGTTCTTCATGATACTTATTATGTAGTT…
9Per_1	PRF	receptive	Harvard1	2017-03-06	Pegoscapus insularis A	GAAGTTTATATTTTAATTTTACCTGGATTTGGATTAATTTCTCATATAATTTGTAGAGAAAGAATAAAAAAGGAAGTTTTTGGAATATTAGGAATAATTTATGCAATAATTTCTATTGGTTTATTAGGTTTTATTGTTTGAGGACATCATATATTTACTGTAGGTATAGATGTTGATACACGAGCATATTTTACTTCTGCAACAATAATTATTGCTGTTCCTACTGGAATTAAAATTTTTAGATGATTAGCTTCAATAAGTGGAATAAAAATTAAAATAAATGTTTCAAATTTATGAATTTTAGGATTTATTTTTTTATTTACTTTAGGGGGATTAACAGGTATTGTTTTATCAAATTCTTCAATTGATATTGTTCTTCATGATACTTATTATGTAGTT…
9Per_2	PRF	receptive	Harvard1	2017-03-06	Pegoscapus insularis A	GAAGTTTATATTTTAATTTTACCTGGATTTGGATTAATTTCTCATATAATTTGTAGAGAAAGAATAAAAAAGGAAGTTTTTGGAATATTAGGAATAATTTATGCAATAATTTCTATTGGTTTATTAGGTTTTATTGTTTGAGGACATCATATATTTACTGTAGGTATAGATGTTGATACACGAGCATATTTTACTTCTGCAACAATAATTATTGCTGTTCCTACTGGAATTAAAATTTTTAGATGATTAGCTTCAATAAGTGGAATAAAAATTAAAATAAATGTTTCAAATTTATGAATTTTAGGATTTATTTTTTTATTTACTTTAGGGGGATTAACAGGTATTGTTTTATCAAATTCTTCAATTGATATTGTTCTTCATGATACTTATTATGTAGTT…
9Per_3	PRF	receptive	Harvard1	2017-03-06	Pegoscapus insularis A	GAAGTTTATATTTTAATTTTACCTGGATTTGGATTAATTTCTCATATAATTTGTAGAGAAAGAATAAAAAAGGAAGTTTTTGGAATATTAGGAATAATTTATGCAATAATTTCTATTGGTTTATTAGGTTTTATTGTTTGAGGACATCATATATTTACTGTAGGTATAGATGTTGATACACGAGCATATTTTACTTCTGCAACAATAATTATTGCTGTTCCTACTGGAATTAAAATTTTTAGATGATTAGCTTCAATAAGTGGAATAAAAATTAAAATAAATGTTTCAAATTTATGAATTTTAGGATTTATTTTTTTATTTACTTTAGGGGGATTAACAGGTATTGTTTTATCAAATTCTTCAATTGATATTGTTCTTCATGATACTTATTATGTAGTT…
9Per_4	PRF	receptive	Harvard1	2017-03-06	Pegoscapus insularis A	GAAGTTTATATTTTAATTTTACCTGGATTTGGATTAATTTCTCATATAATTTGTAGAGAAAGAATAAAAAAGGAAGTTTTTGGAATATTAGGAATAATTTATGCAATAATTTCTATTGGTTTATTAGGTTTTATTGTTTGAGGACATCATATATTTACTGTAGGTATAGATGTTGATACACGAGCATATTTTACTTCTGCAACAATAATTATTGCTGTTCCTACTGGAATTAAAATTTTTAGATGATTAGCTTCAATAAGTGGAATAAAAATTAAAATAAATGTTTCAAATTTATGAATTTTAGGATTTATTTTTTTATTTACTTTAGGAGGATTAACAGGTATTGTTTTATCAAATTCTTCAATTGATATTGTTCTTCATGATACTTATTATGTAGTT…
1Pt_1	PRT	receptive	PlaRoj	2017-01-26	Pegoscapus tonduzi	GAAGTTTACATTTTAATTTTACCTGGATTTGGATTAATTTCTCATATAATTTGTAGAGAAAGAATAAAAAAAGAAGTATTTGGAATATTAGGAATAGTGTATGCAATAGTTTCAATTGGGGTTTTAGGATTTATTGTATGAGGTCATCATATATTTACTGTTGGGATAGATGTTGATACACGTGCATATTTTACTTCAGCAACAATAATTATTGCAATTCCTACTGGGATTAAAATTTTTAGATGATTAGCTTCAATAAGAGGAATAAAGATTAACATTAATGTTTCAAATTTATGAATTTTAGGATTTATTTTTTTATTTACTTTAGGTGGATTAACTGGGATTATTTTATCAAATTCTAGAATTGATATTGTATTGCATGATACTTATTATGTTGTG…
1Pt_2	PRT	receptive	PlaRoj	2017-01-26	Pegoscapus tonduzi	GAAGTTTATATTTTAATTTTACCTGGATTTGGATTAATTTCTCACATAATTTGTAGAGAAAGAATAAAAAAAGAAGTATTTGGAATATTAGGAATAGTATATGCAATGGTTTCAATTGGTGTTTTAGGATTTATTGTTTGAGGTCATCATATATTTACTGTAGGAATAGATGTTGATACTCGTGCATATTTTACTTCAGCAACAATAATTATTGCAATTCCTACTGGTATTAAAATTTTTAGGTGATTAGCTTCAATAAGAGGAATAAAGATTAATATTAATGTTTCAAATTTATGAATTTTAGGATTTATTTTTTTATTTACTTTAGGTGGATTAACTGGAATTATTTTATCAAATTCTAGAATTGATATTGTATTACATGACACTTATTATGTTGTG…
1Pt_3	PRT	receptive	PlaRoj	2017-01-26	Pegoscapus tonduzi	GAAGTTTATATTTTAATTTTACCTGGATTTGGATTAATTTCTCACATAATTTGTAGAGAAAGAATAAAAAAAGAAGTATTTGGAATATTAGGAATAGTATATGCAATGGTTTCAATTGGTGTTTTAGGATTTATTGTTTGAGGTCATCATATATTTACTGTTGGAATAGATGTTGATACTCGTGCATATTTTACTTCAGCAACAATAATTATTGCAATTCCTACTGGTATTAAAATTTTTAGATGATTAGCTTCAATAAGAGGAATAAAGATTAATATTAATGTTTCAAATTTATGAATTTTAGGATTTATTTTTTTATTTACTTTAGGTGGATTAACTGGAATTATTTTATCAAATTCTAGAATTGATATTGTATTGCATGATACTTATTATGTTGTG…
2Pt_1	PRT	receptive	PlaRoj	2017-01-27	Pegoscapus tonduzi	GAAGTTTATATTTTAATTTTACCTGGATTTGGATTAATTTCTCACATAATTTGTAGAGAAAGAATAAAAAAAGAAGTATTTGGAATATTAGGAATAGTATATGCAATGGTTTCAATTGGTGTATTAGGATTTATTGTTTGAGGTCATCATATATTTACTGTTGGAATAGATGTTGATACTCGTGCATATTTTACTTCAGCAACAATAATTATTGCAATTCCTACTGGTATTAAAATTTTTAGGTGATTAGCTTCAATAAGAGGAATAAAGATTAATATTAATGTTTCAAATTTATGAATTTTAGGATTTATTTTTTTATTTACTTTAGGTGGATTAACTGGAATTATTTTATCAAATTCTAGAATTGATATTGTATTACATGATACTTATTATGTTGTG…
3Pt_1	PRT	receptive	PlaRoj	2017-01-23	Pegoscapus silvestrii	GAAGTTTATATTTTAATTTTACCTGGATTTGGATTAATTTCTCATATAATTTGTAGAGAAAGAATAAAAAAGGAAGTATTTGGAATATTAGGAATAGTTTATGCTATGATTTCTATTGGTGTTTTAGGTTTTATTGTTTGAGGACATCATATATTTACTGTTGGTATAGATGTTGATACACGAGCTTATTTCACTTCAGCTACTATAATTATTGCTGTTCCTACTGGTATTAAAATTTTTAGGTGATTAGCTTCAATAAGAGGAATAAAAATTAAATTAAATGTTTCAAATTTATGAATTTTAGGATTTATTTTTTTATTTACTTTAGGTGGTTTAACTGGAATTGTTTTATCAAATTCTTCAATTGATATTGTTTTACATGATACTTATTATGTAGTT…
3Pt_2	PRT	receptive	PlaRoj	2017-01-23	Pegoscapus silvestrii	GAAGTTTATATTTTAATTTTACCTGGATTTGGATTAATTTCTCATATAATTTGTAGAGAAAGAATAAAAAAGGAAGTATTTGGAATATTAGGAATAGTTTATGCTATGATTTCTATTGGTGTTTTAGGTTTTATTGTTTGAGGACATCATATATTTACTGTTGGTATAGATGTTGATACACGAGCTTATTTCACTTCAGCTACTATAATTATTGCTGTTCCTACTGGTATTAAAATTTTTAGGTGGTTAGCTTCAATAAGAGGAATAAAAATTAAATTAAATGTTTCAAATTTATGAATTTTAGGATTTATTTTTTTATTTACTTTAGGTGGTTTAACTGGAATTGTTTTATCAAATTCTTCAATTGATATTGTTTTACATGATACTTATTATGTAGTT…
4Pt_1	PRT	receptive	PlaRoj	2017-01-25	Pegoscapus silvestrii	GAAGTTTATATTTTAATTTTACCTGGATTTGGATTAATTTCTCATATAATTTGTAGAGAAAGAATAAAAAAGGAAGTATTTGGAATATTAGGAATAGTTTATGCTATGATTTCTATTGGTGTTTTAGGTTTTATTGTTTGAGGACATCATATATTTACTGTTGGTATAGATGTTGATACACGAGCTTATTTCACTTCAGCTACTATAATTATTGCTGTTCCTACTGGTATTAAAATTTTTAGGTGATTAGCTTCAATAAGAGGAATAAAAATTAAATTAAATGTTTCAAATTTATGAATTTTAGGATTTATTTTTTTATTTACTTTAGGTGGTTTAACTGGAATTGTTTTATCAAATTCTTCAATTGATATTGTTTTACATGATACTTATTATGTAGTT…
4Pt_2	PRT	receptive	PlaRoj	2017-01-25
4Pt_3	PRT	receptive	PlaRoj	2017-01-25
4Pt_4	PRT	receptive	PlaRoj	2017-01-25	Pegoscapus silvestrii	GAAGTTTATATTTTAATTTTACCTGGATTTGGATTAATTTCTCATATAATTTGTAGAGAAAGTATAAAAAAGGAAGTATTTGGAATATTAGGAATAGTTTATGCTATGATTTCTATTGGTGTTTTAGGTTTTATTGTTTGAGGACATCATATATTTACTGTTGGTATAGATGTTGATACACGAGCTTATTTCACTTCAGCTACTATAATTATTGCTGTTCCTACTGGTATTAAAATTTTTAGGTGATTAGCTTCAATAAGAGGAATAAAAATTAAATTAAATGTTTCAAATTTATGAATTTTAGGATTTATTTTTTTATTTACTTTAGGTGGTTTAACTGGAATTGTTTTATCAAATTCTTCAATTGATATTGTTTTACATGATACTTATTATGTAGTT…
4Pt_5	PRT	receptive	PlaRoj	2017-01-25	Pegoscapus silvestrii	GAAGTTTATATTTTAATTTTACCTGGATTTGGATTAATTTCTCATATAATTTGTAGAGAAAGAATAAAAAAGGAAGTATTTGGAATATTAGGAATAGTTTATGCTATGATTTCTATTGGTGTTTTAGGTTTTATTGTTTGAGGACATCATATATTTACTGTTGGTATAGATGTTGATACACGAGCTTATTTCACTTCAGCTACTATAATTATTGCTGTTCCTACTGGTATTAAAATTTTTAGGTGATTAGCTTCAATAAGAGGAATAAAAATTAAATTAAATGTTTCAAATTTATGAATTTTAGGATTTATTTTTTTATTTACTTTAGGTGGTTTAACTGGAATTGTTTTATCAAATTCTTCAATTGATATTGTTTTACATGATACTTATTATGTAGTT…
4Pt_6	PRT	receptive	PlaRoj	2017-01-25	Pegoscapus sp. (at base of clade with ex F crocata, P. gemellus C)	GAAGTTTATATTTTAATTTTACCTGGATTTGGATTAATTTCTCATATAATTTGTAGTGAAAGAATAAAAAAAGAAGTATTTGGAATATTAGGAATAATTTATGCAATAATTTCTATTGGTATTTTAGGATTTATTGTTTGAGGTCATCATATATTTACTGTTGGAATAGATGTTGATACTCGAGCTTATTTTACTTCTGCAACAATAATTATTGCTGTTCCTACTGGAATTAAAATTTTTAGATGATTAGCTTCAATAAGAGGAATAAAAATTAAAATAAATGTTTCAAATTTATGAATTTTAGGATTTATTTTTTTATTTACTTTAGGTGGATTAACTGGAATTGTTTTATCAAATTCTTCAATTGATATTGTTCTTCATGATACTTATTATGTTGTT…
1Tr1	TRG	receptive	Boh52	2016-06-30	Pegoscapus grandii sp. B	GAAGTTTATATTTTAATTTTTCCTGGATTTGGACTAGTATCCCATATAATTTGTAGAGAAAGAATAAAAAAAGAAGTATTTGGAATATTAGGAATAGTTTATGCAATAATTTCAATTGGAGTATTAGGATTTATTGTTTGATGACATCATATATTTACAGTTGGAATGGATGTTGATACTCGAGCTTATTTTACTCCAGTAACTATAATTATCGCAGTTCCTACTGGAATTAAAATTTTTAGATGGTTAGCTTCAATAAGTGGAATAAAAATTAAATTAAATGTTTCTAATTTATGAATTTTAGGATTTATTTTTTTATTTACTTTAGGAGGGTTAACTGGAATTGTTTTATCTAATTCTTCTATTGACATTGTTCTTCATGATA--------------…
1Tr2	TRG	receptive	Boh52	2016-06-30	Pegoscapus grandii sp. B	GAAGTTTATATTTTAATTTTTCCTGGATTTGGACTAGTATTCCATATAATTTGTAGAGAAAGAATAAAAAAAGAAGTATTTGGAATATTAGGAATAGTTTATGCAATAATTTCAATTGGAGTATTAGGATTTATTGTTTGATGACATCATATATTTATAGTTGGAATGGATGTTGATACTCGAGCTTATTTTACTCCAGTAACTATAATTATCGCAGTTCCTACTGGAATTAAAATTTTTAGATGGTTAGCTTCAATAAGTGGAATAAAAATTAAATTAAATGTTTCTAATTTATGAATTTTAGGATTTATTTTTTTATTTACTTTAGGAGGGTTAACTGGAATTGTTTTATCTAATTCTTCTAT----------------------------------…
2Tr1	TRG	receptive	Boh52	2016-06-29	Pegoscapus grandii sp. B	GAAGTTTATATTTTAATTTTTCCTGGATTTGGACTAGTATCCCATATAATTTGTAGAGAAAGAATAAAAAAAGAAGTATTTGGAATATTAGGAATAGTTTATGCAATAATTTCAATTGGAGTATTAGGATTTATTGTTTGATGACATCATATATTTACAGTTGGAATGGATGTTGATACTCGAGCTTATTTTACTCCAGTAACTATAATTATCGCAGTTCCTACTGGAATTAAAATTTTTAGATGGTTAGCTTCAATAAGTGGAATAAAAATTAAATTAAATGTTTCTAATTTATGAATTTTAGGATTTATTTTTTTATTTACTTTAGGAGGGTTAACTGGAATTGTTTTATCTAATTCTTCTATTGACATTGTTCTTCATGATACTTA----------…
2Tr10	TRG	receptive	Boh52	2016-06-29	Pegoscapus sp. new (closest is ex F. davidii)	GAAGTTTATATTTTAATTTTACCTGGATTTGGATTAATTTCTCATATAATTTGTAGGGAAAGAATAAAAAAAGAAGTATTTGGAATATTAGGAATAGTATATGCTATAATTTCTATTGGTGTATTAGGATTTATTGTATGAGGACATCATATATTTACTGTAGGAATAGATGTTGATACTCGAGCTTATTTTACTTCTGCAACTATAATTATTGCTGTTCCTACTGGAATTAAAATTTTTAGTTGATTAGCTTCTATAAGAGGAATAAAAATTAAAATAAGTGTAGCAAATTTATGAATTTTAGGGTTTATTTTTTTATTTACTTTAGGTGGATTAACTGGTATTGTATTATCTAATTCTTCAATTGATATTGTTTTACATGATACATATTA-------…
2Tr2	TRG	receptive	Boh52	2016-06-29	Pegoscapus grandii sp. B	GAAGTTTATATTTTAATTCTTCCTGGATTTGGACTAGTATCCCATATAATTTGTAGAGAAAGAATAAAAAAAGAAGTATTTGGAATATTAGGAATAGTTTATGCAATAATTTCAATTGGAGTATTAGGATTTATTGTTTGATGACATCATATATTTACAGTTGGAATGGATGTTGATACTCGAGCTTATTTTACTCCAGTAACTATAATTATCGCAGTTCCTACTGGAATTAAAATTTTTAGATGGTTAGCTTCAATAAGTGGAATAAAAATTAAATTAAATGTTTCTAATTTATGAATTTTAGGATTTATTTTTTTATTTACTTTAGGAGGGTTAACTGGAATTGTTTTATCTAATTCTTCTATTGACATTGTTCTTCATGATACTTATTATGTTGTT…
2Tr3	TRG	receptive	Boh52	2016-06-29	Pegoscapus grandii sp. B	GAAGTTTATATTTTAATTTTTCCTGGATTTGGACTAGTATTCCATATAATTTGTAGAGAAAGAATAAAAAAAGAAGTATTTGGAATATTAGGAATAGTTTATGCAATAATTTCAATTGGAGTATTAGGATTTATTGTTTGATGACATCATATATTTATAGTTGGAATGGATGTTGATACTCGAGCTTATTTTACTCCAGTAACTATAATTATCGCAGTTCCTACTGGAATTAAAATTTTTAGATGGTTAGCTTCAATAAGTGGAATAAAAATTAAATTAAATGTTTCTAATTTATGAATTTTAGGATTTATTTTTTTATTTACTTTAGGAGGGTTAACTGGAATTGTTTTATCTAATTCTTC-------------------------------------…
2Tr4	TRG	receptive	Boh52	2016-06-29	Pegoscapus grandii sp. B	GAAGTTTATATTTTAATTCTTCCTGGATTTGGACTAGTATCCCATATAATTTGTAGAGAAAGAATAAAAAAAGAAGTATTTGGAATATTAGGAATAGTTTATGCAATAATTTCAATTGGAGTATTAGGATTTATTGTTTGATGACATCATATATTTACAGTTGGAATGGATGTTGATACTCGAGCTTATTTTACTCCAGTAACTATAATTATCGCAGTTCCTACTGGAATTAAAATTTTTAGATGGTTAGCTTCAATAAGTGGAATAAAAATTAAATTAAATGTTTCTAATTTATGAATTTTAGGATTTATTTTTTTATTTACTTTAGGAGGGTTAACTGGAATTGTTTTATCTAATTCTTCTATTGACATTGTTCTTCATGATACT------------…
2Tr5	TRG	receptive	Boh52	2016-06-29
2Tr6	TRG	receptive	Boh52	2016-06-29	Pegoscapus grandii sp. B	GAAGTTTATATTTTAATTTTTCCTGGATTTGGAATAGTATTCCATATAATTTGTAGAGAAAGAATAAAAAAAGAAGTATTTGGAATATTAGGAATAGTTTATGCAATAATTTCAATTGGAGTATTAGGATTTATTGTTTGATGACATCATATATTTACAGTTGGAATGGATGTTGATACTCGAGCTTATTTTACTCCAGTAACTATAATTATCGCAGTTCCTACTGGAATTAAAATTTTTAGATGGTTAGCTTCAATAAGTGGAATAAAAATTAAATTAAATGTTTCTAATTTATGAATTTTAGGATTTATTTTTTTATTTACTTTAGGAGGATTAACTGGAATTGTTTTATCTAATTCTTC-------------------------------------…
2Tr7	TRG	receptive	Boh52	2016-06-29
2Tr8	TRG	receptive	Boh52	2016-06-29	Pegoscapus grandii sp. B	GAAGTTTATATTTTAATTTTTCCTGGATTTGGACTAGTATCCCATATAATTTGTAGAGAAAGAATAAAAAAAGAAGTATTTGGAATATTAGGAATAGTTTATGCAATAATTTCAATTGGAGTATTAGGATTTATTGTTTGATGACATCATATATTTACAGTTGGAATGGATGTTGATACTCGAGCTTATTTTACTCCAGTAACTATAATTATCGCAGTTCCTACTGGAATTAAAATTTTTAGATGGTTAGCTTCAATAAGTGGAATAAAAATTAAATTAAATGTTTCTAATTTATGAATTTTAGGATTTATTTTTTTATTTACTTTAGGAGGGTTAACTGGAATTGTTTTATCTAATTCTTCTATTGACATTGTTCTTCATGATA--------------…
2Tr9	TRG	receptive	Boh52	2016-06-29	Pegoscapus grandii sp. B	GAAGTTTATATTTTAATTCTTCCTGGATTTGGACTAGTATCCCATATAATTTGTAGAGAAAGAATAAAAAAAGAAGTATTTGGAATATTAGGAATAGTTTATGCAATAATTTCAATTGGAGTATTAGGATTTATTGTTTGATGACATCATATATTTACAGTTGGAATGGATGTTGATACTCGAGCTTATTTTACTCCAGTAACTATAATTATCGCAGTTCCTACTGGAATTAAAATTTTTAGATGGTTAGCTTCAATAAGTGGAATAAAAATTAAATTAAATGTTTCTAATTTATGAATTTTAGGATTTATTTTTTTATTTACTTTAGGAGGGTTAACTGGAATTGTTTTATCTAATTCTTCTATTGACATTGTTCTTCATGATAC-------------…
9Tr_1	TRG	receptive	IslaChiq	2016-12-13	Pegoscapus grandii sp. B	------------------------------------------------------------------------GAAGTATTTGGAATATTAGGAATAGTATATGCAATAATTTCAATTGGAGTATTAGGATTTATTGTTTGAGGMCATCATATATTTACAGTTGGAATGGATGTTGATACTCGAGCTTATTTTACTYCAGTAACTATAATTATYGCAGTTCCTACTGGAATTAAAATTTTTAGATGRTTAGCTTCAATAAGTGGAATAAAAATTAAATTAAATGTTTCTAATTTATGAATTTTAGGATTTATTTTTTTATTTACTTTAGGAGGRTTAACTGGAATKGTTTTATCTAATTCTTCTATTGAYATTGTTCTTCATGATACTTATTATGTG---…
9Tr_2	TRG	receptive	IslaChiq	2016-12-13	Pegoscapus grandii sp. B	-----------------------------------------------------------------AAAAAAAGAAGTATTTGGAATAYTWGGAATAGTWTATGCAATAATTTCAATTGGAGTATTAGGWTTTATTGTTTGAKGMCATCATATATTTAYAGTTGGAATGGATGTTGATACTCGAGCTTATTTTACTYCARTAACTATAATTATYGCAGTTCCTACTGGAATTAAAATTTTTAGATGRTTAGCTTCAATAAGTGGAATAAAAATTAAATTAAATGTTTCTAATTTATGAATTTTAGGATTTATTTTTTTATTTACTTTAGGAGGRTTAACTGGAATTGTTTTATCTAATTCTTCWATTGACATTGTTCTTCATGATACTTATTA-------…
9Tr_3	TRG	receptive	IslaChiq	2016-12-13	Pegoscapus grandii sp. B	-----------------------------------------------------------------AAAAAAAGAAGTATTTGGAATATTAGGAATAGTATATGCAATAATTTCAATTGGAGTATTAGGATTTATTGTTTGAKGMCATCATATATTTACAGTTGGAATGGATGTTGATACTCGAGCTTATTTTACTYCAGTAACTATAATTATCGCAGTTCCTACTGGAATTAAAATTTTTAGATGRTTAGCTTCAATAAGTGGAATAAAAATTAAATTAAATGTTTCTAATTTATGAATTTTAGGATTTATTTTTTTATTTACTTTAGGAGGRTTAACTGGAATKGTTTTATCTAATTCTTCTATTGAYATTGTTCTTCATGATACTTATTATGT----…
9Tr_4	TRG	receptive	IslaChiq	2016-12-13	Pegoscapus grandii sp. B	GAAGTTTATATTTTAATTCTTCCTGGATTTGGACTRGTATCCCATATAATTTGTAGAGAAAGAATAAAAAAAGAAGTATTTGGAATATTAGGAATAGTTTATGCAATAATTTCAATTGGAGTATTAGGATTTATTGTTTGATGACATCATATATTTACAGTTGGAATGGATGTTGATACTCGAGCTTATTTTACTCCAGTAACTATAATTATCGCAGTTCCTACTGGAATTAAAATTTTTAGATGGTTAGCTTCAATAAGTGGAATAAAAATTAAATTAAATGTTTCTAATTTATGAATTTTAGGATTTATTTTTTTATTTACTTTAGGAGGKTWAAYKGRAAKTGTTTTA------------------------------------------------…
9Tr_5	TRG	receptive	IslaChiq	2016-12-13	Pegoscapus grandii sp. B	-----------------------------------------------------------------AAAAAAAGAAGTATTTGGAATATTAGGAATAGTWTATGCAATAATTTCAATTGGAGTATTAGGATTTATTGTTTGAKGMCATCATATATTTACAGTTGGAATGGATGTTGATACTCGAGCTTATTTTACTYCARTAACTATAATTATYGCAGTTCCTACTGGAATTAAAATTTTTAGATGRTTAGCTTCAATAAGTGGAATAAAAATTAAATTAAATGTTTCTAATTTATGAATTTTAGGATTTATTTTTTTATTTACTTTAGGAGGRTTAACTGGAATTGTTTTATCTAATTCTTCWATTGACATTGTTCTTCATGATACTTATTATGTG---…
9Tr_6	TRG	receptive	IslaChiq	2016-12-13	Pegoscapus grandii sp. B	GAAGTTTATATTTTAATTCTTCCTGGATTTGGACTAGTATCCCATATAATTTGTAGAGAAAGAATAAAAAAAGAAGTATTTGGAATATTAGGAATAGTTTATGCAATAATTTCAATTGGAGTATTAGGATTTATTGTTTGATGACATCATATATTTACAGTTGGAATGGATGTTGATACTCGAGCTTATTTTACTCCAGTAACTATAATTATCGCAGTTCCTACTGGAATTAAAATTTTTAGATGGTTAGCTTCAATAAGTGGAATAAAAATTAAATTAAATGTTTCTAATTTATGAATTTTAGGATTTATTTTTTTATTTACTTTAGGAGRGTTAACTGGAATTGTTTTATCTAATTCTTCTATTGACATTGTYCTTCATGATACT------------…
9Tr_7	TRG	receptive	IslaChiq	2016-12-13	Pegoscapus grandii sp. B	-----------------------------------------------------------------AAAAAAAGAAGTATTTGGAATATTAGGAATAGTWTATGCAATAATTTCAATTGGAGTATTAGGATTTATTGTTTGAKGMCATCATATATTTACAGTTGGAATGGATGTTGATACTCGAGCTTATTTTACTYCARTAACTATAATTATYGCAGTTCCTACTGGAATTAAAATTTTTAGATGRTTAGCTTCAATAAGTGGAATAAAAATTAAATTAAATGTTTCTAATTTATGAATTTTAGGATTTATTTTTTTATTTACTTTAGGAAGRTTAACTGGAATTGTTTTATCTAATTCTTCWATTGACATTGTTCTTCATGATA--------------…
9Tr_8	TRG	receptive	IslaChiq	2016-12-13	Pegoscapus grandii sp. B	-----------------------------------------------------------------AAAAAAAGAAGTATTTGGAATATTAGGAATAGTTTATGCAATAATTTCAATTGGAGTATTAGGATTTATTGTTTGATGACATCATATATTTACAGTTGGAATGGATGTTGATACTCGAGCTTATTTTACTCCAGTAACTATAATTATCGCAGTTCCTACTGGAATTAAAATTTTTAGATGGTTAGCTTCAATAAGTGGAATAAAAATTAAATTAAATGTTTCTAATTTATGAATTTTAGGATTTATTTTTTTATTTACTTTAGGGGGATTAACTGGAATTGTTTTATCTAATTCTTCTATTGACATTGTTCTTCATGATACTTATTATGTGTAG…
10T	TRN	receptive	BV1	2016-11-14	Pegoscapus lopesi	GAAGTTTATATTTTAATTTTACCTGGATTTGGATTAGTTTCTCATATAATTTGTAGAGAAAGAATAAAAAAAGAGGTATTTGGAATATTAGGAATAGTTTATGCAATAATTTCTATTGGAGTTTTAGGATTTATTGTTTGAGGACATCATATATTTACAGTTGGTATAGACGTTGATACTCGAGCTTATTTTACTTCTGCAACTATAATTATTGCAGTTCCTACAGGTATTAAAATTTTTAGATGATTAGCTTCAATAAGAGGAATAAAAATTAAATTAAATGTTTCAAATTTATGAATTTTAGGATTTATTTTTTTATTTACTTTAGGAGGATTAACAGGTATTGTTTTATCTAATTCTTCAATTGATATTGTATTACATGATACATATTATGTTGTA…
11_T_2	TRN	pre-receptive	BV1	2016-11-10	Pegoscapus lopesi	GAAGTTTATATTTTAATTTTACCTGGATTTGGATTAGTTTCTCATATAATTTGTAGAGAAAGAATAAAAAAAGAAGTATTTGGAATATTAGGAATARTTTATGCAATAATTTCTATTGGAGTTTTAGGATTTATTGTTTGAGGACATCATATATTTACAGTTGGWATAGATGTTGATACTCGAGCTTATTTTACTTCTGCAACTATAATTATTGCAGTTCCTACAGGTATTAAAATTTTTAGATGATTAGCTTCAATAAGAGGAATAAAAATTAAATTAAATGTTTCAAATTTATGAATTTTAGGATTTATTTTTTTATTTACTTTAGGAGGATTAACAGGTATTGTTTTATCAAATTCTTCAATTGATATTGTATTACATGATACATATTATGTTGTA…
11_T_4	TRN	pre-receptive	BV1	2016-11-10	Pegoscapus lopesi	GAAGTTTATATTTTAATTTTACCTGGATTTGGATTAGTTTCTCATATAATTTGTAGGGAAAGAATAAAAAAAGAAGTATTTGGAATGCTTGGAATAATTTATGCAATAATTTCTATTGGAGTTTTAGGATTTATTGTTTGAGGACATCATATATTTACAGTTGGAATAGATGTTGATACTCTAGCTTATTTTACTTCTGCAACTATAATTATTGCAGTTCCTACAGGTATTAAAATTTTTAGATGATTAGCTTCAATAAGAGGAATAAAAATTAAATTAAATGTTTCAAATTTATGAATTTTAGGATTTATTTTTTTATTTACTTTAGGAGGATTAACAGGAATTGTTTTATCAAATTCTTCAATTGATATTGTATTACATGATACATATTATGTTGTA…
11_T_6	TRN	pre-receptive	BV1	2016-11-10	Pegoscapus lopesi	GAAGTTTATATTTTAATTTTACCTGGATTTGGATTAGTTTCTCATATAATTTGTAGAGAAAGAATAAAAAAAGAAGTATTTGGAATACTTGGAATAATTTATGCAATAATTTCTATTGGAGTTTTAGGATTTATTGTTTGAGGACATCATATATTTACAGTTGGAATAGATGTTGATACTCAAGCTTATTTTACTTCTGCAACTATAATTATTGCAGTTCCTACAGGTATTAAAATTTTTAGATGATTAGCTTCAATAAGAGGAATAAAAATTAAATTAAATGTTTCAAATTTATGAATTTTAAGATTTATTTTTTTATTTACTTTAGGAGGATTAACAGGTATTGTTTTATCAAATTCTTCAATTGATATTGTATTACATGATACATATTATGTTGTA…
11_T_8	TRN	pre-receptive	BV1	2016-11-10	Pegoscapus lopesi	GAAGTTTATATTTTAATTTTACCTGGATTTGGATTAGTTTCTCATATAATTTGTAGAGAAAGAATAAAAAAAGAGGTATTTGGAATATTAGGAATAGTTTATGCAATAATTTCTATTGGAGTTTTAGGATTTATTGTTTGAGGACATCATATATTTACAGTTGGTATAGATGTTGATACTCGAGCTTATTTTACTTCTGCAACTATAATTATTGCAGTTCCTACAGGTATTAAAATTTTTAGATGATTAGCTTCAATAAGAGGAATAAAAATTAAATTAAATGTTTCAAATTTATGAATTTTAGGATTTATTTTTTTATTTACTTTAGGAGGATTAACAGGTATTGTTTTATCTAATTCTTCAATTGATATTGTATTACATGATACATATTATGTTGTA…
11T	TRN	pre-receptive	BV1	2016-11-10	Pegoscapus lopesi	GAAGTTTATATTTTAATTTTACCTGGATTTGGATTAGTTTCTCATATAATTTGTAGAGAAAGAATAAAAAAAGAGGTATTTGGAATATTAGGAATAGTTTATGCAATAATTTCTATTGGAGTTTTAGGATTTATTGTTTGAGGACATCATATATTTACAGTTGGTATAGATGTTGATACTCGAGCTTATTTTACTTCTGCAACTATAATTATTGCAGTTCCTACAGGTATTAAAATTTTTAGATGATTAGCTTCAATAAGAGGAATAAAAATTAAATTAAATGTTTCTAATTTATGAATTTTAGGATTTATTTTTTTATTTACTTTAGGAGGATTAACAGGAATTGTTTTATCTAATTCTTCAATTGATATTGTATTACATGATACATATTATGTTGTA…
11T_1	TRN	pre-receptive	BV1	2016-11-10
11T_3	TRN	pre-receptive	BV1	2016-11-10	Pegoscapus lopesi	GAAGTTTATATTTTAATTTTACCTGGATTTGGATTAGTTTCTCATATAATTTGTAGAGAAAGAATAAAAAAAGAGGTATTTGGAATATTCGGAATAGTTTATGCAATAATTTCTATTGGAGTTTTAGGATTTATTGTTTGAGGTCATCATATATTTACAGTTGGTATAGATGTTGATACTCGAGCTTATTTTACTTCTGCAACTATAATTATTGCAGTTCCTACAGGTATTAAAATTTTTAGATGATTAGCTTCAATAAGAGGAATAAAAATTAAATTAAATGTTTCTAATTTATGAATTTTAGGATTTATTTTTTTATTTACTTTAGGAGGATTAACAGGAATTGTTTTATCAAATTCTTCAATTGATATTGTATTACATGATACATATTATGTTGTA…
11T_5	TRN	pre-receptive	BV1	2016-11-10	Pegoscapus lopesi	GAAGTTTATATTTTAATTTTACCTGGATTTGGATTAGTTTCTCATATAATTTGTAGAGAAAGAATAAAAAAAGARGTATTTGGAATATTWGGAATAGTTTATGCAATAATTTCTATTGGAGTTTTAGGATTTATTGTTTGAGGACATCATATATTTACAGTTGGWATAGATGTTGATACTCGAGCTTATTTTACTTCTGCAACTATAATTATTGCAGTTCCTACAGGTATTAAAATTTTTAGATGATTAGCTTCAATAAGAGGAATAAAAATTAAATTAAATGTTTCAAATTTATGAATTTTAGGATTTATTTTTTTATTTACTTTAGGAGGATTAACAGGTATTGTTTTATCAAATTCTTCAATTGATATTGTATTACATGATACATATTATGTTGTA…
11T_7	TRN	pre-receptive	BV1	2016-11-10	Pegoscapus lopesi	GAAGTTTATATTTTAATTTTACCTGGATTTGGATTAGTTTCTCATATAATTTGTAGGGAGAGAATAAAAAAAGAAGTATTTGGAATACTTGGAATAATTTATGCAATAATTTCTATTGGAGTTTTAGGATTTATTGTTTGAGGTCATCATATATTTACAGTTGGAATAGATGTTGATACTCAAGCTTATTTTACTTCTGCAACTATAATTATTGCAGTTCCTACAGGGATTAAAATTTTTAGATGATTAGCTTCAATAAAAGGAATAAAAATTAAATTAAATGTTTCAAATTTATGAATTTTAAGATTTATTTTTTTATTTACTTTAGGAGGATTAACAGGAATTGTTTTATCAAATTCTTCAATTGATATTGTATTACATGATACATATTATGTTGTA…
11T_9	TRN	pre-receptive	BV1	2016-11-10
12T	TRN	receptive	BV1	2016-11-12	Pegoscapus lopesi	GAAGTTTATATTTTAATTTTACCTGGATTTGGATTAGTTTCTCATATAATTTGTAGAGAAAGAATAAAAAAAGAGGTATTTGGAATATTAGGAATAGTTTATGCAATAATTTCTATTGGAGTTTTAGGATTTATTGTTTGAGGACATCATATATTTACAGTTGGTATAGATGTTGATACTCGAGCTTATTTTACTTCTGCAACTATAATTATTGCAGTTCCTACAGGTATTAAAATTTTTAGATGATTAGCTTCAATAAGAGGAATAAAAATTAAATTAAATGTTTCAAATTTATGAATTTTAGGATTTATTTTTTTATTTACTTTAGGAGGATTAACAGGTATTGTTTTATCTAATTCTTCAATTGATATTGTATTACATGATACATATTATGTTGTA…
13T	TRN	pre-receptive	BV1	2016-10-31	Pegoscapus lopesi	GAAGTTTATATTTTAATTTTACCTGGATTTGGATTAGTTTCTCATATAATTTGTAGAGAAAGAATAAAAAAAGAGGTATTTGGAATATTAGGAATAGTTTATGCAATAATTTCTATTGGAGTTTTAGGATTTATTGTTTGAGGACATCATATATTTACAGTTGGTATAGATGTTGATACTCGAGCTTATTTTACTTCTGCAACTATAATTATTGCAGTTCCTACAGGTATTAAAATTTTTAGATGATTAGCTTCAATAAGAGGAATAAAAATTAAATTAAATGTTTCAAATTTATGAATTTTAGGATTTATTTTTTTATTTACTTTAGGAGGATTAACAGGTATTGTTTTATCTAATTCTTCAATTGATATTGTATTACATGATACATATTATGTTGTA…
13T_1	TRN	pre-receptive	BV1	2016-10-31	Pegoscapus lopesi	GAAGTTTATATTTTAATTTTACCTGGATTTGGATTAGTTTCTCATATAATTTGTAGAGAAAGAATAAAAAAAGAGGTATTTGGAATATTAGGAATAGTTTATGCAATAATTTCTATTGGAGTTTTAGGATTTATTGTTTGAGGACATCATATATTTACAGTTGGTATAGACGTTGATACTCGAGCTTATTTTACTTCTGCAACTATAATTATTGCAGTTCCTACAGGTATTAAAATTTTTAGATGATTAGCTTCAATAAGAGGAATAAAAATTAAATTAAATGTTTCAAATTTATGAATTTTAGGATTTATTTTTTTATTTACTTTAGGAGGATTAACAGGTATTGTTTTATCTAATTCTTCAATCGATATTGTATTACATGATACATATTATGTTGTA…
13T_2	TRN	pre-receptive	BV1	2016-10-31	Pegoscapus lopesi	GAAGTTTATATTTTAATTTTACCTGGATTTGGATTAGTTTCTCATATAATTTGTAGAGAAAGAATAAAAAAAGAGGTATTTGGAATATTAGGAATAGTTTATGCAATAATTTCTATTGGAGTTTTAGGATTTATTGTTTGAGGACATCATATATTTACAGTTGGTATAGACGTTGATACTCGAGCTTATTTTACTTCTGCAACTATAATTATTGCAGTTCCTACAGGTATTAAAATTTTTAGATGATTAGCTTCAATAAGAGGAATAAAAATTAAATTAAATGTTTCAAATTTATGAATTTTAGGATTTATTTTTTTATTTACTTTAGGAGGATTAACAGGTATTGTTTTATCTAATTCTTCAATTGATATTGTATTACATGATACATATTATGTTGTA…
13T_3	TRN	pre-receptive	BV1	2016-10-31	Pegoscapus lopesi	GAAGTTTATATTTTAATTTTACCTGGATTTGGATTAGTTTCTCATATAATTTGTAGAGAAAGAATAAAAAAAGAGGTATTTGGAATATTAGGAATAGTTTATGCAATAATTTCTATTGGAGTTTTAGGATTTATTGTTTGAGGACATCATATATTTACAGTTGGTATAGACGTTGATACTCGAGCTTATTTTACTTCTGCAACTATAATTATTGCAGTTCCTACAGGTATTAAAATTTTTAGATGATTAGCTTCAATAAGAGGAATAAAAATTAAATTAAATGTTTCAAATTTATGAATTTTAGGATTTATTTTTTTATTTACTTTAGGAGGATTAACAGGTATTGTTTTATCTAATTCTTCAATCGATATTGTATTACATGATACATATTATGTTGTA…
13T_4	TRN	pre-receptive	BV1	2016-10-31	Pegoscapus lopesi	GAAGTTTATATTTTAATTTTACCTGGATTTGGATTAGTTTCTCATATAATTTGTAGAGAAAGAATAAAAAAAGAGGTATTTGGAATATTAGGAATAGTTTATGCAATAATTTCTATTGGAGTTTTAGGATTTATTGTTTGAGGACATCATATATTTACAGTTGGTATAGACGTTGATACTCGAGCTTATTTTACTTCTGCAACTATAATTATTGCAGTTCCTACAGGTATTAAAATTTTTAGATGATTAGCTTCAATAAGAGGAATAAAAATTAAATTAAATGTTTCAAATTTATGAATTTTAGGATTTATTTTTTTATTTACTTTAGGAGGATTAACAGGTATTGTTTTATCTAATTCTTCAATCGATATTGTATTACATGATACATATTATGTTGTA…
13T_5	TRN	pre-receptive	BV1	2016-10-31	Pegoscapus lopesi	GAAGTTTATATTTTAATTTTACCTGGATTTGGATTAGTTTCTCATATAATTTGTAGAGAAAGAATAAAAAAAGAGGTATTTGGAATATTAGGAATAGTTTATGCAATAATTTCTATTGGAGTTTTAGGATTTATTGTTTGAGGACATCATATATTTACAGTTGGTATAGATGTTGATACTCGAGCTTATTTTACTTCTGCAACTATAATTATTGCAGTTCCTACAGGTATTAAAATTTTTAGATGATTAGCTTCAATAAGAGGAATAAAAATTAAATTAAATGTTTCAAATTTATGAATTTTAGGATTTATTTTTTTATTTACTTTAGGAGGATTAACAGGTATTGTTTTATCTAATTCTTCAATTGATATTGTATTACATGATACATATTATGTTGTA…
13T_6	TRN	pre-receptive	BV1	2016-10-31	Pegoscapus sp. new (closest is P. bruneri)	GAAGTTTATATTTTAATTTTACCTGGATTTGGATTAGTTTCTCACATAATTTGTAGTGAAAGAATAAAAAAAGAAGTATTTGGAATACTAGGAATGGTTTATGCAATAATTTCTATTGGAGTTTTAGGATTTATTGTTTGAGGACATCATATATTTACTGTTGGAATAGATGTTGATACTCGAGCTTATTTTACTTCAGCAACAATAATTATTGCTGTTCCTACAGGAATTAAAATTTTTAGATGATTAGCTTCAATAAGTGGGATAAAAATTAAATTAAATGTTTCTAATTTATGAATTTTAGGATTTATTTTTTTATTTACTTTAGGAGGATTAACTGGAATTATTTTATCAAATTCTTCAATTGATATTGTTCTTCATGATACT------------…
13T_7	TRN	pre-receptive	BV1	2016-10-31	Pegoscapus grandii sp. B	GAAGTTTATATTTTAATTTTTCCTGGATTTGGACTAGTATCCCATATAATTTGTAGAGAAAGAATAAAAAAAGAAGTATTTGGAATATTAGGAATAGTTTATGCAATAATTTCAATTGGAGTATTAGGATTTATTGTTTGATGACATCATATATTTATAGTTGGAATGGATGTTGATACTCGAGCTTATTTTACTCCAGTAACTATAATTATCGCAGTTCCTACTGGAATTAAAATTTTTAGATGGTTAGCTTCAATAAGTGGAATAAAAATTAAATTAAATGTTTCTAATTTATGAATTTTAGGATTTATTTTTTTATTTACTTTAGGAGGGTTAACTGGAATTGTTTTATCTAATTCTTCAATTGACATTGTTCTTCATGATACTTATTA-------…
14T_1	TRN	sterile	BV1	2017-08-04
14T_2	TRN	sterile	BV1	2017-08-04	Pegoscapus sp. new (closest is P. bruneri)	GAAGTTTATATTTTAATTTTACCTGGATTTGGGTTAGTTTCTCACATAATTTGTAGTGAAAGGATAAAAAAAGAAGTATTTGGAATACTTGGAATGGTTTATGCAATAATTTCTATTGGAGTTTTAGGATTTATTGTTTGAGGACATCATATATTTACTGTTGGAATAGATGTTGATACTCGAGCTTATTTTACTTCAGTAACTATAATTATTGCTGTTCCTACAGGAATTAAAATTTTTAGATGATTAGCTTCAATAAGTGGGATAAAAATTAAATTAAATGTTTCTAATTTATGAATTTTAGGATTTATTTTTTTATTTACTTTAGGAGGATTAACTGGAATTATTTTATCTAATTCATCAATTGATATTGTTCTTCATGATACTTATTATGTTGTG…
14T_3	TRN	sterile	BV1	2017-08-04	Pegoscapus sp. new (closest is P. bruneri)	GAAGTTTATATTTTAATTTTACCTGGATTTGGGTTAGTTTCTCACATAATTTGTAGTGAAAGGATAAAAAAAGAAGTATTTGGAATACTTGGAATGGTTTATGCAATAATTTCTATTGGAGTTTTAGGATTTATTGTTTGAGGACATCATATATTTACTGTTGGAATAGATGTTGATACTCGAGCTTATTTTACTTCAGTAACTATAATTATTGCTGTTCCTACAGGAATTAAAATTTTTAGATGATTAGCTTCAATAAGTGGGATAAAAATTAAATTAAATGTTTCTAATTTATGAATTTTAGGATTTATTTTTTTATTTACTTTAGGAGGATTAACTGGAATTATTTTATCTAATTCATCAATTGACATTGTTCTTCATGATACTTATTATGTTGTG…
14T_4	TRN	sterile	BV1	2017-08-04	Pegoscapus sp. new (closest is P. bruneri)	GAAGTTTATATTTTAATTTTACCTGGATTTGGGTTAGTTTCTCACATAATTTGTAGTGAAAGGATAAAAAAAGAAGTATTTGGAATACTTGGAATGGTTTATGCAATAATTTCTATTGGAGTTTTAGGATTTATTGTTTGAGGACATCATATATTTACTGTTGGAATAGATGTTGATACTCGAGCTTATTTTACTTCAGTAACTATAATTATTGCTGTTCCTACAGGAATTAAAATTTTTAGATGATTAGCTTCAATAAGTGGGATAAAAATTAAATTAAATGTTTCTAATTTATGAATTTTAGGATTTATTTTTTTATTTACTTTAGGAGGATTAACTGGAATTATTTTATCTAATTCATCAATTGATATTGTTCTTCATGATACTTATTATGTTGTG…
14T_5	TRN	sterile	BV1	2017-08-04	Pegoscapus lopesi	GAAGTTTATATTTTAATTTTACCTGGATTTGGATTAGTTTCTCATATAATTTGTAGAGAAAGAATAAAAAAAGAGGTATTTGGAATATTAGGAATAGTTTATGCAATAATTTCTATTGGAGTTTTAGGATTTATTGTTTGAGGACATCATATATTTACAGTTGGTATAGACGTTGATACTCGAGCTTATTTTACTTCTGCAACTATAATTATTGCAGTTCCTACAGGTATTAAAATTTTTAGATGATTAGCTTCAATAAGAGGAATAAAAATTAAATTAAATGTTTCAAATTTATGAATTTTAGGATTTATTTTTTTATTTACTTTAGGAGGATTAACAGGTATTGTTTTATCTAATTCTTCAATCGATATTGTATTACATGATACATATTATGTTGTA…
14T_6	TRN	sterile	BV1	2017-08-04	Pegoscapus lopesi	GAAGTTTATATTTTAATTTTACCTGGATTTGGATTAGTTTCTCATATAATTTGTAGAGAAAGAATAAAAAAAGAGGTATTTGGAATATTAGGGATAGTTTATGCAATAATTTCTATTGGAGTTTTAGGATTTATTGTTTGAGGACATCATATATTTACAGTTGGTATAGACGTTGATACTCGAGCTTATTTTACTTCTGCAACTATAATTATTGCAGTTCCTACAGGTATTAAAATTTTTAGATGATTAGCTTCAATAAGAGGAATAAAAATTAAATTAAATGTTTCAAATTTATGAATTTTAGGATTTATTTTTTTATTTACTTTAGGAGGATTAACAGGTATTGTTTTATCTAATTCTTCAATTGATATTGTATTACATGATACATATTATGTTGTA…
15T_1	TRN	receptive	Bohio33	2017-08-04	Pegoscapus lopesi	GAAGTTTATATTTTAATTTTACCTGGATTTGGATTAGTTTCTCATATAATTTGTAGAGAAAGAATAAAAAAAGAGGTATTTGGAATATTAGGAATAGTTTATGCAATAATTTCTATTGGAGTTTTAGGATTTATTGTTTGAGGACATCATATATTTACAGTTGGTATAGACGTTGATACTCGAGCTTATTTTACTTCTGCAACTATAATTATTGCAGTTCCTACAGGTATTAAAATTTTTAGATGATTAGCTTCAATAAGAGGAATAAAAATTAAATTAAATGTTTCAAATTTATGAATTTTAGGATTTATTTTTTTATTTACTTTAGGAGGATTAACAGGTATTGTTTTATCTAATTCTTCAATCGATATTGTATTACATGATACATATTATGTTGTA…
15T_2	TRN	receptive	Bohio33	2017-08-04	Pegoscapus lopesi	GAAGTTTATATTTTAATTTTACCTGGATTTGGATTAGTTTCTCATATAATTTGTAGAGAAAGAATAAAAAAAGAGGTATTTGGAATATTAGGAATAGTTTATGCAATAATTTCTATTGGAGTTTTAGGATTTATTGTTTGAGGACATCATATATTTACAGTTGGTATAGACGTTGATACTCGAGCTTATTTTACTTCTGCAACTATAATTATTGCAGTTCCTACAGGTATTAAAATTTTTAGATGATTAGCTTCAATAAGAGGAATAAAAATTAAATTAAATGTTTCAAATTTATGAATTTTAGGATTTATTTTTTTATTTACTTTAGGAGGATTAACAGGTATTGTTTTATCTAATTCTTCAATCGATATTGTATTACATGATACATATTATGTTGTA…
15T_3	TRN	receptive	Bohio33	2017-08-04	Pegoscapus lopesi	GAAGTTTATATTTTAATTTTACCTGGATTTGGATTAGTTTCTCATATAATTTGTAGAGAAAGAATAAAAAAAGAGGTATTTGGAATATTAGGAATAGTTTATGCAATAATTTCTATTGGAGTTTTAGGATTTATTGTTTGAGGACATCATATATTTACAGTTGGTATAGATGTTGATACTCGAGCTTATTTTACTTCTGCAACTATAATTATTGCAGTTCCTACAGGTATTAAAATTTTTAGATGATTAGCTTCAATAAGAGGAATAAAAATTAAATTAAATGTTTCAAATTTATGAATTTTAGGATTTATTTTTTTATTTACTTTAGGAGGATTAACAGGTATTGTTTTATCTAATTCTTCAATTGATATTGTATTACATGATACATATTATGTTGTA…
15T_4	TRN	receptive	Bohio33	2017-08-04	Pegoscapus lopesi	GAAGTTTATATTTTAATTTTACCTGGATTTGGATTAGTTTCTCATATAATTTGTAGAGAAAGAATAAAAAAAGAGGTATTTGGAATACTYGGAATAGTTTATGCAATAATTTCTATTGGAGTTTTAGGATTTATTGTTTGAGGWCATCATATATTTACAGTTGGAATAGATGTTGATACTCGAGCTTATTTTACTTCTGCAACTATAATTATTGCAGTTCCTACAGGTATTAAAATTTTTAGATGATTAGCTTCAATAAGAGGAATAAAAATTAAATTAAATGTTTCWAATTTATGAATTTTAGGATTTATTTTTTTATTTACTTTAGGAGGATTAACAGGAATTGTTTTATCAAATTCTTCAATTGATATTGTATTACATGATACATATTATGTTGTA…
16T_1	TRN	receptive	Bohio33	2017-08-05	Pegoscapus sp. new (closest is P. bruneri)	GAAGTTTATATTTTAATTTTACCTGGATTTGGGTTAGTTTCTCACATAATTTGTAGTGAAAGGATAAAAAAAGAAGTATTTGGAATACTTGGAATGGTTTATGCAATAATTTCTATTGGAGTTTTAGGATTTATTGTTTGAGGACATCATATATTTACTGTTGGAATAGATGTTGATACTCGAGCTTATTTTACTTCAGTAACTATAATTATTGCTGTTCCTACAGGAATTAAAATTTTTAGATGATTAGCTTCAATAAGTGGGATAAAAATTAAATTAAATGTTTCTAATTTATGAATTTTAGGATTTATTTTTTTATTTACTTTAGGAGGATTAACTGGAATTATTTTATCTAATTCATCAATTGATATTGTTCTTCATGATACTTATTATGTTGTG…
16T_2	TRN	receptive	Bohio33	2017-08-05	Pegoscapus lopesi	GAAGTTTATATTTTAATTTTACCTGGATTTGGATTAGTTTCTCATATAATTTGTAGAGAAAGAATAAAAAAAGAAGTATTTGGAATACTTGGAATAGTTTATGCAATAATTTCTATTGGAGTTTTAGGATTTATTGTTTGAGGTCATCATATATTTACAGTTGGAATAGATGTTGATACTCGAGCTTATTTTACTTCTGCAACTATAATTATTGCAGTTCCTACAGGTATTAAAATTTTTAGATGATTAGCATCAATAAGAGGAATAAAAATTAAATTAAATGTTTCTAATTTATGAATTTTAGGATTTATTTTTTTATTTACTTTAGGAGGATTAACAGGAATTGTTTTATCAAATTCTTCAATTGATATTGTATTACATGATACATATTATGTTGTA…
16T_3	TRN	receptive	Bohio33	2017-08-05		Unespecific Amplifications
16T_4	TRN	receptive	Bohio33	2017-08-05	Pegoscapus lopesi	GAAGTTTATATTTTAATTTTACCTGGATTTGGATTAGTTTCTCATATAATTTGTAGAGAAAGAATAAAAAAAGAAGTATTTGGAATACTTGGAATAGTTTATGCAATAATTTCTATTGGAGTTTTAGGATTTATTGTTTGAGGTCATCATATATTTACAGTTGGAATAGATGTTGATACTCGAGCTTATTTTACTTCTGCAACTATAATTATTGCAGTTCCTACAGGTATTAAAATTTTTAGATGATTAGCTTCAATAAGAGGAATAAAAATTAAATTAAATGTTTCTAATTTATGAATTTTAGGATTTATTTTTTTATTTACTTTAGGAGGATTAACAGGAATTGTTTTATCAAATTCTTCAATTGATATTGTATTACATGATACATATTATGTTGTA…
17T_1	TRN	receptive	Bohio33	2017-08-06	Pegoscapus lopesi	GAAGTTTATATTTTAATTTTACCTGGATTTGGATTAGTTTCTCATATAATTTGTAGAGAAAGAATAAAAAAAGAGGTATTTGGAATATTAGGGATAGTTTATGCAATAATTTCTATTGGAGTTTTAGGATTTATTGTTTGAGGACATCATATATTTACAGTTGGTATAGATGTTGATACTCGAGCTTATTTTACTTCTGCAACTATAATTATTGCAGTTCCTACAGGTATTAAAATTTTTAGATGATTAGCTTCAATTAGAGGAATAAAAATTAAATTAAATGTTTCAAATTTATGAATTTTAGGATTTATTTTTTTATTTACTTTAGGAGGATTAACAGGTATTGTTTTATCTAATTCTTCAATTGATATTGTATTACATGATACATATTATGTTGTA…
17T_2	TRN	receptive	Bohio33	2017-08-06		Unespecific Amplifications
17T_3	TRN	receptive	Bohio33	2017-08-06	Pegoscapus lopesi	GAAGTTTATATTTTAATTTTACCTGGATTTGGATTAGTTTCTCATATAATTTGTAGAGAAAGAATAAAAAAAGAGGTATTTGGAATATTAGGAATAGTTTATGCAATAATTTCTATTGGAGTTTTAGGATTTATTGTTTGAGGACATCATATATTTACAGTTGGTATAGATGTTGATACTCGAGCTTATTTTACTTCTGCAACTATAATTATTGCAGTTCCTACAGGTATTAAAATTTTTAGATGATTAGCTTCAATAAGAGGAATAAAAATTAAATTAAATGTTTCAAATTTATGAATTTTAGGATTTATTTTTTTATTTACTTTAGGAGGATTAACAGGTATTGTTTTATCTAATTCTTCAATTGATATTGTATTACATGATACATATTATGTTGTA…
17T_4	TRN	receptive	Bohio33	2017-08-06	Pegoscapus lopesi	GAAGTTTATATTTTAATTTTACCTGGATTTGGATTAGTTTCTCATATAATTTGTAGAGAAAGAATAAAAAAAGAGGTATTTGGAATAYTWGGAATAGTTTATGCAATAATTTCTATTGGAGTTTTAGGATTTATTGTTTGAGGACATCATATATTTACAGTTGGWATAGATGTTGATACTCGAGCTTATTTTACTTCTGCAACTATAATTATTGCAGTTCCTACAGGTATTAAAATTTTTAGATGATTAGCTTCAATAAGAGGAATAAAAATTAAATTAAATGTTTCWAATTTATGAATTTTAGGATTTATTTTTTTATTTACTTTAGGAGGATTAACAGGTATTGTTTTATCAAATTCTTCAATTGATATTGTATTACATGATACATATTATGTTGTA…
17T_5	TRN	receptive	Bohio33	2017-08-06	Pegoscapus lopesi	GAAGTTTATATTTTAATTTTACCTGGATTTGGATTAGTTTCTCATATAATTTGTAGAGAAAGAATAAAAAAAGAGGTATTTGGAATATTWGGGATAGTTTATGCAATAATTTCTATTGGAGTTTTAGGATTTATTGTTTGAGGACATCATATATTTACAGTTGGTATAGATGTTGATACTCGAGCTTATTTTACTTCTGCAACTATAATTATTGCAGTTCCTACAGGTATTAAAATTTTTAGATGATTAGCTTCAATAAGAGGAATAAAAATTAAATTAAATGTTTCAAATTTATGAATTTTAGGATTTATTTTTTTATTTACTTTAGGAGGATTAACAGGTATTGTTTTATCTAATTCTTCAATTGATATTGTATTACATGATACATATTATGTTGTA…
17T_6	TRN	receptive	Bohio33	2017-08-06	Pegoscapus lopesi	GAAGTTTATATTTTAATTTTACCTGGATTTGGATTAGTTTCTCATATAATTTGTAGAGAAAGAATAAAAAAAGAGGTATTTGGAATATTAGGAATAGTTTATGCAATAATTTCTATTGGAGTTTTAGGATTTATTGTTTGAGGACATCATATATTTACAGTTGGTATAGATGTTGATACTCGAGCTTATTTTACTTCTGCAACTATAATTATTGCAGTTCCTACAGGTATTAAAATTTTTAGATGATTAGCTTCAATAAGAGGAATAAAAATTAAATTAAATGTTTCAAATTTATGAATTTTAGGATTTATTTTTTTATTTACTTTAGGAGGATTAACAGGTATTGTTTTATCTAATTCTTCAATTGATATTGTATTACATGATACATATTATGTTGTA…
18T_1	TRN	sterile	BV1	2017-08-28		Unespecific Amplifications
18T_2	TRN	sterile	BV1	2017-08-28		Unespecific Amplifications
18T_3	TRN	sterile	BV1	2017-08-28		Unespecific Amplifications
18T_4	TRN	sterile	BV1	2017-08-28	Pegoscapus lopesi	GAAGTTTATATTTTAATTTTACCTGGATTTGGATTAGTTTCTCATATAATTTGTAGTGAAAGAATAAAAAAAGAAGTATTTGGAATACTTGGAATAATTTATGCAATAATTTCTATTGGAGTTTTAGGATTTATTGTTTGAGGTCATCATATATTTACAGTTGGAATAGATGTTGATACTCGAGCTTATTTTACTTCTGCAACTATAATTATTGCAGTTCCTACAGGTATTAAGATTTTTAGATGATTAGCATCAATAAGAGGAATAAAAATTAAATTAAATGTTTCTAATTTATGAATTTTAGGATTTATTTTTTTATTTACTTTAGGAGGATTAACAGGAATTGTTTTATCAAATTCTTCAATTGATATTGTATTACATGATACATATTATGTTGTA…
19T _1	TRN	sterile	BV1	2017-08-29	Pegoscapus lopesi	GAAGTTTATATTTTAATTTTACCTGGATTTGGATTAGTTTCTCATATAATTTGTAGAGAAAGAATAAAAAAAGAGGTATTTGGAATATTAGGAATAGTTTATGCAATAATTTCTATTGGAGTTTTAGGATTTATTGTTTGAGGACATCATATATTTACAGTTGGTATAGAYGTTGATACTCGAGCTTATTTTACTTCTGCAACTATAATTATTGCAGTTCCTACAGGTATTAAAATTTTTAGATGATTAGCTTCAATAAGAGGAATAAAAATTAAATTAAATGTTTCAAATTTATGAATTTTAGGATTTATTTTTTTATTTACTTTAGGAGGATTAACAGGTATTGTTTTATCTAATTCTTCAATCGATATTGTATTACATGATACATATTATGTTGTA…
19T _2	TRN	sterile	BV1	2017-08-29	Pegoscapus lopesi	GAAGTTTATATTTTAATTTTACCTGGATTTGGATTAGTTTCTCATATAATTTGTAGAGAAAGAATAAAAAAAGAGGTATTTGGAATATTAGGAATAGTTTATGCAATAATTTCTATTGGAGTTTTAGGATTTATTGTTTGAGGACATCATATATTTACAGTTGGTATAGACGTTGATACTCGAGCTTATTTTACTTCTGCAACTATAATTATTGCAGTTCCTACAGGTATTAAAATTTTTAGATGATTAGCTTCAATAAGAGGAATAAAAATTAAATTAAATGTTTCAAATTTATGAATTTTAGGATTTATTTTTTTATTTACTTTAGGAGGATTAACAGGTATTGTTTTATCTAATTCTTCAATTGATATTGTATTACATGATACATATTATGTTGTA…
19T _3	TRN	sterile	BV1	2017-08-29		Bad Quality Secuences
19T _4	TRN	sterile	BV1	2017-08-29	Pegoscapus lopesi	GAAGTTTATATTTTAATTTTACCTGGATTTGGATTAGTTTCTCATATAATTTGTAGAGAAAGAATAAAAAAAGAGGTATTTGGAATATTAGGAATAGTTTATGCAATAATTTCTATTGGAGTTTTAGGATTTATTGTTTGAGGACATCATATATTTACAGTTGGTATAGATGTTGATACTCGAGCTTATTTTACTTCTGCAACTATAATTATTGCAGTTCCTACAGGTATTAAAATTTTTAGATGATTAGCTTCAATAAGAGGAATAAAAATTAAATTAAATGTTTCAAATTTATGAATTTTAGGATTTATTTTTTTATTTACTTTAGGAGGATTAACAGGTATTGTTTTATCTAATTCTTCAATTGATATTGTATTACATGATACATATTATGTTGTA…
1T	TRN	receptive	BV1	2016-11-17	Pegoscapus lopesi	GAAGTTTATATTTTAATTTTACCTGGATTTGGATTAGTTTCTCATATAATTTGTAGAGAAAGAATAAAAAAAGAAGTATTTGGAATATTAGGAATAGTTTATGCAATAATTTCTATTGGAGTTTTAGGATTTATTGTTTGAGGACATCATATATTTACAGTTGGAATAGATGTTGATACTCAAGCTTATTTTACTTCTGCAACTATAATTATTGCAGTTCCTACAGGTATTAAAATTTTTAGATGATTAGCTTCAATAAGAGGAATAAAAATTAAATTAAATGTTTCAAATTTATGAATTTTAGGATTTATTTTTTTATTTACTTTAGGAGGATTAACAGGTATTGTTTTATCTAATTCTTCAATCGATATTGTATTACATGATACATATTATGTTGTA…
2T	TRN	receptive	BV1	2016-11-17
3T	TRN	pre-receptive	BV1	2016-10-26	Pegoscapus lopesi	GAAGTTTATATTTTAATTTTACCTGGATTTGGATTAGTTTCTCATATAATTTGTAGAGAAAGAATAAAAAAAGAGGTATTTGGAATATTAGGAATAGTTTATGCAATAATTTCTATTGGAGTTTTAGGATTTATTGTTTGAGGACATCATATATTTACAGTTGGTATAGACGTTGATACTCGAGCTTATTTTACTTCTGCAACTATAATTATTGCAGTTCCTACAGGTATTAAAATTTTTAGATGATTAGCTTCAATAAGAGGAATAAAAATTAAATTAAATGTTTCAAATTTATGAATTTTAGGATTTATTTTTTTATTTACTTTAGGAGGATTAACAGGTATTGTTTTATCTAATTCTTCAATCGATATTGTATTACATGATACATATTATGTTGTA…
4T	TRN	pre-receptive	BV1	2016-11-08	Pegoscapus lopesi	GAAGTTTATATTTTAATTTTACCTGGATTTGGATTAGTTTCTCATATAATTTGTAGAGAAAGAATAAAAAAAGAGGTATTTGGAATATTAGGAATAGTTTATGCAATAATTTCTATTGGAGTTTTAGGATTTATTGTTTGAGGACATCATATATTTACAGTTGGTATAGACGTTGATACTCGAGCTTATTTTACTTCTGCAACTATAATTATTGCAGTTCCTACAGGTATTAAAATTTTTAGATGATTAGCTTCAATAAGAGGAATAAAAATTAAATTAAATGTTTCAAATTTATGAATTTTAGGATTTATTTTTTTATTTACTTTAGGAGGATTAACAGGTATTGTTTTATCTAATTCTTCAATTGATATTGTATTACATGATACATATTATGTTGTA…
5T	TRN	pre-receptive	BV1	2016-10-29	Pegoscapus lopesi	GAAGTTTATATTTTAATTTTACCTGGATTTGGATTAGTTTCTCATATAATTTGTAGAGAAAGAATAAAAAAAGAGGTATTTGGAATATTAGGAATAGTTTATGCAATAATTTCTATTGGAGTTTTAGGATTTATTGTTTGAGGACATCATATATTTACAGTTGGTATAGACGTTGATACTCGAGCTTATTTTACTTCTGCAACTATAATTATTGCAGTTCCTACAGGTATTAAAATTTTTAGATGATTAGCTTCAATAAGAGGAATAAAAATTAAATTAAATGTTTCAAATTTATGAATTTTAGGATTTATTTTTTTATTTACTTTAGGAGGATTAACAGGTATTATTTTATCTAATTCTTCAATCGATATTGTATTACATGATACATATTATGTTGTA…
5T_1	TRN	pre-receptive	BV1	2016-10-29
5T_2	TRN	pre-receptive	BV1	2016-10-29
5T_3	TRN	pre-receptive	BV1	2016-10-29
5T_4	TRN	pre-receptive	BV1	2016-10-29	Pegoscapus lopesi	GAAGTTTATATTTTAATTTTACCTGGATTTGGATTAGTTTCTCATATAATTTGTAGAGAAAGAATAAAAAAAGAAGTATTTGGAATACTTGGAATAATTTATGCAATAATTTCTATTGGAGTTTTAGGATTTATTGTTTGAGGACATCATATATTTACAGTTGGAATAGATGTTGATACTCAAGCTTATTTTACTTCTGCAACTATAATTATTGCAGTTCCTACAGGTATTAAAATTTTTAGATGATTAGCTTCAATAAGAGGAATAAAAATTAAATTAAATGTTTCAAATTTATGAATTTTAGGATTTATTTTTTTATTTACTTTAGGAGGATTAACAGGTATTGTTTTATCAAATTCTTCAATTGATATTGTATTACATGATACATATTATGTTGTA…
6T	TRN	pre-receptive	BV1	2016-10-27	Pegoscapus lopesi	GAAGTTTATATTTTAATTTTACCTGGATTTGGATTAGTTTCTCATATAATTTGTAGAGAAAGAATAAAAAAAGARGTATTTGGAATATTAGGAATAGTTTATGCAATAATTTCTATTGGAGTTTTAGGATTTATTGTTTGAGGACATCATATATTTACAGTTGGWATAGATGTTGATACTCGAGCTTATTTTACTTCTGCAACTATAATTATTGCAGTTCCTACAGGTATTAAAATTTTTAGATGATTAGCTTCAATAAGAGGAATAAAAATTAAATTAAATGTTTCAAATTTATGAATTTTAGGATTTATTTTTTTATTTACTTTAGGAGGATTAACAGGWATTGTTTTATCWAATTCTTCAATTGATATTGTATTACATGATACATATTATGTTGTA…
7T	TRN	pre-receptive	BV1	2016-11-02	Pegoscapus lopesi	GAAGTTTATATTTTAATTTTACCTGGATTTGGATTAGTTTCTCATATAATTTGTAGAGAAAGAATAAAAAAAGAGGTATTTGGAATATTAGGAATAGTTTATGCAATAATTTCTATTGGAGTTTTAGGATTTATTGTTTGAGGACATCATATATTTACAGTTGGTATAGATGTTGATACTCGAGCTTATTTTACTTCTGCAACTATAATTATTGCAGTTCCTACAGGTATTAAAATTTTTAGATGATTAGCTTCAATAAGAGGAATAAAAATTAAATTAAATGTTTCAAATTTATGAATTTTAGGATTTATTTTTTTATTTACTTTAGGAGGATTAACAGGTATTGTTTTATCTAATTCTTCAATTGATATTGTATTACATGATACATATTATGTTGTA…
8T	TRN	pre-receptive	BV1	2016-11-06	Pegoscapus lopesi	GAAGTTTATATTTTAATTTTACCTGGATTTGGATTAGTTTCTCATATAATTTGTAGAGAAAGAATAAAAAAAGAGGTATTTGGAATATTAGGAATAGTTTATGCAATAATTTCTATTGGAGTTTTAGGATTTATTGTTTGAGGACATCATATATTTACAGTTGGTATAGATGTTGATACTCGAGCTTATTTTACTTCTGCAACTATAATTATTGCAGTTCCTACAGGTATTAAAATTTTTAGATGATTAGCTTCAATAAGAGGAATAAAAATTAAATTAAATGTTTCAAATTTATGAATTTTAGGATTTATTTTTTTATTTACTTTAGGAGGATTAACAGGTATTGTTTTATCTAATTCTTCAATTGATATTGTATTACATGATACATATTATGTTGTA…
9T	TRN	pre-receptive	BV1	2016-11-04	Pegoscapus lopesi	GAAGTTTATATTTTAATTTTACCTGGATTTGGATTAGTTTCTCATATAATTTGTAGAGAAAGAATAAAAAAAGAGGTATTTGGAATATTAGGAATAGTTTATGCAATAATTTCTATTGGAGTTTTAGGATTTATTGTTTGAGGACATCATATATTTACAGTTGGTATAGATGTTGATACTCGAGCTTATTTTACTTCTGCAACTATAATTATTGCAGTTCCTACAGGTATTAAAATTTTTAGATGATTAGCTTCAATAAGAGGAATAAAAATTAAATTAAATGTTTCAAATTTATGAATTTTAGGATTTATTTTTTTATTTACTTTAGGAGGATTAACAGGTATTGTTTTATCTAATTCTTCAATTGATATTGTATTACATGATACATATTATGTTGTA…

## Sheet: BARCODES edited selection
CODE	HOST_SP	graph	PHASE	HOST_TREE	DATE	ID_Carlos based on phylogeny with references	pollID	TYPhost	correct	for_gemA	for_gemB	for_gemC	for_tond	for_hoffA	for_hoffB	value
24C_5	CIT	a	sterile	BohSur26	2017-07-24	Pegoscapus tonduzi	P_tond	citr	1	veg_nonhost	veg_nonhost	veg_nonhost	veg_host	veg_nonhost	veg_nonhost
25C_11	CIT	a	sterile	BohSur26	2017-07-31	Pegoscapus tonduzi	P_tond	citr	1	veg_nonhost	veg_nonhost	veg_nonhost	veg_host	veg_nonhost	veg_nonhost
27C_4	CIT	a	sterile	BohSur26	2017-08-11	Pegoscapus tonduzi	P_tond	citr	1	veg_nonhost	veg_nonhost	veg_nonhost	veg_host	veg_nonhost	veg_nonhost
25C_3	CIT	a	sterile	BohSur26	2017-07-31	Pegoscapus tonduzi	P_tond	citr	1	veg_nonhost	veg_nonhost	veg_nonhost	veg_host	veg_nonhost	veg_nonhost
25C_8	CIT	a	sterile	BohSur26	2017-07-31	Pegoscapus tonduzi	P_tond	citr	1	veg_nonhost	veg_nonhost	veg_nonhost	veg_host	veg_nonhost	veg_nonhost
25C_1	CIT	a	sterile	BohSur26	2017-07-31	Pegoscapus tonduzi	P_tond	citr	1	veg_nonhost	veg_nonhost	veg_nonhost	veg_host	veg_nonhost	veg_nonhost
25C_7	CIT	a	sterile	BohSur26	2017-07-31	Pegoscapus tonduzi	P_tond	citr	1	veg_nonhost	veg_nonhost	veg_nonhost	veg_host	veg_nonhost	veg_nonhost
26C_1	CIT	a	sterile	BohSur26	2017-08-19	Pegoscapus tonduzi	P_tond	citr	1	veg_nonhost	veg_nonhost	veg_nonhost	veg_host	veg_nonhost	veg_nonhost
24C_1	CIT	a	sterile	BohSur26	2017-07-24	Pegoscapus tonduzi	P_tond	citr	1	veg_nonhost	veg_nonhost	veg_nonhost	veg_host	veg_nonhost	veg_nonhost
24C_4	CIT	a	sterile	BohSur26	2017-07-24	Pegoscapus tonduzi	P_tond	citr	1	veg_nonhost	veg_nonhost	veg_nonhost	veg_host	veg_nonhost	veg_nonhost
25C_4	CIT	a	sterile	BohSur26	2017-07-31	Pegoscapus tonduzi	P_tond	citr	1	veg_nonhost	veg_nonhost	veg_nonhost	veg_host	veg_nonhost	veg_nonhost
27C_1	CIT	a	sterile	BohSur26	2017-08-11	Pegoscapus tonduzi	P_tond	citr	1	veg_nonhost	veg_nonhost	veg_nonhost	veg_host	veg_nonhost	veg_nonhost
27C_2	CIT	a	sterile	BohSur26	2017-08-11	Pegoscapus tonduzi	P_tond	citr	1	veg_nonhost	veg_nonhost	veg_nonhost	veg_host	veg_nonhost	veg_nonhost
24C_10	CIT	a	sterile	BohSur26	2017-07-24	Pegoscapus tonduzi	P_tond	citr	1	veg_nonhost	veg_nonhost	veg_nonhost	veg_host	veg_nonhost	veg_nonhost
24C_2	CIT	a	sterile	BohSur26	2017-07-24	Pegoscapus tonduzi	P_tond	citr	1	veg_nonhost	veg_nonhost	veg_nonhost	veg_host	veg_nonhost	veg_nonhost
24C_3	CIT	a	sterile	BohSur26	2017-07-24	Pegoscapus tonduzi	P_tond	citr	1	veg_nonhost	veg_nonhost	veg_nonhost	veg_host	veg_nonhost	veg_nonhost
24C_6	CIT	a	sterile	BohSur26	2017-07-24	Pegoscapus tonduzi	P_tond	citr	1	veg_nonhost	veg_nonhost	veg_nonhost	veg_host	veg_nonhost	veg_nonhost
24C_7	CIT	a	sterile	BohSur26	2017-07-24	Pegoscapus tonduzi	P_tond	citr	1	veg_nonhost	veg_nonhost	veg_nonhost	veg_host	veg_nonhost	veg_nonhost
24C_8	CIT	a	sterile	BohSur26	2017-07-24	Pegoscapus tonduzi	P_tond	citr	1	veg_nonhost	veg_nonhost	veg_nonhost	veg_host	veg_nonhost	veg_nonhost
24C_9	CIT	a	sterile	BohSur26	2017-07-24	Pegoscapus tonduzi	P_tond	citr	1	veg_nonhost	veg_nonhost	veg_nonhost	veg_host	veg_nonhost	veg_nonhost
25C_10	CIT	a	sterile	BohSur26	2017-07-31	Pegoscapus tonduzi	P_tond	citr	1	veg_nonhost	veg_nonhost	veg_nonhost	veg_host	veg_nonhost	veg_nonhost
25C_2	CIT	a	sterile	BohSur26	2017-07-31	Pegoscapus tonduzi	P_tond	citr	1	veg_nonhost	veg_nonhost	veg_nonhost	veg_host	veg_nonhost	veg_nonhost
25C_5	CIT	a	sterile	BohSur26	2017-07-31	Pegoscapus tonduzi	P_tond	citr	1	veg_nonhost	veg_nonhost	veg_nonhost	veg_host	veg_nonhost	veg_nonhost
25C_6	CIT	a	sterile	BohSur26	2017-07-31	Pegoscapus tonduzi	P_tond	citr	1	veg_nonhost	veg_nonhost	veg_nonhost	veg_host	veg_nonhost	veg_nonhost
26C_3	CIT	a	sterile	BohSur26	2017-08-19	Pegoscapus tonduzi	P_tond	citr	1	veg_nonhost	veg_nonhost	veg_nonhost	veg_host	veg_nonhost	veg_nonhost
27C_3	CIT	a	sterile	BohSur26	2017-08-11	Pegoscapus tonduzi	P_tond	citr	1	veg_nonhost	veg_nonhost	veg_nonhost	veg_host	veg_nonhost	veg_nonhost
23C_1	CIT	a	sterile	BohSur26	2017-07-07	Tetrapus ecuadoranus	T_ecua	yopo	0	veg_nonhost	veg_nonhost	veg_nonhost	veg_host	veg_nonhost	veg_nonhost
18T_4	TRN	a	sterile	BV1	2017-08-28	Pegoscapus lopesi	P_lope	tria	1	veg_nonhost	veg_nonhost	veg_nonhost	veg_nonhost	veg_nonhost	veg_nonhost
14T_6	TRN	a	sterile	BV1	2017-08-04	Pegoscapus lopesi	P_lope	tria	1	veg_nonhost	veg_nonhost	veg_nonhost	veg_nonhost	veg_nonhost	veg_nonhost
19T _2	TRN	a	sterile	BV1	2017-08-29	Pegoscapus lopesi	P_lope	tria	1	veg_nonhost	veg_nonhost	veg_nonhost	veg_nonhost	veg_nonhost	veg_nonhost
19T _1	TRN	a	sterile	BV1	2017-08-29	Pegoscapus lopesi	P_lope	tria	1	veg_nonhost	veg_nonhost	veg_nonhost	veg_nonhost	veg_nonhost	veg_nonhost
14T_5	TRN	a	sterile	BV1	2017-08-04	Pegoscapus lopesi	P_lope	tria	1	veg_nonhost	veg_nonhost	veg_nonhost	veg_nonhost	veg_nonhost	veg_nonhost
19T _4	TRN	a	sterile	BV1	2017-08-29	Pegoscapus lopesi	P_lope	tria	1	veg_nonhost	veg_nonhost	veg_nonhost	veg_nonhost	veg_nonhost	veg_nonhost
14T_2	TRN	a	sterile	BV1	2017-08-04	Pegoscapus sp. new (closest is P. bruneri)	P_unknC	unkn	?	veg_nonhost	veg_nonhost	veg_nonhost	veg_nonhost	veg_nonhost	veg_nonhost
14T_3	TRN	a	sterile	BV1	2017-08-04	Pegoscapus sp. new (closest is P. bruneri)	P_unknC	unkn	?	veg_nonhost	veg_nonhost	veg_nonhost	veg_nonhost	veg_nonhost	veg_nonhost
14T_4	TRN	a	sterile	BV1	2017-08-04	Pegoscapus sp. new (closest is P. bruneri)	P_unknC	unkn	?	veg_nonhost	veg_nonhost	veg_nonhost	veg_nonhost	veg_nonhost	veg_nonhost
7B	BUL	c	sterile	Boh36A	2017-07-16	Pegoscapus sp. ex F. paraensis (new)	P_ex_para	para	0	veg_host	veg_nonhost	veg_host	veg_nonhost	veg_nonhost	veg_nonhost
11B_1	BUL	c	sterile	Boh36A	2017-08-21	Pegoscapus gemellus C	P_gemC	bull	1	veg_host	veg_nonhost	veg_host	veg_nonhost	veg_nonhost	veg_nonhost
10B_3	BUL	c	sterile	Boh36A	2017-08-09	Pegoscapus gemellus C	P_gemC	bull	1	veg_host	veg_nonhost	veg_host	veg_nonhost	veg_nonhost	veg_nonhost
10B_4	BUL	c	sterile	Boh36A	2017-08-09	Pegoscapus gemellus C	P_gemC	bull	1	veg_host	veg_nonhost	veg_host	veg_nonhost	veg_nonhost	veg_nonhost
14B_1	BUL	c	sterile	Boh36A	2018-07-17	Pegoscapus gemellus C	P_gemC	bull	1	veg_host	veg_nonhost	veg_host	veg_nonhost	veg_nonhost	veg_nonhost
14B_2	BUL	c	sterile	Boh36A	2018-07-17	Pegoscapus gemellus C	P_gemC	bull	1	veg_host	veg_nonhost	veg_host	veg_nonhost	veg_nonhost	veg_nonhost
8B	BUL	c	sterile	Boh36A	2017-07-16	Pegoscapus gemellus C	P_gemC	bull	1	veg_host	veg_nonhost	veg_host	veg_nonhost	veg_nonhost	veg_nonhost
9B_2	BUL	c	sterile	Boh36A	2017-07-31	Pegoscapus gemellus C	P_gemC	bull	1	veg_host	veg_nonhost	veg_host	veg_nonhost	veg_nonhost	veg_nonhost
10B_1	BUL	c	sterile	Boh36A	2017-08-09	Pegoscapus gemellus C	P_gemC	bull	1	veg_host	veg_nonhost	veg_host	veg_nonhost	veg_nonhost	veg_nonhost
15B_1	BUL	c	sterile	Boh36A	2018-07-21	Pegoscapus gemellus C	P_gemC	bull	1	veg_host	veg_nonhost	veg_host	veg_nonhost	veg_nonhost	veg_nonhost
9B_1	BUL	c	sterile	Boh36A	2017-07-31	Pegoscapus gemellus C	P_gemC	bull	1	veg_host	veg_nonhost	veg_host	veg_nonhost	veg_nonhost	veg_nonhost
9B_6	BUL	c	sterile	Boh36A	2017-07-31	Pegoscapus gemellus C	P_gemC	bull	1	veg_host	veg_nonhost	veg_host	veg_nonhost	veg_nonhost	veg_nonhost
9B_3	BUL	c	sterile	Boh36A	2017-07-31	Pegoscapus gemellus C	P_gemC	bull	1	veg_host	veg_nonhost	veg_host	veg_nonhost	veg_nonhost	veg_nonhost
12B_1	BUL	c	sterile	Boh36B	2017-05-24	Pegoscapus gemellus C	P_gemC	bull	1	veg_host	veg_nonhost	veg_host	veg_nonhost	veg_nonhost	veg_nonhost
14B_3	BUL	c	sterile	Boh36A	2018-07-17	Pegoscapus gemellus C	P_gemC	bull	1	veg_host	veg_nonhost	veg_host	veg_nonhost	veg_nonhost	veg_nonhost
9B_4	BUL	c	sterile	Boh36A	2017-07-31	Pegoscapus gemellus C	P_gemC	bull	1	veg_host	veg_nonhost	veg_host	veg_nonhost	veg_nonhost	veg_nonhost
15B_2	BUL	c	sterile	Boh36A	2018-07-21	Pegoscapus gemellus C	P_gemC	bull	1	veg_host	veg_nonhost	veg_host	veg_nonhost	veg_nonhost	veg_nonhost
16B_12	BUL	c	sterile	Bohio44	2019-01-31	Pegoscapus gemellus C	P_gemC	bull	1	veg_host	veg_nonhost	veg_host	veg_nonhost	veg_nonhost	veg_nonhost
11B_3	BUL	c	sterile	Boh36A	2017-08-21	Pegoscapus gemellus C	P_gemC	bull	1	veg_host	veg_nonhost	veg_host	veg_nonhost	veg_nonhost	veg_nonhost
11B_2	BUL	c	sterile	Boh36A	2017-08-21	Pegoscapus insularis A	P_insuA	perf AND colu	0	veg_host	veg_nonhost	veg_host	veg_nonhost	veg_nonhost	veg_nonhost
16B_14	BUL	c	sterile	Bohio44	2019-01-31	Pegoscapus lopesi	P_lope	tria	0	veg_host	veg_nonhost	veg_host	veg_nonhost	veg_nonhost	veg_nonhost
16B_11	BUL	c	sterile	Bohio44	2019-01-31	Pegoscapus lopesi	P_lope	tria	0	veg_host	veg_nonhost	veg_host	veg_nonhost	veg_nonhost	veg_nonhost
16B_16	BUL	c	sterile	Bohio44	2019-01-31	Pegoscapus lopesi	P_lope	tria	0	veg_host	veg_nonhost	veg_host	veg_nonhost	veg_nonhost	veg_nonhost
16B_18	BUL	c	sterile	Bohio44	2019-01-31	Pegoscapus lopesi	P_lope	tria	0	veg_host	veg_nonhost	veg_host	veg_nonhost	veg_nonhost	veg_nonhost
9B_5	BUL	c	sterile	Boh36A	2017-07-31	Pegoscapus lopesi	P_lope	tria	0	veg_host	veg_nonhost	veg_host	veg_nonhost	veg_nonhost	veg_nonhost
16B_15	BUL	c	sterile	Bohio44	2019-01-31	Pegoscapus lopesi	P_lope	tria	0	veg_host	veg_nonhost	veg_host	veg_nonhost	veg_nonhost	veg_nonhost
16B_17	BUL	c	sterile	Bohio44	2019-01-31	Pegoscapus lopesi	P_lope	tria	0	veg_host	veg_nonhost	veg_host	veg_nonhost	veg_nonhost	veg_nonhost
17B_17	BUL	c	sterile	Bohio44	2019-02-02	Pegoscapus lopesi	P_lope	tria	0	veg_host	veg_nonhost	veg_host	veg_nonhost	veg_nonhost	veg_nonhost
16B_19	BUL	c	sterile	Bohio44	2019-01-31	Pegoscapus lopesi	P_lope	tria	0	veg_host	veg_nonhost	veg_host	veg_nonhost	veg_nonhost	veg_nonhost
17B_15	BUL	c	sterile	Bohio44	2019-02-02	Pegoscapus lopesi	P_lope	tria	0	veg_host	veg_nonhost	veg_host	veg_nonhost	veg_nonhost	veg_nonhost
16B_4	BUL	c	sterile	Bohio44	2019-01-31	Pegoscapus lopesi	P_lope	tria	0	veg_host	veg_nonhost	veg_host	veg_nonhost	veg_nonhost	veg_nonhost
16B_5	BUL	c	sterile	Bohio44	2019-01-31	Pegoscapus lopesi	P_lope	tria	0	veg_host	veg_nonhost	veg_host	veg_nonhost	veg_nonhost	veg_nonhost
17B_11	BUL	c	sterile	Bohio44	2019-02-02	Pegoscapus lopesi	P_lope	tria	0	veg_host	veg_nonhost	veg_host	veg_nonhost	veg_nonhost	veg_nonhost
17B_13	BUL	c	sterile	Bohio44	2019-02-02	Pegoscapus lopesi	P_lope	tria	0	veg_host	veg_nonhost	veg_host	veg_nonhost	veg_nonhost	veg_nonhost
17B_9	BUL	c	sterile	Bohio44	2019-02-02	Pegoscapus lopesi	P_lope	tria	0	veg_host	veg_nonhost	veg_host	veg_nonhost	veg_nonhost	veg_nonhost
16B_10	BUL	c	sterile	Bohio44	2019-01-31	Pegoscapus lopesi	P_lope	tria	0	veg_host	veg_nonhost	veg_host	veg_nonhost	veg_nonhost	veg_nonhost
17B_4	BUL	c	sterile	Bohio44	2019-02-02	Pegoscapus lopesi	P_lope	tria	0	veg_host	veg_nonhost	veg_host	veg_nonhost	veg_nonhost	veg_nonhost
17B_7	BUL	c	sterile	Bohio44	2019-02-02	Pegoscapus lopesi	P_lope	tria	0	veg_host	veg_nonhost	veg_host	veg_nonhost	veg_nonhost	veg_nonhost
16B_1	BUL	c	sterile	Bohio44	2019-01-31	Pegoscapus lopesi	P_lope	tria	0	veg_host	veg_nonhost	veg_host	veg_nonhost	veg_nonhost	veg_nonhost
16B_20	BUL	c	sterile	Bohio44	2019-01-31	Pegoscapus lopesi	P_lope	tria	0	veg_host	veg_nonhost	veg_host	veg_nonhost	veg_nonhost	veg_nonhost
17B_18	BUL	c	sterile	Bohio44	2019-02-02	Pegoscapus lopesi	P_lope	tria	0	veg_host	veg_nonhost	veg_host	veg_nonhost	veg_nonhost	veg_nonhost
16B_3	BUL	c	sterile	Bohio44	2019-01-31	Pegoscapus lopesi	P_lope	tria	0	veg_host	veg_nonhost	veg_host	veg_nonhost	veg_nonhost	veg_nonhost
16B_9	BUL	c	sterile	Bohio44	2019-01-31	Pegoscapus lopesi	P_lope	tria	0	veg_host	veg_nonhost	veg_host	veg_nonhost	veg_nonhost	veg_nonhost
17B_10	BUL	c	sterile	Bohio44	2019-02-02	Pegoscapus lopesi	P_lope	tria	0	veg_host	veg_nonhost	veg_host	veg_nonhost	veg_nonhost	veg_nonhost
17B_6	BUL	c	sterile	Bohio44	2019-02-02	Pegoscapus lopesi	P_lope	tria	0	veg_host	veg_nonhost	veg_host	veg_nonhost	veg_nonhost	veg_nonhost
17B_8	BUL	c	sterile	Bohio44	2019-02-02	Pegoscapus lopesi	P_lope	tria	0	veg_host	veg_nonhost	veg_host	veg_nonhost	veg_nonhost	veg_nonhost
10B_6	BUL	c	sterile	Boh36A	2017-08-09	Pegoscapus lopesi	P_lope	tria	0	veg_host	veg_nonhost	veg_host	veg_nonhost	veg_nonhost	veg_nonhost
17B_14	BUL	c	sterile	Bohio44	2019-02-02	Pegoscapus lopesi	P_lope	tria	0	veg_host	veg_nonhost	veg_host	veg_nonhost	veg_nonhost	veg_nonhost
16B_7	BUL	c	sterile	Bohio44	2019-01-31	Pegoscapus lopesi	P_lope	tria	0	veg_host	veg_nonhost	veg_host	veg_nonhost	veg_nonhost	veg_nonhost
16B_8	BUL	c	sterile	Bohio44	2019-01-31	Pegoscapus lopesi	P_lope	tria	0	veg_host	veg_nonhost	veg_host	veg_nonhost	veg_nonhost	veg_nonhost
17B_20	BUL	c	sterile	Bohio44	2019-02-02	Pegoscapus lopesi	P_lope	tria	0	veg_host	veg_nonhost	veg_host	veg_nonhost	veg_nonhost	veg_nonhost
16B_6	BUL	c	sterile	Bohio44	2019-01-31	Pegoscapus lopesi	P_lope	tria	0	veg_host	veg_nonhost	veg_host	veg_nonhost	veg_nonhost	veg_nonhost
16B_2	BUL	c	sterile	Bohio44	2019-01-31	Pegoscapus sp. new (closest is ex F. bruneri)	P_unknC	unkn	?	veg_host	veg_nonhost	veg_host	veg_nonhost	veg_nonhost	veg_nonhost
10B_2	BUL	c	sterile	Boh36A	2017-08-09	Tetrapus costaricanus	T_cost	insi	0	veg_host	veg_nonhost	veg_host	veg_nonhost	veg_nonhost	veg_nonhost
16B_13	BUL	c	sterile	Bohio44	2019-01-31	Tetrapus ecuadoranus	T_ecua	yopo	0	veg_host	veg_nonhost	veg_host	veg_nonhost	veg_nonhost	veg_nonhost
30O_3	OBT	b	sterile	Bohio19a	2016-12-20	Pegoscapus estherae	P_esth	cost	0	veg_nonhost	veg_nonhost	veg_nonhost	veg_nonhost	veg_host	veg_host
27O_3	OBT	b	sterile	Bohio19a	2016-12-21	Pegoscapus estherae	P_esth	cost	0	veg_nonhost	veg_nonhost	veg_nonhost	veg_nonhost	veg_host	veg_host
26O_1	OBT	b	sterile	Bohio19a	2016-11-10	Pegoscapus gemellus A	P_gemA	bull AND pope	0	veg_nonhost	veg_nonhost	veg_nonhost	veg_nonhost	veg_host	veg_host
33O	OBT	b	sterile	Bohio19a	2016-12-08	Pegoscapus gemellus B	P_gemB	pope	0	veg_nonhost	veg_nonhost	veg_nonhost	veg_nonhost	veg_host	veg_host
7O	OBT	b	sterile	Bohio19a	2016-10-25	Pegoscapus gemellus B	P_gemB	pope	0	veg_nonhost	veg_nonhost	veg_nonhost	veg_nonhost	veg_host	veg_host
25O	OBT	b	sterile	OBT_BCI3	2016-11-23	Pegoscapus hoffmeyeri A	P_hoffA	obtu	1	veg_nonhost	veg_nonhost	veg_nonhost	veg_nonhost	veg_host	veg_host
37O_1	OBT	b	sterile	OBT_BCI3	2017-07-29	Pegoscapus hoffmeyeri A	P_hoffA	obtu	1	veg_nonhost	veg_nonhost	veg_nonhost	veg_nonhost	veg_host	veg_host
37O_2	OBT	b	sterile	OBT_BCI3	2017-07-29	Pegoscapus hoffmeyeri A	P_hoffA	obtu	1	veg_nonhost	veg_nonhost	veg_nonhost	veg_nonhost	veg_host	veg_host
50O_5	OBT	b	sterile	OBT_Guind	2017-08-09	Pegoscapus hoffmeyeri A	P_hoffA	obtu	1	veg_nonhost	veg_nonhost	veg_nonhost	veg_nonhost	veg_host	veg_host
50O_7	OBT	b	sterile	OBT_Guind	2017-08-09	Pegoscapus hoffmeyeri A	P_hoffA	obtu	1	veg_nonhost	veg_nonhost	veg_nonhost	veg_nonhost	veg_host	veg_host
9O	OBT	b	sterile	Bohio19a	2016-10-09	Pegoscapus hoffmeyeri A	P_hoffA	obtu	1	veg_nonhost	veg_nonhost	veg_nonhost	veg_nonhost	veg_host	veg_host
18O_1	OBT	b	sterile	Bohio19a	2016-12-09	Pegoscapus hoffmeyeri A	P_hoffA	obtu	1	veg_nonhost	veg_nonhost	veg_nonhost	veg_nonhost	veg_host	veg_host
27O_2	OBT	b	sterile	Bohio19a	2016-12-21	Pegoscapus hoffmeyeri A	P_hoffA	obtu	1	veg_nonhost	veg_nonhost	veg_nonhost	veg_nonhost	veg_host	veg_host
29O	OBT	b	sterile	Bohio19a	2016-12-22	Pegoscapus hoffmeyeri A	P_hoffA	obtu	1	veg_nonhost	veg_nonhost	veg_nonhost	veg_nonhost	veg_host	veg_host
35O_4	OBT	b	sterile	OBT_BCI3	2017-08-01	Pegoscapus hoffmeyeri A	P_hoffA	obtu	1	veg_nonhost	veg_nonhost	veg_nonhost	veg_nonhost	veg_host	veg_host
48O_1	OBT	b	sterile	OBT_BCI3	2017-08-04	Pegoscapus hoffmeyeri A	P_hoffA	obtu	1	veg_nonhost	veg_nonhost	veg_nonhost	veg_nonhost	veg_host	veg_host
49O_7	OBT	b	sterile	OBT_Guind	2017-08-04	Pegoscapus hoffmeyeri A	P_hoffA	obtu	1	veg_nonhost	veg_nonhost	veg_nonhost	veg_nonhost	veg_host	veg_host
50O_12	OBT	b	sterile	OBT_Guind	2017-08-09	Pegoscapus hoffmeyeri A	P_hoffA	obtu	1	veg_nonhost	veg_nonhost	veg_nonhost	veg_nonhost	veg_host	veg_host
50O_13	OBT	b	sterile	OBT_Guind	2017-08-09	Pegoscapus hoffmeyeri A	P_hoffA	obtu	1	veg_nonhost	veg_nonhost	veg_nonhost	veg_nonhost	veg_host	veg_host
50O_14	OBT	b	sterile	OBT_Guind	2017-08-09	Pegoscapus hoffmeyeri A	P_hoffA	obtu	1	veg_nonhost	veg_nonhost	veg_nonhost	veg_nonhost	veg_host	veg_host
50O_17	OBT	b	sterile	OBT_Guind	2017-08-09	Pegoscapus hoffmeyeri A	P_hoffA	obtu	1	veg_nonhost	veg_nonhost	veg_nonhost	veg_nonhost	veg_host	veg_host
50O_2	OBT	b	sterile	OBT_Guind	2017-08-09	Pegoscapus hoffmeyeri A	P_hoffA	obtu	1	veg_nonhost	veg_nonhost	veg_nonhost	veg_nonhost	veg_host	veg_host
5O_1	OBT	b	sterile	Bohio19a	2016-10-26	Pegoscapus hoffmeyeri A	P_hoffA	obtu	1	veg_nonhost	veg_nonhost	veg_nonhost	veg_nonhost	veg_host	veg_host
5O_2	OBT	b	sterile	Bohio19a	2016-10-26	Pegoscapus hoffmeyeri A	P_hoffA	obtu	1	veg_nonhost	veg_nonhost	veg_nonhost	veg_nonhost	veg_host	veg_host
5O_3	OBT	b	sterile	Bohio19a	2016-10-26	Pegoscapus hoffmeyeri A	P_hoffA	obtu	1	veg_nonhost	veg_nonhost	veg_nonhost	veg_nonhost	veg_host	veg_host
5O_4	OBT	b	sterile	Bohio19a	2016-10-26	Pegoscapus hoffmeyeri A	P_hoffA	obtu	1	veg_nonhost	veg_nonhost	veg_nonhost	veg_nonhost	veg_host	veg_host
35O_1	OBT	b	sterile	OBT_BCI3	2017-08-01	Pegoscapus hoffmeyeri B	P_hoffB	obtu	1	veg_nonhost	veg_nonhost	veg_nonhost	veg_nonhost	veg_host	veg_host
32O_2	OBT	b	sterile	Bohio19a	2016-12-17	Pegoscapus hoffmeyeri B	P_hoffB	obtu	1	veg_nonhost	veg_nonhost	veg_nonhost	veg_nonhost	veg_host	veg_host
32O_1	OBT	b	sterile	Bohio19a	2016-12-17	Pegoscapus hoffmeyeri B	P_hoffB	obtu	1	veg_nonhost	veg_nonhost	veg_nonhost	veg_nonhost	veg_host	veg_host
18O_2	OBT	b	sterile	Bohio19a	2016-12-09	Pegoscapus hoffmeyeri B	P_hoffB	obtu	1	veg_nonhost	veg_nonhost	veg_nonhost	veg_nonhost	veg_host	veg_host
44O_2	OBT	b	sterile	OBT_BCI3	2017-08-19	Pegoscapus hoffmeyeri B	P_hoffB	obtu	1	veg_nonhost	veg_nonhost	veg_nonhost	veg_nonhost	veg_host	veg_host
50O_1	OBT	b	sterile	OBT_Guind	2017-08-09	Pegoscapus hoffmeyeri B	P_hoffB	obtu	1	veg_nonhost	veg_nonhost	veg_nonhost	veg_nonhost	veg_host	veg_host
47O_8	OBT	b	sterile	OBT_Guind	2017-08-19	Pegoscapus hoffmeyeri B	P_hoffB	obtu	1	veg_nonhost	veg_nonhost	veg_nonhost	veg_nonhost	veg_host	veg_host
36O_2	OBT	b	sterile	OBT_BCI3	2017-08-22	Pegoscapus hoffmeyeri B	P_hoffB	obtu	1	veg_nonhost	veg_nonhost	veg_nonhost	veg_nonhost	veg_host	veg_host
49O_5	OBT	b	sterile	OBT_Guind	2017-08-04	Pegoscapus hoffmeyeri B	P_hoffB	obtu	1	veg_nonhost	veg_nonhost	veg_nonhost	veg_nonhost	veg_host	veg_host
50O_9	OBT	b	sterile	OBT_Guind	2017-08-09	Pegoscapus hoffmeyeri B	P_hoffB	obtu	1	veg_nonhost	veg_nonhost	veg_nonhost	veg_nonhost	veg_host	veg_host
34O_1	OBT	b	sterile	Bohio19a	2016-10-31	Pegoscapus hoffmeyeri B	P_hoffB	obtu	1	veg_nonhost	veg_nonhost	veg_nonhost	veg_nonhost	veg_host	veg_host
48O_2	OBT	b	sterile	OBT_BCI3	2017-08-04	Pegoscapus hoffmeyeri B	P_hoffB	obtu	1	veg_nonhost	veg_nonhost	veg_nonhost	veg_nonhost	veg_host	veg_host
14O	OBT	b	sterile	Bohio19a	2016-11-02	Pegoscapus hoffmeyeri B	P_hoffB	obtu	1	veg_nonhost	veg_nonhost	veg_nonhost	veg_nonhost	veg_host	veg_host
35O_5	OBT	b	sterile	OBT_BCI3	2017-08-01	Pegoscapus hoffmeyeri B	P_hoffB	obtu	1	veg_nonhost	veg_nonhost	veg_nonhost	veg_nonhost	veg_host	veg_host
36O_1	OBT	b	sterile	OBT_BCI3	2017-08-22	Pegoscapus hoffmeyeri B	P_hoffB	obtu	1	veg_nonhost	veg_nonhost	veg_nonhost	veg_nonhost	veg_host	veg_host
26O_3	OBT	b	sterile	Bohio19a	2016-11-10	Pegoscapus hoffmeyeri B	P_hoffB	obtu	1	veg_nonhost	veg_nonhost	veg_nonhost	veg_nonhost	veg_host	veg_host
30O_2	OBT	b	sterile	Bohio19a	2016-12-20	Pegoscapus hoffmeyeri B	P_hoffB	obtu	1	veg_nonhost	veg_nonhost	veg_nonhost	veg_nonhost	veg_host	veg_host
34O_2	OBT	b	sterile	Bohio19a	2016-10-31	Pegoscapus hoffmeyeri B	P_hoffB	obtu	1	veg_nonhost	veg_nonhost	veg_nonhost	veg_nonhost	veg_host	veg_host
35O_3	OBT	b	sterile	OBT_BCI3	2017-08-01	Pegoscapus hoffmeyeri B	P_hoffB	obtu	1	veg_nonhost	veg_nonhost	veg_nonhost	veg_nonhost	veg_host	veg_host
36O_3	OBT	b	sterile	OBT_BCI3	2017-08-22	Pegoscapus hoffmeyeri B	P_hoffB	obtu	1	veg_nonhost	veg_nonhost	veg_nonhost	veg_nonhost	veg_host	veg_host
44O_4	OBT	b	sterile	OBT_BCI3	2017-08-19	Pegoscapus hoffmeyeri B	P_hoffB	obtu	1	veg_nonhost	veg_nonhost	veg_nonhost	veg_nonhost	veg_host	veg_host
47O_3	OBT	b	sterile	OBT_Guind	2017-08-19	Pegoscapus hoffmeyeri B	P_hoffB	obtu	1	veg_nonhost	veg_nonhost	veg_nonhost	veg_nonhost	veg_host	veg_host
47O_5	OBT	b	sterile	OBT_Guind	2017-08-19	Pegoscapus hoffmeyeri B	P_hoffB	obtu	1	veg_nonhost	veg_nonhost	veg_nonhost	veg_nonhost	veg_host	veg_host
47O_6	OBT	b	sterile	OBT_Guind	2017-08-19	Pegoscapus hoffmeyeri B	P_hoffB	obtu	1	veg_nonhost	veg_nonhost	veg_nonhost	veg_nonhost	veg_host	veg_host
47O_7	OBT	b	sterile	OBT_Guind	2017-08-19	Pegoscapus hoffmeyeri B	P_hoffB	obtu	1	veg_nonhost	veg_nonhost	veg_nonhost	veg_nonhost	veg_host	veg_host
49O_6	OBT	b	sterile	OBT_Guind	2017-08-04	Pegoscapus hoffmeyeri B	P_hoffB	obtu	1	veg_nonhost	veg_nonhost	veg_nonhost	veg_nonhost	veg_host	veg_host
50O_10	OBT	b	sterile	OBT_Guind	2017-08-09	Pegoscapus hoffmeyeri B	P_hoffB	obtu	1	veg_nonhost	veg_nonhost	veg_nonhost	veg_nonhost	veg_host	veg_host
50O_11	OBT	b	sterile	OBT_Guind	2017-08-09	Pegoscapus hoffmeyeri B	P_hoffB	obtu	1	veg_nonhost	veg_nonhost	veg_nonhost	veg_nonhost	veg_host	veg_host
50O_16	OBT	b	sterile	OBT_Guind	2017-08-09	Pegoscapus hoffmeyeri B	P_hoffB	obtu	1	veg_nonhost	veg_nonhost	veg_nonhost	veg_nonhost	veg_host	veg_host
50O_3	OBT	b	sterile	OBT_Guind	2017-08-09	Pegoscapus hoffmeyeri B	P_hoffB	obtu	1	veg_nonhost	veg_nonhost	veg_nonhost	veg_nonhost	veg_host	veg_host
50O_4	OBT	b	sterile	OBT_Guind	2017-08-09	Pegoscapus hoffmeyeri B	P_hoffB	obtu	1	veg_nonhost	veg_nonhost	veg_nonhost	veg_nonhost	veg_host	veg_host
50O_6	OBT	b	sterile	OBT_Guind	2017-08-09	Pegoscapus hoffmeyeri B	P_hoffB	obtu	1	veg_nonhost	veg_nonhost	veg_nonhost	veg_nonhost	veg_host	veg_host
50O_8	OBT	b	sterile	OBT_Guind	2017-08-09	Pegoscapus hoffmeyeri B	P_hoffB	obtu	1	veg_nonhost	veg_nonhost	veg_nonhost	veg_nonhost	veg_host	veg_host
27O_1	OBT	b	sterile	Bohio19a	2016-12-21	Pegoscapus hoffmeyeri B	P_hoffB	obtu	1	veg_nonhost	veg_nonhost	veg_nonhost	veg_nonhost	veg_host	veg_host
28O	OBT	b	sterile	Bohio19a	2016-12-23	Pegoscapus hoffmeyeri B	P_hoffB	obtu	1	veg_nonhost	veg_nonhost	veg_nonhost	veg_nonhost	veg_host	veg_host
30O_1	OBT	b	sterile	Bohio19a	2016-12-20	Pegoscapus hoffmeyeri B	P_hoffB	obtu	1	veg_nonhost	veg_nonhost	veg_nonhost	veg_nonhost	veg_host	veg_host
35O_2	OBT	b	sterile	OBT_BCI3	2017-08-01	Pegoscapus hoffmeyeri B	P_hoffB	obtu	1	veg_nonhost	veg_nonhost	veg_nonhost	veg_nonhost	veg_host	veg_host
38O_1	OBT	b	sterile	OBT_BCI3	2017-08-13	Pegoscapus hoffmeyeri B	P_hoffB	obtu	1	veg_nonhost	veg_nonhost	veg_nonhost	veg_nonhost	veg_host	veg_host
38O_2	OBT	b	sterile	OBT_BCI3	2017-08-13	Pegoscapus hoffmeyeri B	P_hoffB	obtu	1	veg_nonhost	veg_nonhost	veg_nonhost	veg_nonhost	veg_host	veg_host
44O_1	OBT	b	sterile	OBT_BCI3	2017-08-19	Pegoscapus hoffmeyeri B	P_hoffB	obtu	1	veg_nonhost	veg_nonhost	veg_nonhost	veg_nonhost	veg_host	veg_host
47O_1	OBT	b	sterile	OBT_Guind	2017-08-19	Pegoscapus hoffmeyeri B	P_hoffB	obtu	1	veg_nonhost	veg_nonhost	veg_nonhost	veg_nonhost	veg_host	veg_host
47O_2	OBT	b	sterile	OBT_Guind	2017-08-19	Pegoscapus hoffmeyeri B	P_hoffB	obtu	1	veg_nonhost	veg_nonhost	veg_nonhost	veg_nonhost	veg_host	veg_host
47O_4	OBT	b	sterile	OBT_Guind	2017-08-19	Pegoscapus hoffmeyeri B	P_hoffB	obtu	1	veg_nonhost	veg_nonhost	veg_nonhost	veg_nonhost	veg_host	veg_host
49O_1	OBT	b	sterile	OBT_Guind	2017-08-04	Pegoscapus hoffmeyeri B	P_hoffB	obtu	1	veg_nonhost	veg_nonhost	veg_nonhost	veg_nonhost	veg_host	veg_host
49O_2	OBT	b	sterile	OBT_Guind	2017-08-04	Pegoscapus hoffmeyeri B	P_hoffB	obtu	1	veg_nonhost	veg_nonhost	veg_nonhost	veg_nonhost	veg_host	veg_host
49O_3	OBT	b	sterile	OBT_Guind	2017-08-04	Pegoscapus hoffmeyeri B	P_hoffB	obtu	1	veg_nonhost	veg_nonhost	veg_nonhost	veg_nonhost	veg_host	veg_host
49O_4	OBT	b	sterile	OBT_Guind	2017-08-04	Pegoscapus hoffmeyeri B	P_hoffB	obtu	1	veg_nonhost	veg_nonhost	veg_nonhost	veg_nonhost	veg_host	veg_host
27O_4	OBT	b	sterile	Bohio19a	2016-12-21	Pegoscapus longiceps	P_long	duga	0	veg_nonhost	veg_nonhost	veg_nonhost	veg_nonhost	veg_host	veg_host
10O	OBT	b	sterile	Bohio19a	2016-10-15	Pegoscapus tonduzi	P_tond	citr	0	veg_nonhost	veg_nonhost	veg_nonhost	veg_nonhost	veg_host	veg_host
26O_2	OBT	b	sterile	Bohio19a	2016-11-10	Pegoscapus tonduzi	P_tond	citr	0	veg_nonhost	veg_nonhost	veg_nonhost	veg_nonhost	veg_host	veg_host
45P_6	POP	c	sterile	BV11	2017-07-16	Pegoscapus estherae	P_esth	cost	0	veg_host	veg_host	veg_nonhost	veg_nonhost	veg_nonhost	veg_nonhost
56P_1	POP	c	sterile	BV11	2017-08-21	Pegoscapus gemellus A	P_gemA	bull AND pope	1	veg_host	veg_host	veg_nonhost	veg_nonhost	veg_nonhost	veg_nonhost
55P_4	POP	c	sterile	POP_BCI2	2017-08-19	Pegoscapus gemellus B	P_gemB	pope	1	veg_host	veg_host	veg_nonhost	veg_nonhost	veg_nonhost	veg_nonhost
51P_8	POP	c	sterile	JuanGal1	2017-07-19	Pegoscapus gemellus B	P_gemB	pope	1	veg_host	veg_host	veg_nonhost	veg_nonhost	veg_nonhost	veg_nonhost
47P_4	POP	c	sterile	JuanGal1	2017-07-08	Pegoscapus gemellus B	P_gemB	pope	1	veg_host	veg_host	veg_nonhost	veg_nonhost	veg_nonhost	veg_nonhost
51P_6	POP	c	sterile	JuanGal1	2017-07-19	Pegoscapus gemellus B	P_gemB	pope	1	veg_host	veg_host	veg_nonhost	veg_nonhost	veg_nonhost	veg_nonhost
51P_9	POP	c	sterile	JuanGal1	2017-07-19	Pegoscapus gemellus B	P_gemB	pope	1	veg_host	veg_host	veg_nonhost	veg_nonhost	veg_nonhost	veg_nonhost
52P_6	POP	c	sterile	BV11	2017-08-09	Pegoscapus gemellus B	P_gemB	pope	1	veg_host	veg_host	veg_nonhost	veg_nonhost	veg_nonhost	veg_nonhost
47P_5	POP	c	sterile	JuanGal1	2017-07-08	Pegoscapus gemellus B	P_gemB	pope	1	veg_host	veg_host	veg_nonhost	veg_nonhost	veg_nonhost	veg_nonhost
52P_2	POP	c	sterile	BV11	2017-08-09	Pegoscapus gemellus B	P_gemB	pope	1	veg_host	veg_host	veg_nonhost	veg_nonhost	veg_nonhost	veg_nonhost
53P_1	POP	c	sterile	POP_BCI2	2017-08-25	Pegoscapus gemellus B	P_gemB	pope	1	veg_host	veg_host	veg_nonhost	veg_nonhost	veg_nonhost	veg_nonhost
53P_4	POP	c	sterile	POP_BCI2	2017-08-25	Pegoscapus gemellus B	P_gemB	pope	1	veg_host	veg_host	veg_nonhost	veg_nonhost	veg_nonhost	veg_nonhost
55P_1	POP	c	sterile	POP_BCI2	2017-08-19	Pegoscapus gemellus B	P_gemB	pope	1	veg_host	veg_host	veg_nonhost	veg_nonhost	veg_nonhost	veg_nonhost
47P_1	POP	c	sterile	JuanGal1	2017-07-08	Pegoscapus gemellus B	P_gemB	pope	1	veg_host	veg_host	veg_nonhost	veg_nonhost	veg_nonhost	veg_nonhost
47P_2	POP	c	sterile	JuanGal1	2017-07-08	Pegoscapus gemellus B	P_gemB	pope	1	veg_host	veg_host	veg_nonhost	veg_nonhost	veg_nonhost	veg_nonhost
47P_3	POP	c	sterile	JuanGal1	2017-07-08	Pegoscapus gemellus B	P_gemB	pope	1	veg_host	veg_host	veg_nonhost	veg_nonhost	veg_nonhost	veg_nonhost
48P_1	POP	c	sterile	JuanGal1	2017-07-10	Pegoscapus gemellus B	P_gemB	pope	1	veg_host	veg_host	veg_nonhost	veg_nonhost	veg_nonhost	veg_nonhost
48P_2	POP	c	sterile	JuanGal1	2017-07-10	Pegoscapus gemellus B	P_gemB	pope	1	veg_host	veg_host	veg_nonhost	veg_nonhost	veg_nonhost	veg_nonhost
52P_5	POP	c	sterile	BV11	2017-08-09	Pegoscapus gemellus B	P_gemB	pope	1	veg_host	veg_host	veg_nonhost	veg_nonhost	veg_nonhost	veg_nonhost
52P_8	POP	c	sterile	BV11	2017-08-09	Pegoscapus gemellus B	P_gemB	pope	1	veg_host	veg_host	veg_nonhost	veg_nonhost	veg_nonhost	veg_nonhost
57P	POP	c	sterile	POP_BCI2	2017-07-29	Pegoscapus gemellus B	P_gemB	pope	1	veg_host	veg_host	veg_nonhost	veg_nonhost	veg_nonhost	veg_nonhost
54P_4	POP	c	sterile	POP_BCI2	2017-08-13	Pegoscapus gemellus C	P_gemC	bull	0	veg_host	veg_host	veg_nonhost	veg_nonhost	veg_nonhost	veg_nonhost
45P_5	POP	c	sterile	BV11	2017-07-16	Pegoscapus grandii sp. B	P_granB	trigo	0	veg_host	veg_host	veg_nonhost	veg_nonhost	veg_nonhost	veg_nonhost
45P_3	POP	c	sterile	BV11	2017-07-16	Pegoscapus hoffmeyeri A	P_hoffA	obtu	0	veg_host	veg_host	veg_nonhost	veg_nonhost	veg_nonhost	veg_nonhost
54P_2	POP	c	sterile	POP_BCI2	2017-08-13	Pegoscapus hoffmeyeri A	P_hoffA	obtu	0	veg_host	veg_host	veg_nonhost	veg_nonhost	veg_nonhost	veg_nonhost
55P_2	POP	c	sterile	POP_BCI2	2017-08-19	Pegoscapus hoffmeyeri A	P_hoffA	obtu	0	veg_host	veg_host	veg_nonhost	veg_nonhost	veg_nonhost	veg_nonhost
45P_1	POP	c	sterile	BV11	2017-07-16	Pegoscapus hoffmeyeri B	P_hoffB	obtu	0	veg_host	veg_host	veg_nonhost	veg_nonhost	veg_nonhost	veg_nonhost
45P_2	POP	c	sterile	BV11	2017-07-16	Pegoscapus hoffmeyeri B	P_hoffB	obtu	0	veg_host	veg_host	veg_nonhost	veg_nonhost	veg_nonhost	veg_nonhost
55P_8	POP	c	sterile	POP_BCI2	2017-08-19	Pegoscapus hoffmeyeri B	P_hoffB	obtu	0	veg_host	veg_host	veg_nonhost	veg_nonhost	veg_nonhost	veg_nonhost
55P_7	POP	c	sterile	POP_BCI2	2017-08-19	Pegoscapus hoffmeyeri B	P_hoffB	obtu	0	veg_host	veg_host	veg_nonhost	veg_nonhost	veg_nonhost	veg_nonhost
54P_1	POP	c	sterile	POP_BCI2	2017-08-13	Pegoscapus hoffmeyeri B	P_hoffB	obtu	0	veg_host	veg_host	veg_nonhost	veg_nonhost	veg_nonhost	veg_nonhost
55P_6	POP	c	sterile	POP_BCI2	2017-08-19	Pegoscapus hoffmeyeri B	P_hoffB	obtu	0	veg_host	veg_host	veg_nonhost	veg_nonhost	veg_nonhost	veg_nonhost
58P_1	POP	c	sterile	POP_BCI2	2017-08-22	Pegoscapus hoffmeyeri B	P_hoffB	obtu	0	veg_host	veg_host	veg_nonhost	veg_nonhost	veg_nonhost	veg_nonhost
54P_3	POP	c	sterile	POP_BCI2	2017-08-13	Pegoscapus lopesi	P_lope	tria	0	veg_host	veg_host	veg_nonhost	veg_nonhost	veg_nonhost	veg_nonhost
46P_2	POP	c	sterile	BV11	2017-07-07	Pegoscapus sp. new (at base of orozcoi and gemellus A)	P_unknF	unkn	?	veg_host	veg_host	veg_nonhost	veg_nonhost	veg_nonhost	veg_nonhost
52P_4	POP	c	sterile	BV11	2017-08-09	Tetrapus costaricanus	T_cost	insi	0	veg_host	veg_host	veg_nonhost	veg_nonhost	veg_nonhost	veg_nonhost
46P_1	POP	c	sterile	BV11	2017-07-07	Tetrapus costaricanus	T_cost	insi	0	veg_host	veg_host	veg_nonhost	veg_nonhost	veg_nonhost	veg_nonhost
44P_1	POP	c	sterile	BV11	2017-07-16	Tetrapus costaricanus	T_cost	insi	0	veg_host	veg_host	veg_nonhost	veg_nonhost	veg_nonhost	veg_nonhost
51P_1	POP	c	sterile	JuanGal1	2017-07-19	Tetrapus costaricanus	T_cost	insi	0	veg_host	veg_host	veg_nonhost	veg_nonhost	veg_nonhost	veg_nonhost
52P_1	POP	c	sterile	BV11	2017-08-09	Tetrapus costaricanus	T_cost	insi	0	veg_host	veg_host	veg_nonhost	veg_nonhost	veg_nonhost	veg_nonhost
53P_2	POP	c	sterile	POP_BCI2	2017-08-25	Tetrapus costaricanus	T_cost	insi	0	veg_host	veg_host	veg_nonhost	veg_nonhost	veg_nonhost	veg_nonhost
45P_4	POP	c	sterile	BV11	2017-07-16	Tetrapus ecuadoranus	T_ecua	yopo	0	veg_host	veg_host	veg_nonhost	veg_nonhost	veg_nonhost	veg_nonhost
51P_4	POP	c	sterile	JuanGal1	2017-07-19	Tetrapus ecuadoranus	T_ecua	yopo	0	veg_host	veg_host	veg_nonhost	veg_nonhost	veg_nonhost	veg_nonhost
51P_2	POP	c	sterile	JuanGal1	2017-07-19	Tetrapus sp. (similar to W11.A3)	T_unknC	unkn	?	veg_host	veg_host	veg_nonhost	veg_nonhost	veg_nonhost	veg_nonhost
53P_3	POP	c	sterile	POP_BCI2	2017-08-25	Tetrapus sp. (similar to W11.A3)	T_unknC	unkn	?	veg_host	veg_host	veg_nonhost	veg_nonhost	veg_nonhost	veg_nonhost
2Per	PRF	d	sterile	Harvard1	2016-09-23	Pegoscapus lopesi	P_lope	tria	0	veg_nonhost	veg_nonhost	veg_nonhost	veg_nonhost	veg_nonhost	veg_nonhost
1Per	PRF	d	sterile	Harvard1	2016-09-25	Pegoscapus tonduzi	P_tond	citr	0	veg_nonhost	veg_nonhost	veg_nonhost	veg_nonhost	veg_nonhost	veg_nonhost
3Per	PRF	d	sterile	Harvard1	2016-10-17	Pegoscapus tonduzi	P_tond	citr	0	veg_nonhost	veg_nonhost	veg_nonhost	veg_nonhost	veg_nonhost	veg_nonhost
5C_5	CIT	a	receptive	BCI1	2016-11-03	Pegoscapus tonduzi	P_tond	citr	1	fl_nonhost	fl_nonhost	fl_nonhost	fl_host	fl_nonhost	fl_nonhost
10C_5	CIT	a	receptive	BCI1	2016-11-02	Pegoscapus tonduzi	P_tond	citr	1	fl_nonhost	fl_nonhost	fl_nonhost	fl_host	fl_nonhost	fl_nonhost
20C_1	CIT	a	receptive	BCI1	2016-11-09	Pegoscapus tonduzi	P_tond	citr	1	fl_nonhost	fl_nonhost	fl_nonhost	fl_host	fl_nonhost	fl_nonhost
2C_5	CIT	a	receptive	BohSur26	2016-10-14	Pegoscapus tonduzi	P_tond	citr	1	fl_nonhost	fl_nonhost	fl_nonhost	fl_host	fl_nonhost	fl_nonhost
4C_1	CIT	a	receptive	BohSur26	2016-10-13	Pegoscapus tonduzi	P_tond	citr	1	fl_nonhost	fl_nonhost	fl_nonhost	fl_host	fl_nonhost	fl_nonhost
3C_1	CIT	a	receptive	BohSur26	2016-10-19	Pegoscapus tonduzi	P_tond	citr	1	fl_nonhost	fl_nonhost	fl_nonhost	fl_host	fl_nonhost	fl_nonhost
6C_1	CIT	a	receptive	BCI1	2016-11-04	Pegoscapus tonduzi	P_tond	citr	1	fl_nonhost	fl_nonhost	fl_nonhost	fl_host	fl_nonhost	fl_nonhost
15C_4	CIT	a	receptive	BCI1	2016-11-05	Pegoscapus tonduzi	P_tond	citr	1	fl_nonhost	fl_nonhost	fl_nonhost	fl_host	fl_nonhost	fl_nonhost
15C_5	CIT	a	receptive	BCI1	2016-11-05	Pegoscapus tonduzi	P_tond	citr	1	fl_nonhost	fl_nonhost	fl_nonhost	fl_host	fl_nonhost	fl_nonhost
5C_3	CIT	a	receptive	BCI1	2016-11-03	Pegoscapus tonduzi	P_tond	citr	1	fl_nonhost	fl_nonhost	fl_nonhost	fl_host	fl_nonhost	fl_nonhost
9C_5	CIT	a	receptive	BohSur26	2016-10-10	Pegoscapus tonduzi	P_tond	citr	1	fl_nonhost	fl_nonhost	fl_nonhost	fl_host	fl_nonhost	fl_nonhost
2C_1	CIT	a	receptive	BohSur26	2016-10-14	Pegoscapus tonduzi	P_tond	citr	1	fl_nonhost	fl_nonhost	fl_nonhost	fl_host	fl_nonhost	fl_nonhost
6C_5	CIT	a	receptive	BCI1	2016-11-04	Pegoscapus tonduzi	P_tond	citr	1	fl_nonhost	fl_nonhost	fl_nonhost	fl_host	fl_nonhost	fl_nonhost
5C_1	CIT	a	receptive	BohSur26	2016-10-19	Pegoscapus tonduzi	P_tond	citr	1	fl_nonhost	fl_nonhost	fl_nonhost	fl_host	fl_nonhost	fl_nonhost
4C_3	CIT	a	receptive	BohSur26	2016-10-13	Pegoscapus tonduzi	P_tond	citr	1	fl_nonhost	fl_nonhost	fl_nonhost	fl_host	fl_nonhost	fl_nonhost
4C_4	CIT	a	receptive	BohSur26	2016-10-13	Pegoscapus tonduzi	P_tond	citr	1	fl_nonhost	fl_nonhost	fl_nonhost	fl_host	fl_nonhost	fl_nonhost
9C_1	CIT	a	receptive	BohSur26	2016-10-10	Pegoscapus tonduzi	P_tond	citr	1	fl_nonhost	fl_nonhost	fl_nonhost	fl_host	fl_nonhost	fl_nonhost
4C_2	CIT	a	receptive	BohSur26	2016-10-13	Pegoscapus tonduzi	P_tond	citr	1	fl_nonhost	fl_nonhost	fl_nonhost	fl_host	fl_nonhost	fl_nonhost
4C_7	CIT	a	receptive	BohSur26	2016-10-13	Pegoscapus tonduzi	P_tond	citr	1	fl_nonhost	fl_nonhost	fl_nonhost	fl_host	fl_nonhost	fl_nonhost
6C_4	CIT	a	receptive	BCI1	2016-11-04	Pegoscapus tonduzi	P_tond	citr	1	fl_nonhost	fl_nonhost	fl_nonhost	fl_host	fl_nonhost	fl_nonhost
2C_2	CIT	a	receptive	BohSur26	2016-10-14	Pegoscapus tonduzi	P_tond	citr	1	fl_nonhost	fl_nonhost	fl_nonhost	fl_host	fl_nonhost	fl_nonhost
10C_1	CIT	a	receptive	BCI1	2016-11-02	Pegoscapus tonduzi	P_tond	citr	1	fl_nonhost	fl_nonhost	fl_nonhost	fl_host	fl_nonhost	fl_nonhost
17C_1	CIT	a	receptive	BCI1	2016-11-06	Pegoscapus tonduzi	P_tond	citr	1	fl_nonhost	fl_nonhost	fl_nonhost	fl_host	fl_nonhost	fl_nonhost
10C_3	CIT	a	receptive	BCI1	2016-11-02	Pegoscapus tonduzi	P_tond	citr	1	fl_nonhost	fl_nonhost	fl_nonhost	fl_host	fl_nonhost	fl_nonhost
15C_2	CIT	a	receptive	BCI1	2016-11-05	Pegoscapus tonduzi	P_tond	citr	1	fl_nonhost	fl_nonhost	fl_nonhost	fl_host	fl_nonhost	fl_nonhost
15C_3	CIT	a	receptive	BCI1	2016-11-05	Pegoscapus tonduzi	P_tond	citr	1	fl_nonhost	fl_nonhost	fl_nonhost	fl_host	fl_nonhost	fl_nonhost
4C_5	CIT	a	receptive	BohSur26	2016-10-13	Pegoscapus tonduzi	P_tond	citr	1	fl_nonhost	fl_nonhost	fl_nonhost	fl_host	fl_nonhost	fl_nonhost
21C_1	CIT	a	receptive	BCI1	2016-11-01	Pegoscapus tonduzi	P_tond	citr	1	fl_nonhost	fl_nonhost	fl_nonhost	fl_host	fl_nonhost	fl_nonhost
10C_2	CIT	a	receptive	BCI1	2016-11-02	Pegoscapus tonduzi	P_tond	citr	1	fl_nonhost	fl_nonhost	fl_nonhost	fl_host	fl_nonhost	fl_nonhost
10C_4	CIT	a	receptive	BCI1	2016-11-02	Pegoscapus tonduzi	P_tond	citr	1	fl_nonhost	fl_nonhost	fl_nonhost	fl_host	fl_nonhost	fl_nonhost
16C_1	CIT	a	receptive	BohSur26	2016-10-12	Pegoscapus tonduzi	P_tond	citr	1	fl_nonhost	fl_nonhost	fl_nonhost	fl_host	fl_nonhost	fl_nonhost
2C_4	CIT	a	receptive	BohSur26	2016-10-14	Pegoscapus tonduzi	P_tond	citr	1	fl_nonhost	fl_nonhost	fl_nonhost	fl_host	fl_nonhost	fl_nonhost
2C_6	CIT	a	receptive	BohSur26	2016-10-14	Pegoscapus tonduzi	P_tond	citr	1	fl_nonhost	fl_nonhost	fl_nonhost	fl_host	fl_nonhost	fl_nonhost
4C_6	CIT	a	receptive	BohSur26	2016-10-13	Pegoscapus tonduzi	P_tond	citr	1	fl_nonhost	fl_nonhost	fl_nonhost	fl_host	fl_nonhost	fl_nonhost
9C_2	CIT	a	receptive	BohSur26	2016-10-10	Pegoscapus tonduzi	P_tond	citr	1	fl_nonhost	fl_nonhost	fl_nonhost	fl_host	fl_nonhost	fl_nonhost
9C_4	CIT	a	receptive	BohSur26	2016-10-10	Pegoscapus tonduzi	P_tond	citr	1	fl_nonhost	fl_nonhost	fl_nonhost	fl_host	fl_nonhost	fl_nonhost
9C_7	CIT	a	receptive	BohSur26	2016-10-10	Pegoscapus tonduzi	P_tond	citr	1	fl_nonhost	fl_nonhost	fl_nonhost	fl_host	fl_nonhost	fl_nonhost
5C_4	CIT	a	receptive	BCI1	2016-11-03	Pegoscapus tonduzi	P_tond	citr	1	fl_nonhost	fl_nonhost	fl_nonhost	fl_host	fl_nonhost	fl_nonhost
6C_2	CIT	a	receptive	BCI1	2016-11-04	Pegoscapus tonduzi	P_tond	citr	1	fl_nonhost	fl_nonhost	fl_nonhost	fl_host	fl_nonhost	fl_nonhost
15C_1	CIT	a	receptive	BCI1	2016-11-05	Pegoscapus tonduzi	P_tond	citr	1	fl_nonhost	fl_nonhost	fl_nonhost	fl_host	fl_nonhost	fl_nonhost
2C_3	CIT	a	receptive	BohSur26	2016-10-14	Pegoscapus tonduzi	P_tond	citr	1	fl_nonhost	fl_nonhost	fl_nonhost	fl_host	fl_nonhost	fl_nonhost
4C_8	CIT	a	receptive	BohSur26	2016-10-13	Pegoscapus tonduzi	P_tond	citr	1	fl_nonhost	fl_nonhost	fl_nonhost	fl_host	fl_nonhost	fl_nonhost
5C_2	CIT	a	receptive	BCI1	2016-11-03	Pegoscapus tonduzi	P_tond	citr	1	fl_nonhost	fl_nonhost	fl_nonhost	fl_host	fl_nonhost	fl_nonhost
6C_3	CIT	a	receptive	BCI1	2016-11-04	Pegoscapus tonduzi	P_tond	citr	1	fl_nonhost	fl_nonhost	fl_nonhost	fl_host	fl_nonhost	fl_nonhost
9C_3	CIT	a	receptive	BohSur26	2016-10-10	Pegoscapus tonduzi	P_tond	citr	1	fl_nonhost	fl_nonhost	fl_nonhost	fl_host	fl_nonhost	fl_nonhost
4Dg_16	DUG	a	receptive	BohSur20	2017-08-30	Pegoscapus insularis A	P_insuA	perf AND colu	0	fl_nonhost	fl_nonhost	fl_nonhost	fl_nonhost	fl_nonhost	fl_nonhost
3Dg_1	DUG	a	receptive	BohSur20	2017-08-28	Pegoscapus longiceps	P_long	duga	1	fl_nonhost	fl_nonhost	fl_nonhost	fl_nonhost	fl_nonhost	fl_nonhost
4Dg_8	DUG	a	receptive	BohSur20	2017-08-30	Pegoscapus longiceps	P_long	duga	1	fl_nonhost	fl_nonhost	fl_nonhost	fl_nonhost	fl_nonhost	fl_nonhost
4Dg_14	DUG	a	receptive	BohSur20	2017-08-30	Pegoscapus longiceps	P_long	duga	1	fl_nonhost	fl_nonhost	fl_nonhost	fl_nonhost	fl_nonhost	fl_nonhost
4Dg_11	DUG	a	receptive	BohSur20	2017-08-30	Pegoscapus longiceps	P_long	duga	1	fl_nonhost	fl_nonhost	fl_nonhost	fl_nonhost	fl_nonhost	fl_nonhost
1Dg	DUG	a	receptive	BohSur20	2017-08-25	Pegoscapus longiceps	P_long	duga	1	fl_nonhost	fl_nonhost	fl_nonhost	fl_nonhost	fl_nonhost	fl_nonhost
2Dg_1	DUG	a	receptive	BohSur20	2017-08-26	Pegoscapus longiceps	P_long	duga	1	fl_nonhost	fl_nonhost	fl_nonhost	fl_nonhost	fl_nonhost	fl_nonhost
2Dg_4	DUG	a	receptive	BohSur20	2017-08-26	Pegoscapus longiceps	P_long	duga	1	fl_nonhost	fl_nonhost	fl_nonhost	fl_nonhost	fl_nonhost	fl_nonhost
3Dg_6	DUG	a	receptive	BohSur20	2017-08-28	Pegoscapus longiceps	P_long	duga	1	fl_nonhost	fl_nonhost	fl_nonhost	fl_nonhost	fl_nonhost	fl_nonhost
2Dg_2	DUG	a	receptive	BohSur20	2017-08-26	Pegoscapus longiceps	P_long	duga	1	fl_nonhost	fl_nonhost	fl_nonhost	fl_nonhost	fl_nonhost	fl_nonhost
2Dg_3	DUG	a	receptive	BohSur20	2017-08-26	Pegoscapus longiceps	P_long	duga	1	fl_nonhost	fl_nonhost	fl_nonhost	fl_nonhost	fl_nonhost	fl_nonhost
3Dg_2	DUG	a	receptive	BohSur20	2017-08-28	Pegoscapus longiceps	P_long	duga	1	fl_nonhost	fl_nonhost	fl_nonhost	fl_nonhost	fl_nonhost	fl_nonhost
3Dg_3	DUG	a	receptive	BohSur20	2017-08-28	Pegoscapus longiceps	P_long	duga	1	fl_nonhost	fl_nonhost	fl_nonhost	fl_nonhost	fl_nonhost	fl_nonhost
3Dg_4	DUG	a	receptive	BohSur20	2017-08-28	Pegoscapus longiceps	P_long	duga	1	fl_nonhost	fl_nonhost	fl_nonhost	fl_nonhost	fl_nonhost	fl_nonhost
4Dg_10	DUG	a	receptive	BohSur20	2017-08-30	Pegoscapus longiceps	P_long	duga	1	fl_nonhost	fl_nonhost	fl_nonhost	fl_nonhost	fl_nonhost	fl_nonhost
4Dg_12	DUG	a	receptive	BohSur20	2017-08-30	Pegoscapus longiceps	P_long	duga	1	fl_nonhost	fl_nonhost	fl_nonhost	fl_nonhost	fl_nonhost	fl_nonhost
4Dg_13	DUG	a	receptive	BohSur20	2017-08-30	Pegoscapus longiceps	P_long	duga	1	fl_nonhost	fl_nonhost	fl_nonhost	fl_nonhost	fl_nonhost	fl_nonhost
4Dg_15	DUG	a	receptive	BohSur20	2017-08-30	Pegoscapus longiceps	P_long	duga	1	fl_nonhost	fl_nonhost	fl_nonhost	fl_nonhost	fl_nonhost	fl_nonhost
4Dg_2	DUG	a	receptive	BohSur20	2017-08-30	Pegoscapus longiceps	P_long	duga	1	fl_nonhost	fl_nonhost	fl_nonhost	fl_nonhost	fl_nonhost	fl_nonhost
4Dg_3	DUG	a	receptive	BohSur20	2017-08-30	Pegoscapus longiceps	P_long	duga	1	fl_nonhost	fl_nonhost	fl_nonhost	fl_nonhost	fl_nonhost	fl_nonhost
4Dg_4	DUG	a	receptive	BohSur20	2017-08-30	Pegoscapus longiceps	P_long	duga	1	fl_nonhost	fl_nonhost	fl_nonhost	fl_nonhost	fl_nonhost	fl_nonhost
4Dg_5	DUG	a	receptive	BohSur20	2017-08-30	Pegoscapus longiceps	P_long	duga	1	fl_nonhost	fl_nonhost	fl_nonhost	fl_nonhost	fl_nonhost	fl_nonhost
4Dg_6	DUG	a	receptive	BohSur20	2017-08-30	Pegoscapus longiceps	P_long	duga	1	fl_nonhost	fl_nonhost	fl_nonhost	fl_nonhost	fl_nonhost	fl_nonhost
4Dg_7	DUG	a	receptive	BohSur20	2017-08-30	Pegoscapus longiceps	P_long	duga	1	fl_nonhost	fl_nonhost	fl_nonhost	fl_nonhost	fl_nonhost	fl_nonhost
3Dg_5	DUG	a	receptive	BohSur20	2017-08-28	Pegoscapus longiceps	P_long	duga	1	fl_nonhost	fl_nonhost	fl_nonhost	fl_nonhost	fl_nonhost	fl_nonhost
3Dg_7	DUG	a	receptive	BohSur20	2017-08-28	Pegoscapus longiceps	P_long	duga	1	fl_nonhost	fl_nonhost	fl_nonhost	fl_nonhost	fl_nonhost	fl_nonhost
4Dg_1	DUG	a	receptive	BohSur20	2017-08-30	Pegoscapus longiceps	P_long	duga	1	fl_nonhost	fl_nonhost	fl_nonhost	fl_nonhost	fl_nonhost	fl_nonhost
4Dg_9	DUG	a	receptive	BohSur20	2017-08-30	Pegoscapus longiceps	P_long	duga	1	fl_nonhost	fl_nonhost	fl_nonhost	fl_nonhost	fl_nonhost	fl_nonhost
1Pa_2	PAR	a	receptive	BohNor87	2017-03-03	Pegoscapus sp. ex F. paraensis (new)	P_ex_para	para	1	fl_nonhost	fl_nonhost	fl_nonhost	fl_nonhost	fl_nonhost	fl_nonhost
3Pa_5	PAR	a	receptive	BohNor87	2017-03-01	Pegoscapus sp. ex F. paraensis (new)	P_ex_para	para	1	fl_nonhost	fl_nonhost	fl_nonhost	fl_nonhost	fl_nonhost	fl_nonhost
2Pa_4	PAR	a	receptive	BohNor87	2017-03-02	Pegoscapus sp. ex F. paraensis (new)	P_ex_para	para	1	fl_nonhost	fl_nonhost	fl_nonhost	fl_nonhost	fl_nonhost	fl_nonhost
2Pa_5	PAR	a	receptive	BohNor87	2017-03-02	Pegoscapus sp. ex F. paraensis (new)	P_ex_para	para	1	fl_nonhost	fl_nonhost	fl_nonhost	fl_nonhost	fl_nonhost	fl_nonhost
2Pa_1	PAR	a	receptive	BohNor87	2017-03-02	Pegoscapus sp. ex F. paraensis (new)	P_ex_para	para	1	fl_nonhost	fl_nonhost	fl_nonhost	fl_nonhost	fl_nonhost	fl_nonhost
1Pa_3	PAR	a	receptive	BohNor87	2017-03-03	Pegoscapus sp. ex F. paraensis (new)	P_ex_para	para	1	fl_nonhost	fl_nonhost	fl_nonhost	fl_nonhost	fl_nonhost	fl_nonhost
4Pa_2	PAR	a	receptive	BohNor87	2017-03-05	Pegoscapus sp. ex F. paraensis (new)	P_ex_para	para	1	fl_nonhost	fl_nonhost	fl_nonhost	fl_nonhost	fl_nonhost	fl_nonhost
2Pa_7	PAR	a	receptive	BohNor87	2017-03-02	Pegoscapus sp. ex F. paraensis (new)	P_ex_para	para	1	fl_nonhost	fl_nonhost	fl_nonhost	fl_nonhost	fl_nonhost	fl_nonhost
1Pa_5	PAR	a	receptive	BohNor87	2017-03-03	Pegoscapus sp. ex F. paraensis (new)	P_ex_para	para	1	fl_nonhost	fl_nonhost	fl_nonhost	fl_nonhost	fl_nonhost	fl_nonhost
3Pa_1	PAR	a	receptive	BohNor87	2017-03-01	Pegoscapus sp. ex F. paraensis (new)	P_ex_para	para	1	fl_nonhost	fl_nonhost	fl_nonhost	fl_nonhost	fl_nonhost	fl_nonhost
4Pa_3	PAR	a	receptive	BohNor87	2017-03-05	Pegoscapus sp. ex F. paraensis (new)	P_ex_para	para	1	fl_nonhost	fl_nonhost	fl_nonhost	fl_nonhost	fl_nonhost	fl_nonhost
1Pa_4	PAR	a	receptive	BohNor87	2017-03-03	Pegoscapus sp. ex F. paraensis (new)	P_ex_para	para	1	fl_nonhost	fl_nonhost	fl_nonhost	fl_nonhost	fl_nonhost	fl_nonhost
3Pa_2	PAR	a	receptive	BohNor87	2017-03-01	Pegoscapus sp. ex F. paraensis (new)	P_ex_para	para	1	fl_nonhost	fl_nonhost	fl_nonhost	fl_nonhost	fl_nonhost	fl_nonhost
3Pa_3	PAR	a	receptive	BohNor87	2017-03-01	Pegoscapus sp. ex F. paraensis (new)	P_ex_para	para	1	fl_nonhost	fl_nonhost	fl_nonhost	fl_nonhost	fl_nonhost	fl_nonhost
3Pa_4	PAR	a	receptive	BohNor87	2017-03-01	Pegoscapus sp. ex F. paraensis (new)	P_ex_para	para	1	fl_nonhost	fl_nonhost	fl_nonhost	fl_nonhost	fl_nonhost	fl_nonhost
2Pa_6	PAR	a	receptive	BohNor87	2017-03-02	Pegoscapus sp. ex F. paraensis (new)	P_ex_para	para	1	fl_nonhost	fl_nonhost	fl_nonhost	fl_nonhost	fl_nonhost	fl_nonhost
3Pa_6	PAR	a	receptive	BohNor87	2017-03-01	Pegoscapus sp. ex F. paraensis (new)	P_ex_para	para	1	fl_nonhost	fl_nonhost	fl_nonhost	fl_nonhost	fl_nonhost	fl_nonhost
3Pa_8	PAR	a	receptive	BohNor87	2017-03-01	Pegoscapus sp. ex F. paraensis (new)	P_ex_para	para	1	fl_nonhost	fl_nonhost	fl_nonhost	fl_nonhost	fl_nonhost	fl_nonhost
4Pa_4	PAR	a	receptive	BohNor87	2017-03-05	Pegoscapus sp. ex F. paraensis (new)	P_ex_para	para	1	fl_nonhost	fl_nonhost	fl_nonhost	fl_nonhost	fl_nonhost	fl_nonhost
3Pa_7	PAR	a	receptive	BohNor87	2017-03-01	Pegoscapus sp. ex F. paraensis (new)	P_ex_para	para	1	fl_nonhost	fl_nonhost	fl_nonhost	fl_nonhost	fl_nonhost	fl_nonhost
3Pa_10	PAR	a	receptive	BohNor87	2017-03-01	Pegoscapus sp. ex F. paraensis (new)	P_ex_para	para	1	fl_nonhost	fl_nonhost	fl_nonhost	fl_nonhost	fl_nonhost	fl_nonhost
4Pa_1	PAR	a	receptive	BohNor87	2017-03-05	Pegoscapus gemellus B	P_gemB	pope	0	fl_nonhost	fl_nonhost	fl_nonhost	fl_nonhost	fl_nonhost	fl_nonhost
1Pa_1	PAR	a	receptive	BohNor87	2017-03-03	Pegoscapus insularis A	P_insuA	perf AND colu	0	fl_nonhost	fl_nonhost	fl_nonhost	fl_nonhost	fl_nonhost	fl_nonhost
1Pa_8	PAR	a	receptive	BohNor87	2017-03-03	Pegoscapus insularis A	P_insuA	perf AND colu	0	fl_nonhost	fl_nonhost	fl_nonhost	fl_nonhost	fl_nonhost	fl_nonhost
2Pa_2	PAR	a	receptive	BohNor87	2017-03-02	Pegoscapus insularis A	P_insuA	perf AND colu	0	fl_nonhost	fl_nonhost	fl_nonhost	fl_nonhost	fl_nonhost	fl_nonhost
3Pa_9	PAR	a	receptive	BohNor87	2017-03-01	Pegoscapus insularis A	P_insuA	perf AND colu	0	fl_nonhost	fl_nonhost	fl_nonhost	fl_nonhost	fl_nonhost	fl_nonhost
3Pt_2	PRT	a	receptive	PlaRoj	2017-01-23	Pegoscapus silvestrii	P_silv	pert	1	fl_nonhost	fl_nonhost	fl_nonhost	fl_nonhost	fl_nonhost	fl_nonhost
4Pt_4	PRT	a	receptive	PlaRoj	2017-01-25	Pegoscapus silvestrii	P_silv	pert	1	fl_nonhost	fl_nonhost	fl_nonhost	fl_nonhost	fl_nonhost	fl_nonhost
3Pt_1	PRT	a	receptive	PlaRoj	2017-01-23	Pegoscapus silvestrii	P_silv	pert	1	fl_nonhost	fl_nonhost	fl_nonhost	fl_nonhost	fl_nonhost	fl_nonhost
4Pt_1	PRT	a	receptive	PlaRoj	2017-01-25	Pegoscapus silvestrii	P_silv	pert	1	fl_nonhost	fl_nonhost	fl_nonhost	fl_nonhost	fl_nonhost	fl_nonhost
4Pt_5	PRT	a	receptive	PlaRoj	2017-01-25	Pegoscapus silvestrii	P_silv	pert	1	fl_nonhost	fl_nonhost	fl_nonhost	fl_nonhost	fl_nonhost	fl_nonhost
1Pt_1	PRT	a	receptive	PlaRoj	2017-01-26	Pegoscapus tonduzi	P_tond	citr	0	fl_nonhost	fl_nonhost	fl_nonhost	fl_nonhost	fl_nonhost	fl_nonhost
1Pt_3	PRT	a	receptive	PlaRoj	2017-01-26	Pegoscapus tonduzi	P_tond	citr	0	fl_nonhost	fl_nonhost	fl_nonhost	fl_nonhost	fl_nonhost	fl_nonhost
1Pt_2	PRT	a	receptive	PlaRoj	2017-01-26	Pegoscapus tonduzi	P_tond	citr	0	fl_nonhost	fl_nonhost	fl_nonhost	fl_nonhost	fl_nonhost	fl_nonhost
2Pt_1	PRT	a	receptive	PlaRoj	2017-01-27	Pegoscapus tonduzi	P_tond	citr	0	fl_nonhost	fl_nonhost	fl_nonhost	fl_nonhost	fl_nonhost	fl_nonhost
4Pt_6	PRT	a	receptive	PlaRoj	2017-01-25	Pegoscapus sp. (at base of clade with ex F crocata, P. gemellus C)	P_unknA	unkn	?	fl_nonhost	fl_nonhost	fl_nonhost	fl_nonhost	fl_nonhost	fl_nonhost
9Tr_2	TRG	a	receptive	IslaChiq	2016-12-13	Pegoscapus grandii sp. B	P_granB	trigo	1	fl_nonhost	fl_nonhost	fl_nonhost	fl_nonhost	fl_nonhost	fl_nonhost
9Tr_6	TRG	a	receptive	IslaChiq	2016-12-13	Pegoscapus grandii sp. B	P_granB	trigo	1	fl_nonhost	fl_nonhost	fl_nonhost	fl_nonhost	fl_nonhost	fl_nonhost
9Tr_8	TRG	a	receptive	IslaChiq	2016-12-13	Pegoscapus grandii sp. B	P_granB	trigo	1	fl_nonhost	fl_nonhost	fl_nonhost	fl_nonhost	fl_nonhost	fl_nonhost
9Tr_4	TRG	a	receptive	IslaChiq	2016-12-13	Pegoscapus grandii sp. B	P_granB	trigo	1	fl_nonhost	fl_nonhost	fl_nonhost	fl_nonhost	fl_nonhost	fl_nonhost
9Tr_7	TRG	a	receptive	IslaChiq	2016-12-13	Pegoscapus grandii sp. B	P_granB	trigo	1	fl_nonhost	fl_nonhost	fl_nonhost	fl_nonhost	fl_nonhost	fl_nonhost
2Tr8	TRG	a	receptive	Boh52	2016-06-29	Pegoscapus grandii sp. B	P_granB	trigo	1	fl_nonhost	fl_nonhost	fl_nonhost	fl_nonhost	fl_nonhost	fl_nonhost
1Tr2	TRG	a	receptive	Boh52	2016-06-30	Pegoscapus grandii sp. B	P_granB	trigo	1	fl_nonhost	fl_nonhost	fl_nonhost	fl_nonhost	fl_nonhost	fl_nonhost
2Tr3	TRG	a	receptive	Boh52	2016-06-29	Pegoscapus grandii sp. B	P_granB	trigo	1	fl_nonhost	fl_nonhost	fl_nonhost	fl_nonhost	fl_nonhost	fl_nonhost
9Tr_5	TRG	a	receptive	IslaChiq	2016-12-13	Pegoscapus grandii sp. B	P_granB	trigo	1	fl_nonhost	fl_nonhost	fl_nonhost	fl_nonhost	fl_nonhost	fl_nonhost
9Tr_3	TRG	a	receptive	IslaChiq	2016-12-13	Pegoscapus grandii sp. B	P_granB	trigo	1	fl_nonhost	fl_nonhost	fl_nonhost	fl_nonhost	fl_nonhost	fl_nonhost
1Tr1	TRG	a	receptive	Boh52	2016-06-30	Pegoscapus grandii sp. B	P_granB	trigo	1	fl_nonhost	fl_nonhost	fl_nonhost	fl_nonhost	fl_nonhost	fl_nonhost
2Tr1	TRG	a	receptive	Boh52	2016-06-29	Pegoscapus grandii sp. B	P_granB	trigo	1	fl_nonhost	fl_nonhost	fl_nonhost	fl_nonhost	fl_nonhost	fl_nonhost
2Tr6	TRG	a	receptive	Boh52	2016-06-29	Pegoscapus grandii sp. B	P_granB	trigo	1	fl_nonhost	fl_nonhost	fl_nonhost	fl_nonhost	fl_nonhost	fl_nonhost
9Tr_1	TRG	a	receptive	IslaChiq	2016-12-13	Pegoscapus grandii sp. B	P_granB	trigo	1	fl_nonhost	fl_nonhost	fl_nonhost	fl_nonhost	fl_nonhost	fl_nonhost
2Tr9	TRG	a	receptive	Boh52	2016-06-29	Pegoscapus grandii sp. B	P_granB	trigo	1	fl_nonhost	fl_nonhost	fl_nonhost	fl_nonhost	fl_nonhost	fl_nonhost
2Tr4	TRG	a	receptive	Boh52	2016-06-29	Pegoscapus grandii sp. B	P_granB	trigo	1	fl_nonhost	fl_nonhost	fl_nonhost	fl_nonhost	fl_nonhost	fl_nonhost
2Tr2	TRG	a	receptive	Boh52	2016-06-29	Pegoscapus grandii sp. B	P_granB	trigo	1	fl_nonhost	fl_nonhost	fl_nonhost	fl_nonhost	fl_nonhost	fl_nonhost
2Tr10	TRG	a	receptive	Boh52	2016-06-29	Pegoscapus sp. new (closest is ex F. davidii)	P_unknE	unkn	?	fl_nonhost	fl_nonhost	fl_nonhost	fl_nonhost	fl_nonhost	fl_nonhost
16T_4	TRN	a	receptive	Bohio33	2017-08-05	Pegoscapus lopesi	P_lope	tria	1	fl_nonhost	fl_nonhost	fl_nonhost	fl_nonhost	fl_nonhost	fl_nonhost
16T_2	TRN	a	receptive	Bohio33	2017-08-05	Pegoscapus lopesi	P_lope	tria	1	fl_nonhost	fl_nonhost	fl_nonhost	fl_nonhost	fl_nonhost	fl_nonhost
15T_4	TRN	a	receptive	Bohio33	2017-08-04	Pegoscapus lopesi	P_lope	tria	1	fl_nonhost	fl_nonhost	fl_nonhost	fl_nonhost	fl_nonhost	fl_nonhost
17T_4	TRN	a	receptive	Bohio33	2017-08-06	Pegoscapus lopesi	P_lope	tria	1	fl_nonhost	fl_nonhost	fl_nonhost	fl_nonhost	fl_nonhost	fl_nonhost
1T	TRN	a	receptive	BV1	2016-11-17	Pegoscapus lopesi	P_lope	tria	1	fl_nonhost	fl_nonhost	fl_nonhost	fl_nonhost	fl_nonhost	fl_nonhost
15T_1	TRN	a	receptive	Bohio33	2017-08-04	Pegoscapus lopesi	P_lope	tria	1	fl_nonhost	fl_nonhost	fl_nonhost	fl_nonhost	fl_nonhost	fl_nonhost
17T_6	TRN	a	receptive	Bohio33	2017-08-06	Pegoscapus lopesi	P_lope	tria	1	fl_nonhost	fl_nonhost	fl_nonhost	fl_nonhost	fl_nonhost	fl_nonhost
17T_1	TRN	a	receptive	Bohio33	2017-08-06	Pegoscapus lopesi	P_lope	tria	1	fl_nonhost	fl_nonhost	fl_nonhost	fl_nonhost	fl_nonhost	fl_nonhost
17T_5	TRN	a	receptive	Bohio33	2017-08-06	Pegoscapus lopesi	P_lope	tria	1	fl_nonhost	fl_nonhost	fl_nonhost	fl_nonhost	fl_nonhost	fl_nonhost
10T	TRN	a	receptive	BV1	2016-11-14	Pegoscapus lopesi	P_lope	tria	1	fl_nonhost	fl_nonhost	fl_nonhost	fl_nonhost	fl_nonhost	fl_nonhost
12T	TRN	a	receptive	BV1	2016-11-12	Pegoscapus lopesi	P_lope	tria	1	fl_nonhost	fl_nonhost	fl_nonhost	fl_nonhost	fl_nonhost	fl_nonhost
15T_2	TRN	a	receptive	Bohio33	2017-08-04	Pegoscapus lopesi	P_lope	tria	1	fl_nonhost	fl_nonhost	fl_nonhost	fl_nonhost	fl_nonhost	fl_nonhost
17T_3	TRN	a	receptive	Bohio33	2017-08-06	Pegoscapus lopesi	P_lope	tria	1	fl_nonhost	fl_nonhost	fl_nonhost	fl_nonhost	fl_nonhost	fl_nonhost
15T_3	TRN	a	receptive	Bohio33	2017-08-04	Pegoscapus lopesi	P_lope	tria	1	fl_nonhost	fl_nonhost	fl_nonhost	fl_nonhost	fl_nonhost	fl_nonhost
16T_1	TRN	a	receptive	Bohio33	2017-08-05	Pegoscapus sp. new (closest is P. bruneri)	P_unknC	unkn	?	fl_nonhost	fl_nonhost	fl_nonhost	fl_nonhost	fl_nonhost	fl_nonhost
6B_2	BUL	c	receptive	Boh36B	2017-05-29	Pegoscapus sp. ex F. paraensis (new)	P_ex_para	para	0	fl_host	fl_nonhost	fl_host	fl_nonhost	fl_nonhost	fl_nonhost
13B_3	BUL	c	receptive	Boh36B	2017-05-24	Pegoscapus gemellus A	P_gemA	bull AND pope	1	fl_host	fl_nonhost	fl_host	fl_nonhost	fl_nonhost	fl_nonhost
6B_3	BUL	c	receptive	Boh36B	2017-05-29	Pegoscapus gemellus A	P_gemA	bull AND pope	1	fl_host	fl_nonhost	fl_host	fl_nonhost	fl_nonhost	fl_nonhost
13B_4	BUL	c	receptive	Boh36B	2017-05-24	Pegoscapus gemellus A	P_gemA	bull AND pope	1	fl_host	fl_nonhost	fl_host	fl_nonhost	fl_nonhost	fl_nonhost
13B_5	BUL	c	receptive	Boh36B	2017-05-24	Pegoscapus gemellus A	P_gemA	bull AND pope	1	fl_host	fl_nonhost	fl_host	fl_nonhost	fl_nonhost	fl_nonhost
4B_10	BUL	c	receptive	Boh36B	2017-05-31	Pegoscapus gemellus A	P_gemA	bull AND pope	1	fl_host	fl_nonhost	fl_host	fl_nonhost	fl_nonhost	fl_nonhost
4B_3	BUL	c	receptive	Boh36B	2017-05-31	Pegoscapus gemellus A	P_gemA	bull AND pope	1	fl_host	fl_nonhost	fl_host	fl_nonhost	fl_nonhost	fl_nonhost
5B_1	BUL	c	receptive	Boh36B	2017-05-28	Pegoscapus gemellus A	P_gemA	bull AND pope	1	fl_host	fl_nonhost	fl_host	fl_nonhost	fl_nonhost	fl_nonhost
5B_5	BUL	c	receptive	Boh36B	2017-05-28	Pegoscapus gemellus A	P_gemA	bull AND pope	1	fl_host	fl_nonhost	fl_host	fl_nonhost	fl_nonhost	fl_nonhost
6B_10	BUL	c	receptive	Boh36B	2017-05-29	Pegoscapus gemellus A	P_gemA	bull AND pope	1	fl_host	fl_nonhost	fl_host	fl_nonhost	fl_nonhost	fl_nonhost
13B_2	BUL	c	receptive	Boh36B	2017-05-24	Pegoscapus gemellus A	P_gemA	bull AND pope	1	fl_host	fl_nonhost	fl_host	fl_nonhost	fl_nonhost	fl_nonhost
13B_6	BUL	c	receptive	Boh36B	2017-05-24	Pegoscapus gemellus A	P_gemA	bull AND pope	1	fl_host	fl_nonhost	fl_host	fl_nonhost	fl_nonhost	fl_nonhost
4B_1	BUL	c	receptive	Boh36B	2017-05-31	Pegoscapus gemellus A	P_gemA	bull AND pope	1	fl_host	fl_nonhost	fl_host	fl_nonhost	fl_nonhost	fl_nonhost
4B_2	BUL	c	receptive	Boh36B	2017-05-31	Pegoscapus gemellus A	P_gemA	bull AND pope	1	fl_host	fl_nonhost	fl_host	fl_nonhost	fl_nonhost	fl_nonhost
4B_4	BUL	c	receptive	Boh36B	2017-05-31	Pegoscapus gemellus A	P_gemA	bull AND pope	1	fl_host	fl_nonhost	fl_host	fl_nonhost	fl_nonhost	fl_nonhost
4B_5	BUL	c	receptive	Boh36B	2017-05-31	Pegoscapus gemellus A	P_gemA	bull AND pope	1	fl_host	fl_nonhost	fl_host	fl_nonhost	fl_nonhost	fl_nonhost
4B_6	BUL	c	receptive	Boh36B	2017-05-31	Pegoscapus gemellus A	P_gemA	bull AND pope	1	fl_host	fl_nonhost	fl_host	fl_nonhost	fl_nonhost	fl_nonhost
4B_8	BUL	c	receptive	Boh36B	2017-05-31	Pegoscapus gemellus A	P_gemA	bull AND pope	1	fl_host	fl_nonhost	fl_host	fl_nonhost	fl_nonhost	fl_nonhost
4B_9	BUL	c	receptive	Boh36B	2017-05-31	Pegoscapus gemellus A	P_gemA	bull AND pope	1	fl_host	fl_nonhost	fl_host	fl_nonhost	fl_nonhost	fl_nonhost
5B_2	BUL	c	receptive	Boh36B	2017-05-28	Pegoscapus gemellus A	P_gemA	bull AND pope	1	fl_host	fl_nonhost	fl_host	fl_nonhost	fl_nonhost	fl_nonhost
5B_3	BUL	c	receptive	Boh36B	2017-05-28	Pegoscapus gemellus A	P_gemA	bull AND pope	1	fl_host	fl_nonhost	fl_host	fl_nonhost	fl_nonhost	fl_nonhost
5B_4	BUL	c	receptive	Boh36B	2017-05-28	Pegoscapus gemellus A	P_gemA	bull AND pope	1	fl_host	fl_nonhost	fl_host	fl_nonhost	fl_nonhost	fl_nonhost
5B_6	BUL	c	receptive	Boh36B	2017-05-28	Pegoscapus gemellus A	P_gemA	bull AND pope	1	fl_host	fl_nonhost	fl_host	fl_nonhost	fl_nonhost	fl_nonhost
5B_7	BUL	c	receptive	Boh36B	2017-05-28	Pegoscapus gemellus A	P_gemA	bull AND pope	1	fl_host	fl_nonhost	fl_host	fl_nonhost	fl_nonhost	fl_nonhost
5B_9	BUL	c	receptive	Boh36B	2017-05-28	Pegoscapus gemellus A	P_gemA	bull AND pope	1	fl_host	fl_nonhost	fl_host	fl_nonhost	fl_nonhost	fl_nonhost
6B_7	BUL	c	receptive	Boh36B	2017-05-29	Pegoscapus gemellus A	P_gemA	bull AND pope	1	fl_host	fl_nonhost	fl_host	fl_nonhost	fl_nonhost	fl_nonhost
6B_8	BUL	c	receptive	Boh36B	2017-05-29	Pegoscapus gemellus A	P_gemA	bull AND pope	1	fl_host	fl_nonhost	fl_host	fl_nonhost	fl_nonhost	fl_nonhost
6B_9	BUL	c	receptive	Boh36B	2017-05-29	Pegoscapus gemellus A	P_gemA	bull AND pope	1	fl_host	fl_nonhost	fl_host	fl_nonhost	fl_nonhost	fl_nonhost
4B_7	BUL	c	receptive	Boh36B	2017-05-31	Pegoscapus gemellus C	P_gemC	bull	1	fl_host	fl_nonhost	fl_host	fl_nonhost	fl_nonhost	fl_nonhost
6B_4	BUL	c	receptive	Boh36B	2017-05-29	Pegoscapus gemellus C	P_gemC	bull	1	fl_host	fl_nonhost	fl_host	fl_nonhost	fl_nonhost	fl_nonhost
5B_10	BUL	c	receptive	Boh36B	2017-05-28	Pegoscapus gemellus C	P_gemC	bull	1	fl_host	fl_nonhost	fl_host	fl_nonhost	fl_nonhost	fl_nonhost
3B	BUL	c	receptive	Boh36A	2016-12-20	Pegoscapus hoffmeyeri A	P_hoffA	obtu	0	fl_host	fl_nonhost	fl_host	fl_nonhost	fl_nonhost	fl_nonhost
2B	BUL	c	receptive	Boh36A	2016-12-21	Pegoscapus lopesi	P_lope	tria	0	fl_host	fl_nonhost	fl_host	fl_nonhost	fl_nonhost	fl_nonhost
6B_1	BUL	c	receptive	Boh36B	2017-05-29	Pegoscapus sp. new (closest is ex F. calyculata)	P_unknD	unkn	?	fl_host	fl_nonhost	fl_host	fl_nonhost	fl_nonhost	fl_nonhost
1B	BUL	c	receptive	Boh36A	2016-12-19	Tetrapus sp? (diverged)	T_unknB	unkn	?	fl_host	fl_nonhost	fl_host	fl_nonhost	fl_nonhost	fl_nonhost
6Co_10	COL	d	receptive	BohNor88	2019-02-02	Pegoscapus orozcoi *	P_oroz	colu	1	fl_nonhost	fl_nonhost	fl_nonhost	fl_nonhost	fl_nonhost	fl_nonhost
6Co_3	COL	d	receptive	BohNor88	2019-02-02	Pegoscapus orozcoi *	P_oroz	colu	1	fl_nonhost	fl_nonhost	fl_nonhost	fl_nonhost	fl_nonhost	fl_nonhost
6Co_4	COL	d	receptive	BohNor88	2019-02-02	Pegoscapus orozcoi *	P_oroz	colu	1	fl_nonhost	fl_nonhost	fl_nonhost	fl_nonhost	fl_nonhost	fl_nonhost
6Co_25	COL	d	receptive	BohNor88	2019-02-02	Pegoscapus orozcoi *	P_oroz	colu	1	fl_nonhost	fl_nonhost	fl_nonhost	fl_nonhost	fl_nonhost	fl_nonhost
6Co_26	COL	d	receptive	BohNor88	2019-02-02	Pegoscapus orozcoi *	P_oroz	colu	1	fl_nonhost	fl_nonhost	fl_nonhost	fl_nonhost	fl_nonhost	fl_nonhost
6Co_1	COL	d	receptive	BohNor88	2019-02-02	Pegoscapus orozcoi *	P_oroz	colu	1	fl_nonhost	fl_nonhost	fl_nonhost	fl_nonhost	fl_nonhost	fl_nonhost
6Co_27	COL	d	receptive	BohNor88	2019-02-02	Pegoscapus orozcoi *	P_oroz	colu	1	fl_nonhost	fl_nonhost	fl_nonhost	fl_nonhost	fl_nonhost	fl_nonhost
6Co_21	COL	d	receptive	BohNor88	2019-02-02	Pegoscapus orozcoi *	P_oroz	colu	1	fl_nonhost	fl_nonhost	fl_nonhost	fl_nonhost	fl_nonhost	fl_nonhost
6Co_19	COL	d	receptive	BohNor88	2019-02-02	Pegoscapus orozcoi *	P_oroz	colu	1	fl_nonhost	fl_nonhost	fl_nonhost	fl_nonhost	fl_nonhost	fl_nonhost
6Co_28	COL	d	receptive	BohNor88	2019-02-02	Pegoscapus orozcoi *	P_oroz	colu	1	fl_nonhost	fl_nonhost	fl_nonhost	fl_nonhost	fl_nonhost	fl_nonhost
6Co_29	COL	d	receptive	BohNor88	2019-02-02	Pegoscapus orozcoi *	P_oroz	colu	1	fl_nonhost	fl_nonhost	fl_nonhost	fl_nonhost	fl_nonhost	fl_nonhost
6Co_32	COL	d	receptive	BohNor88	2019-02-02	Pegoscapus orozcoi *	P_oroz	colu	1	fl_nonhost	fl_nonhost	fl_nonhost	fl_nonhost	fl_nonhost	fl_nonhost
6Co_8	COL	d	receptive	BohNor88	2019-02-02	Pegoscapus tonduzi	P_tond	citr	0	fl_nonhost	fl_nonhost	fl_nonhost	fl_nonhost	fl_nonhost	fl_nonhost
6Co_11	COL	d	receptive	BohNor88	2019-02-02	Pegoscapus tonduzi	P_tond	citr	0	fl_nonhost	fl_nonhost	fl_nonhost	fl_nonhost	fl_nonhost	fl_nonhost
6Co_12	COL	d	receptive	BohNor88	2019-02-02	Pegoscapus tonduzi	P_tond	citr	0	fl_nonhost	fl_nonhost	fl_nonhost	fl_nonhost	fl_nonhost	fl_nonhost
6Co_2	COL	d	receptive	BohNor88	2019-02-02	Pegoscapus tonduzi	P_tond	citr	0	fl_nonhost	fl_nonhost	fl_nonhost	fl_nonhost	fl_nonhost	fl_nonhost
21O_1	OBT	b	receptive	OBT_BCI3	2016-10-23	Pegoscapus gemellus A	P_gemA	bull AND pope	0	fl_nonhost	fl_nonhost	fl_nonhost	fl_nonhost	fl_host	fl_host
16O_1	OBT	b	receptive	OBT_Guind	2016-09-13	Pegoscapus hoffmeyeri A	P_hoffA	obtu	1	fl_nonhost	fl_nonhost	fl_nonhost	fl_nonhost	fl_host	fl_host
8O_2	OBT	b	receptive	OBT_Guind	2016-09-16	Pegoscapus hoffmeyeri A	P_hoffA	obtu	1	fl_nonhost	fl_nonhost	fl_nonhost	fl_nonhost	fl_host	fl_host
11O_6	OBT	b	receptive	OBT_BCI3	2016-10-26	Pegoscapus hoffmeyeri A	P_hoffA	obtu	1	fl_nonhost	fl_nonhost	fl_nonhost	fl_nonhost	fl_host	fl_host
12O_4	OBT	b	receptive	OBT_Guind	2016-09-15	Pegoscapus hoffmeyeri A	P_hoffA	obtu	1	fl_nonhost	fl_nonhost	fl_nonhost	fl_nonhost	fl_host	fl_host
2O_2	OBT	b	receptive	OBT_Guind	2016-09-19	Pegoscapus hoffmeyeri A	P_hoffA	obtu	1	fl_nonhost	fl_nonhost	fl_nonhost	fl_nonhost	fl_host	fl_host
11O_4	OBT	b	receptive	OBT_BCI3	2016-10-26	Pegoscapus hoffmeyeri A	P_hoffA	obtu	1	fl_nonhost	fl_nonhost	fl_nonhost	fl_nonhost	fl_host	fl_host
11O_8	OBT	b	receptive	OBT_BCI3	2016-10-26	Pegoscapus hoffmeyeri A	P_hoffA	obtu	1	fl_nonhost	fl_nonhost	fl_nonhost	fl_nonhost	fl_host	fl_host
12O_2	OBT	b	receptive	OBT_Guind	2016-09-15	Pegoscapus hoffmeyeri A	P_hoffA	obtu	1	fl_nonhost	fl_nonhost	fl_nonhost	fl_nonhost	fl_host	fl_host
23O_1	OBT	b	receptive	OBT_BCI3	2016-10-25	Pegoscapus hoffmeyeri A	P_hoffA	obtu	1	fl_nonhost	fl_nonhost	fl_nonhost	fl_nonhost	fl_host	fl_host
23O_7	OBT	b	receptive	OBT_BCI3	2016-10-25	Pegoscapus hoffmeyeri A	P_hoffA	obtu	1	fl_nonhost	fl_nonhost	fl_nonhost	fl_nonhost	fl_host	fl_host
8O_3	OBT	b	receptive	OBT_Guind	2016-09-16	Pegoscapus hoffmeyeri A	P_hoffA	obtu	1	fl_nonhost	fl_nonhost	fl_nonhost	fl_nonhost	fl_host	fl_host
21O_3	OBT	b	receptive	OBT_BCI3	2016-10-23	Pegoscapus hoffmeyeri B	P_hoffB	obtu	1	fl_nonhost	fl_nonhost	fl_nonhost	fl_nonhost	fl_host	fl_host
23O_3	OBT	b	receptive	OBT_BCI3	2016-10-25	Pegoscapus hoffmeyeri B	P_hoffB	obtu	1	fl_nonhost	fl_nonhost	fl_nonhost	fl_nonhost	fl_host	fl_host
21O_4	OBT	b	receptive	OBT_BCI3	2016-10-23	Pegoscapus hoffmeyeri B	P_hoffB	obtu	1	fl_nonhost	fl_nonhost	fl_nonhost	fl_nonhost	fl_host	fl_host
22O_2	OBT	b	receptive	OBT_BCI3	2016-10-24	Pegoscapus hoffmeyeri B	P_hoffB	obtu	1	fl_nonhost	fl_nonhost	fl_nonhost	fl_nonhost	fl_host	fl_host
8O_1	OBT	b	receptive	OBT_Guind	2016-09-16	Pegoscapus hoffmeyeri B	P_hoffB	obtu	1	fl_nonhost	fl_nonhost	fl_nonhost	fl_nonhost	fl_host	fl_host
16O_2	OBT	b	receptive	OBT_Guind	2016-09-13	Pegoscapus hoffmeyeri B	P_hoffB	obtu	1	fl_nonhost	fl_nonhost	fl_nonhost	fl_nonhost	fl_host	fl_host
21O_5	OBT	b	receptive	OBT_BCI3	2016-10-23	Pegoscapus hoffmeyeri B	P_hoffB	obtu	1	fl_nonhost	fl_nonhost	fl_nonhost	fl_nonhost	fl_host	fl_host
21O_6	OBT	b	receptive	OBT_BCI3	2016-10-23	Pegoscapus hoffmeyeri B	P_hoffB	obtu	1	fl_nonhost	fl_nonhost	fl_nonhost	fl_nonhost	fl_host	fl_host
11O_5	OBT	b	receptive	OBT_BCI3	2016-10-26	Pegoscapus hoffmeyeri B	P_hoffB	obtu	1	fl_nonhost	fl_nonhost	fl_nonhost	fl_nonhost	fl_host	fl_host
23O_8	OBT	b	receptive	OBT_BCI3	2016-10-25	Pegoscapus hoffmeyeri B	P_hoffB	obtu	1	fl_nonhost	fl_nonhost	fl_nonhost	fl_nonhost	fl_host	fl_host
12O_1	OBT	b	receptive	OBT_Guind	2016-09-15	Pegoscapus hoffmeyeri B	P_hoffB	obtu	1	fl_nonhost	fl_nonhost	fl_nonhost	fl_nonhost	fl_host	fl_host
23O_6	OBT	b	receptive	OBT_BCI3	2016-10-25	Pegoscapus hoffmeyeri B	P_hoffB	obtu	1	fl_nonhost	fl_nonhost	fl_nonhost	fl_nonhost	fl_host	fl_host
16O_3	OBT	b	receptive	OBT_Guind	2016-09-13	Pegoscapus hoffmeyeri B	P_hoffB	obtu	1	fl_nonhost	fl_nonhost	fl_nonhost	fl_nonhost	fl_host	fl_host
8O_5	OBT	b	receptive	OBT_Guind	2016-09-16	Pegoscapus hoffmeyeri B	P_hoffB	obtu	1	fl_nonhost	fl_nonhost	fl_nonhost	fl_nonhost	fl_host	fl_host
11O_7	OBT	b	receptive	OBT_BCI3	2016-10-26	Pegoscapus hoffmeyeri B	P_hoffB	obtu	1	fl_nonhost	fl_nonhost	fl_nonhost	fl_nonhost	fl_host	fl_host
11O_9	OBT	b	receptive	OBT_BCI3	2016-10-26	Pegoscapus hoffmeyeri B	P_hoffB	obtu	1	fl_nonhost	fl_nonhost	fl_nonhost	fl_nonhost	fl_host	fl_host
11O_1	OBT	b	receptive	OBT_BCI3	2016-10-26	Pegoscapus hoffmeyeri B	P_hoffB	obtu	1	fl_nonhost	fl_nonhost	fl_nonhost	fl_nonhost	fl_host	fl_host
11O_2	OBT	b	receptive	OBT_BCI3	2016-10-26	Pegoscapus hoffmeyeri B	P_hoffB	obtu	1	fl_nonhost	fl_nonhost	fl_nonhost	fl_nonhost	fl_host	fl_host
12O_3	OBT	b	receptive	OBT_Guind	2016-09-15	Pegoscapus hoffmeyeri B	P_hoffB	obtu	1	fl_nonhost	fl_nonhost	fl_nonhost	fl_nonhost	fl_host	fl_host
21O_2	OBT	b	receptive	OBT_BCI3	2016-10-23	Pegoscapus hoffmeyeri B	P_hoffB	obtu	1	fl_nonhost	fl_nonhost	fl_nonhost	fl_nonhost	fl_host	fl_host
24O	OBT	b	receptive	OBT_Guind	2016-09-17	Pegoscapus hoffmeyeri B	P_hoffB	obtu	1	fl_nonhost	fl_nonhost	fl_nonhost	fl_nonhost	fl_host	fl_host
2O_1	OBT	b	receptive	OBT_Guind	2016-09-19	Pegoscapus hoffmeyeri B	P_hoffB	obtu	1	fl_nonhost	fl_nonhost	fl_nonhost	fl_nonhost	fl_host	fl_host
22O_1	OBT	b	receptive	OBT_BCI3	2016-10-24	Pegoscapus hoffmeyeri B	P_hoffB	obtu	1	fl_nonhost	fl_nonhost	fl_nonhost	fl_nonhost	fl_host	fl_host
23O_2	OBT	b	receptive	OBT_BCI3	2016-10-25	Pegoscapus hoffmeyeri B	P_hoffB	obtu	1	fl_nonhost	fl_nonhost	fl_nonhost	fl_nonhost	fl_host	fl_host
23O_4	OBT	b	receptive	OBT_BCI3	2016-10-25	Pegoscapus hoffmeyeri B	P_hoffB	obtu	1	fl_nonhost	fl_nonhost	fl_nonhost	fl_nonhost	fl_host	fl_host
23O_5	OBT	b	receptive	OBT_BCI3	2016-10-25	Pegoscapus hoffmeyeri B	P_hoffB	obtu	1	fl_nonhost	fl_nonhost	fl_nonhost	fl_nonhost	fl_host	fl_host
23O_9	OBT	b	receptive	OBT_BCI3	2016-10-25	Pegoscapus hoffmeyeri B	P_hoffB	obtu	1	fl_nonhost	fl_nonhost	fl_nonhost	fl_nonhost	fl_host	fl_host
11O_3	OBT	b	receptive	OBT_BCI3	2016-10-26	Tetrapus costaricanus	T_cost	insi	0	fl_nonhost	fl_nonhost	fl_nonhost	fl_nonhost	fl_host	fl_host
6P_2	POP	c	receptive	POP_BCI2	2016-10-23	Pegoscapus gemellus A	P_gemA	bull AND pope	1	fl_host	fl_host	fl_nonhost	fl_nonhost	fl_nonhost	fl_nonhost
18P_3	POP	c	receptive	POP_BCI2	2016-10-23	Pegoscapus gemellus A	P_gemA	bull AND pope	1	fl_host	fl_host	fl_nonhost	fl_nonhost	fl_nonhost	fl_nonhost
7P	POP	c	receptive	POP_BCI2	2016-10-22	Pegoscapus gemellus A	P_gemA	bull AND pope	1	fl_host	fl_host	fl_nonhost	fl_nonhost	fl_nonhost	fl_nonhost
22P	POP	c	receptive	POP_BCI2	2016-10-19	Pegoscapus gemellus A	P_gemA	bull AND pope	1	fl_host	fl_host	fl_nonhost	fl_nonhost	fl_nonhost	fl_nonhost
23P_3	POP	c	receptive	POP_BCI2	2016-10-22	Pegoscapus gemellus A	P_gemA	bull AND pope	1	fl_host	fl_host	fl_nonhost	fl_nonhost	fl_nonhost	fl_nonhost
23P_1	POP	c	receptive	POP_BCI2	2016-10-22	Pegoscapus gemellus A	P_gemA	bull AND pope	1	fl_host	fl_host	fl_nonhost	fl_nonhost	fl_nonhost	fl_nonhost
9P_1	POP	c	receptive	POP_BCI2	2016-10-24	Pegoscapus gemellus A	P_gemA	bull AND pope	1	fl_host	fl_host	fl_nonhost	fl_nonhost	fl_nonhost	fl_nonhost
24P	POP	c	receptive	POP_BCI2	2016-10-30	Pegoscapus gemellus B	P_gemB	pope	1	fl_host	fl_host	fl_nonhost	fl_nonhost	fl_nonhost	fl_nonhost
42P_3	POP	c	receptive	JuanGal1	2016-07-28	Pegoscapus gemellus B	P_gemB	pope	1	fl_host	fl_host	fl_nonhost	fl_nonhost	fl_nonhost	fl_nonhost
12P	POP	c	receptive	JuanGal1	2016-08-02	Pegoscapus gemellus B	P_gemB	pope	1	fl_host	fl_host	fl_nonhost	fl_nonhost	fl_nonhost	fl_nonhost
40P_1	POP	c	receptive	JuanGal1	2016-08-01	Pegoscapus gemellus B	P_gemB	pope	1	fl_host	fl_host	fl_nonhost	fl_nonhost	fl_nonhost	fl_nonhost
40P_3	POP	c	receptive	JuanGal1	2016-08-01	Pegoscapus gemellus B	P_gemB	pope	1	fl_host	fl_host	fl_nonhost	fl_nonhost	fl_nonhost	fl_nonhost
1P_4	POP	c	receptive	POP_BCI2	2016-10-18	Pegoscapus gemellus B	P_gemB	pope	1	fl_host	fl_host	fl_nonhost	fl_nonhost	fl_nonhost	fl_nonhost
39P_2	POP	c	receptive	JuanGal1	2016-08-05	Pegoscapus gemellus B	P_gemB	pope	1	fl_host	fl_host	fl_nonhost	fl_nonhost	fl_nonhost	fl_nonhost
42P_5	POP	c	receptive	JuanGal1	2016-07-28	Pegoscapus gemellus B	P_gemB	pope	1	fl_host	fl_host	fl_nonhost	fl_nonhost	fl_nonhost	fl_nonhost
19P_1	POP	c	receptive	POP_BCI2	2016-10-21	Pegoscapus gemellus B	P_gemB	pope	1	fl_host	fl_host	fl_nonhost	fl_nonhost	fl_nonhost	fl_nonhost
17P	POP	c	receptive	POP_Guind	2016-10-29	Pegoscapus gemellus B	P_gemB	pope	1	fl_host	fl_host	fl_nonhost	fl_nonhost	fl_nonhost	fl_nonhost
23P_4	POP	c	receptive	POP_BCI2	2016-10-22	Pegoscapus gemellus B	P_gemB	pope	1	fl_host	fl_host	fl_nonhost	fl_nonhost	fl_nonhost	fl_nonhost
40P_4	POP	c	receptive	JuanGal1	2016-08-01	Pegoscapus gemellus B	P_gemB	pope	1	fl_host	fl_host	fl_nonhost	fl_nonhost	fl_nonhost	fl_nonhost
41P_4	POP	c	receptive	JuanGal1	2016-08-07	Pegoscapus gemellus B	P_gemB	pope	1	fl_host	fl_host	fl_nonhost	fl_nonhost	fl_nonhost	fl_nonhost
41P_5	POP	c	receptive	JuanGal1	2016-08-07	Pegoscapus gemellus B	P_gemB	pope	1	fl_host	fl_host	fl_nonhost	fl_nonhost	fl_nonhost	fl_nonhost
42P_1	POP	c	receptive	JuanGal1	2016-07-28	Pegoscapus gemellus B	P_gemB	pope	1	fl_host	fl_host	fl_nonhost	fl_nonhost	fl_nonhost	fl_nonhost
18P_1	POP	c	receptive	POP_BCI2	2016-10-23	Pegoscapus gemellus B	P_gemB	pope	1	fl_host	fl_host	fl_nonhost	fl_nonhost	fl_nonhost	fl_nonhost
1P_1	POP	c	receptive	POP_BCI2	2016-10-18	Pegoscapus gemellus B	P_gemB	pope	1	fl_host	fl_host	fl_nonhost	fl_nonhost	fl_nonhost	fl_nonhost
42P_2	POP	c	receptive	JuanGal1	2016-07-28	Pegoscapus gemellus B	P_gemB	pope	1	fl_host	fl_host	fl_nonhost	fl_nonhost	fl_nonhost	fl_nonhost
42P_4	POP	c	receptive	JuanGal1	2016-07-28	Pegoscapus gemellus B	P_gemB	pope	1	fl_host	fl_host	fl_nonhost	fl_nonhost	fl_nonhost	fl_nonhost
42P_6	POP	c	receptive	JuanGal1	2016-07-28	Pegoscapus gemellus B	P_gemB	pope	1	fl_host	fl_host	fl_nonhost	fl_nonhost	fl_nonhost	fl_nonhost
43P_1	POP	c	receptive	JuanGal1	2016-07-29	Pegoscapus gemellus B	P_gemB	pope	1	fl_host	fl_host	fl_nonhost	fl_nonhost	fl_nonhost	fl_nonhost
43P_3	POP	c	receptive	JuanGal1	2016-07-29	Pegoscapus gemellus B	P_gemB	pope	1	fl_host	fl_host	fl_nonhost	fl_nonhost	fl_nonhost	fl_nonhost
18P_2	POP	c	receptive	POP_BCI2	2016-10-23	Pegoscapus gemellus B	P_gemB	pope	1	fl_host	fl_host	fl_nonhost	fl_nonhost	fl_nonhost	fl_nonhost
19P_2	POP	c	receptive	POP_BCI2	2016-10-21	Pegoscapus gemellus B	P_gemB	pope	1	fl_host	fl_host	fl_nonhost	fl_nonhost	fl_nonhost	fl_nonhost
19P_3	POP	c	receptive	POP_BCI2	2016-10-21	Pegoscapus gemellus B	P_gemB	pope	1	fl_host	fl_host	fl_nonhost	fl_nonhost	fl_nonhost	fl_nonhost
1P_2	POP	c	receptive	POP_BCI2	2016-10-18	Pegoscapus gemellus B	P_gemB	pope	1	fl_host	fl_host	fl_nonhost	fl_nonhost	fl_nonhost	fl_nonhost
1P_3	POP	c	receptive	POP_BCI2	2016-10-18	Pegoscapus gemellus B	P_gemB	pope	1	fl_host	fl_host	fl_nonhost	fl_nonhost	fl_nonhost	fl_nonhost
23P_2	POP	c	receptive	POP_BCI2	2016-10-22	Pegoscapus gemellus B	P_gemB	pope	1	fl_host	fl_host	fl_nonhost	fl_nonhost	fl_nonhost	fl_nonhost
27P	POP	c	receptive	POP_BCI2	2016-10-17	Pegoscapus gemellus B	P_gemB	pope	1	fl_host	fl_host	fl_nonhost	fl_nonhost	fl_nonhost	fl_nonhost
28P	POP	c	receptive	POP_Guind	2016-10-26	Pegoscapus gemellus B	P_gemB	pope	1	fl_host	fl_host	fl_nonhost	fl_nonhost	fl_nonhost	fl_nonhost
36P	POP	c	receptive	JuanGal1	2016-08-06	Pegoscapus gemellus B	P_gemB	pope	1	fl_host	fl_host	fl_nonhost	fl_nonhost	fl_nonhost	fl_nonhost
39P_3	POP	c	receptive	JuanGal1	2016-08-05	Pegoscapus gemellus B	P_gemB	pope	1	fl_host	fl_host	fl_nonhost	fl_nonhost	fl_nonhost	fl_nonhost
39P_4	POP	c	receptive	JuanGal1	2016-08-05	Pegoscapus gemellus B	P_gemB	pope	1	fl_host	fl_host	fl_nonhost	fl_nonhost	fl_nonhost	fl_nonhost
39P_5	POP	c	receptive	JuanGal1	2016-08-05	Pegoscapus gemellus B	P_gemB	pope	1	fl_host	fl_host	fl_nonhost	fl_nonhost	fl_nonhost	fl_nonhost
40P_2	POP	c	receptive	JuanGal1	2016-08-01	Pegoscapus gemellus B	P_gemB	pope	1	fl_host	fl_host	fl_nonhost	fl_nonhost	fl_nonhost	fl_nonhost
41P_7	POP	c	receptive	JuanGal1	2016-08-07	Pegoscapus gemellus B	P_gemB	pope	1	fl_host	fl_host	fl_nonhost	fl_nonhost	fl_nonhost	fl_nonhost
43P_2	POP	c	receptive	JuanGal1	2016-07-29	Pegoscapus gemellus B	P_gemB	pope	1	fl_host	fl_host	fl_nonhost	fl_nonhost	fl_nonhost	fl_nonhost
5P	POP	c	receptive	POP_Guind	2016-10-25	Pegoscapus gemellus B	P_gemB	pope	1	fl_host	fl_host	fl_nonhost	fl_nonhost	fl_nonhost	fl_nonhost
16P	POP	c	receptive	POP_BCI2	2016-10-19	Pegoscapus gemellus B	P_gemB	pope	1	fl_host	fl_host	fl_nonhost	fl_nonhost	fl_nonhost	fl_nonhost
18P_4	POP	c	receptive	POP_BCI2	2016-10-23	Pegoscapus gemellus B	P_gemB	pope	1	fl_host	fl_host	fl_nonhost	fl_nonhost	fl_nonhost	fl_nonhost
39P_1	POP	c	receptive	JuanGal1	2016-08-05	Pegoscapus gemellus B	P_gemB	pope	1	fl_host	fl_host	fl_nonhost	fl_nonhost	fl_nonhost	fl_nonhost
31P	POP	c	receptive	POP_BCI2	2016-10-19	Pegoscapus hoffmeyeri B	P_hoffB	obtu	0	fl_host	fl_host	fl_nonhost	fl_nonhost	fl_nonhost	fl_nonhost
41P_1	POP	c	receptive	JuanGal1	2016-08-07	Pegoscapus sp. new (Closest to pertusa from Mexico)	P_unknB	unkn	?	fl_host	fl_host	fl_nonhost	fl_nonhost	fl_nonhost	fl_nonhost
9P	POP	c	receptive	POP_BCI2	2016-10-24	Tetrapus sp. (similar to W11.A3)	T_unknC	unkn	?	fl_host	fl_host	fl_nonhost	fl_nonhost	fl_nonhost	fl_nonhost
10Per_2	PRF	d	receptive	Harvard1	2017-03-04	Pegoscapus sp. ex F. paraensis (new)	P_ex_para	para	0	fl_nonhost	fl_nonhost	fl_nonhost	fl_nonhost	fl_nonhost	fl_nonhost
16Per_17	PRF	d	receptive	Harvard1	2019-02-15	Pegoscapus insularis A	P_insuA	perf AND colu	1	fl_nonhost	fl_nonhost	fl_nonhost	fl_nonhost	fl_nonhost	fl_nonhost
16Per_2	PRF	d	receptive	Harvard1	2019-02-15	Pegoscapus insularis A	P_insuA	perf AND colu	1	fl_nonhost	fl_nonhost	fl_nonhost	fl_nonhost	fl_nonhost	fl_nonhost
16Per_5	PRF	d	receptive	Harvard1	2019-02-15	Pegoscapus insularis A	P_insuA	perf AND colu	1	fl_nonhost	fl_nonhost	fl_nonhost	fl_nonhost	fl_nonhost	fl_nonhost
16Per_4	PRF	d	receptive	Harvard1	2019-02-15	Pegoscapus insularis A	P_insuA	perf AND colu	1	fl_nonhost	fl_nonhost	fl_nonhost	fl_nonhost	fl_nonhost	fl_nonhost
16Per_18	PRF	d	receptive	Harvard1	2019-02-15	Pegoscapus insularis A	P_insuA	perf AND colu	1	fl_nonhost	fl_nonhost	fl_nonhost	fl_nonhost	fl_nonhost	fl_nonhost
16Per_19	PRF	d	receptive	Harvard1	2019-02-15	Pegoscapus insularis A	P_insuA	perf AND colu	1	fl_nonhost	fl_nonhost	fl_nonhost	fl_nonhost	fl_nonhost	fl_nonhost
16Per_20	PRF	d	receptive	Harvard1	2019-02-15	Pegoscapus insularis A	P_insuA	perf AND colu	1	fl_nonhost	fl_nonhost	fl_nonhost	fl_nonhost	fl_nonhost	fl_nonhost
16Per_6	PRF	d	receptive	Harvard1	2019-02-15	Pegoscapus insularis A	P_insuA	perf AND colu	1	fl_nonhost	fl_nonhost	fl_nonhost	fl_nonhost	fl_nonhost	fl_nonhost
16Per_7	PRF	d	receptive	Harvard1	2019-02-15	Pegoscapus insularis A	P_insuA	perf AND colu	1	fl_nonhost	fl_nonhost	fl_nonhost	fl_nonhost	fl_nonhost	fl_nonhost
16Per_8	PRF	d	receptive	Harvard1	2019-02-15	Pegoscapus insularis A	P_insuA	perf AND colu	1	fl_nonhost	fl_nonhost	fl_nonhost	fl_nonhost	fl_nonhost	fl_nonhost	10
9Per_4	PRF	d	receptive	Harvard1	2017-03-06	Pegoscapus insularis A	P_insuA	perf AND colu	1	fl_nonhost	fl_nonhost	fl_nonhost	fl_nonhost	fl_nonhost	fl_nonhost	10
10Per_1	PRF	d	receptive	Harvard1	2017-03-04	Pegoscapus insularis A	P_insuA	perf AND colu	1	fl_nonhost	fl_nonhost	fl_nonhost	fl_nonhost	fl_nonhost	fl_nonhost	10
10Per_3	PRF	d	receptive	Harvard1	2017-03-04	Pegoscapus insularis A	P_insuA	perf AND colu	1	fl_nonhost	fl_nonhost	fl_nonhost	fl_nonhost	fl_nonhost	fl_nonhost	10
10Per_4	PRF	d	receptive	Harvard1	2017-03-04	Pegoscapus insularis A	P_insuA	perf AND colu	1	fl_nonhost	fl_nonhost	fl_nonhost	fl_nonhost	fl_nonhost	fl_nonhost	10
16Per_1	PRF	d	receptive	Harvard1	2019-02-15	Pegoscapus insularis A	P_insuA	perf AND colu	1	fl_nonhost	fl_nonhost	fl_nonhost	fl_nonhost	fl_nonhost	fl_nonhost	10
16Per_10	PRF	d	receptive	Harvard1	2019-02-15	Pegoscapus insularis A	P_insuA	perf AND colu	1	fl_nonhost	fl_nonhost	fl_nonhost	fl_nonhost	fl_nonhost	fl_nonhost	10
16Per_11	PRF	d	receptive	Harvard1	2019-02-15	Pegoscapus insularis A	P_insuA	perf AND colu	1	fl_nonhost	fl_nonhost	fl_nonhost	fl_nonhost	fl_nonhost	fl_nonhost	10
16Per_12	PRF	d	receptive	Harvard1	2019-02-15	Pegoscapus insularis A	P_insuA	perf AND colu	1	fl_nonhost	fl_nonhost	fl_nonhost	fl_nonhost	fl_nonhost	fl_nonhost	10
16Per_13	PRF	d	receptive	Harvard1	2019-02-15	Pegoscapus insularis A	P_insuA	perf AND colu	1	fl_nonhost	fl_nonhost	fl_nonhost	fl_nonhost	fl_nonhost	fl_nonhost	10
16Per_14	PRF	d	receptive	Harvard1	2019-02-15	Pegoscapus insularis A	P_insuA	perf AND colu	1	fl_nonhost	fl_nonhost	fl_nonhost	fl_nonhost	fl_nonhost	fl_nonhost	10
16Per_15	PRF	d	receptive	Harvard1	2019-02-15	Pegoscapus insularis A	P_insuA	perf AND colu	1	fl_nonhost	fl_nonhost	fl_nonhost	fl_nonhost	fl_nonhost	fl_nonhost	5
16Per_16	PRF	d	receptive	Harvard1	2019-02-15	Pegoscapus insularis A	P_insuA	perf AND colu	1	fl_nonhost	fl_nonhost	fl_nonhost	fl_nonhost	fl_nonhost	fl_nonhost	5
16Per_3	PRF	d	receptive	Harvard1	2019-02-15	Pegoscapus insularis A	P_insuA	perf AND colu	1	fl_nonhost	fl_nonhost	fl_nonhost	fl_nonhost	fl_nonhost	fl_nonhost	5
16Per_9	PRF	d	receptive	Harvard1	2019-02-15	Pegoscapus insularis A	P_insuA	perf AND colu	1	fl_nonhost	fl_nonhost	fl_nonhost	fl_nonhost	fl_nonhost	fl_nonhost
9Per_1	PRF	d	receptive	Harvard1	2017-03-06	Pegoscapus insularis A	P_insuA	perf AND colu	1	fl_nonhost	fl_nonhost	fl_nonhost	fl_nonhost	fl_nonhost	fl_nonhost
9Per_2	PRF	d	receptive	Harvard1	2017-03-06	Pegoscapus insularis A	P_insuA	perf AND colu	1	fl_nonhost	fl_nonhost	fl_nonhost	fl_nonhost	fl_nonhost	fl_nonhost
9Per_3	PRF	d	receptive	Harvard1	2017-03-06	Pegoscapus insularis A	P_insuA	perf AND colu	1	fl_nonhost	fl_nonhost	fl_nonhost	fl_nonhost	fl_nonhost	fl_nonhost
4Per_3	PRF	d	receptive	Harvard1	2017-03-17	Tetrapus costaricanus	T_cost	insi	0	fl_nonhost	fl_nonhost	fl_nonhost	fl_nonhost	fl_nonhost	fl_nonhost
4Per_1	PRF	d	receptive	Harvard1	2017-03-17	Tetrapus costaricanus	T_cost	insi	0	fl_nonhost	fl_nonhost	fl_nonhost	fl_nonhost	fl_nonhost	fl_nonhost
4Per_2	PRF	d	receptive	Harvard1	2017-03-17	Tetrapus costaricanus	T_cost	insi	0	fl_nonhost	fl_nonhost	fl_nonhost	fl_nonhost	fl_nonhost	fl_nonhost
4Per_4	PRF	d	receptive	Harvard1	2017-03-17	Tetrapus sp	T_unknA	unkn	?	fl_nonhost	fl_nonhost	fl_nonhost	fl_nonhost	fl_nonhost	fl_nonhost

## Sheet: TRAP DATA
species	Ficus_species	treeID	type	date	year	Ndays	Nwasps	wpd	for_gemA	for_gemB	for_gemC	for_tond	for_hoffA	for_hoffB
BULL	F_bullenei	Bohio36A	receptive	2016-12-17	2016	2	0	0	fl_host	fl_nonhost	fl_host	fl_nonhost	fl_nonhost	fl_nonhost
BULL	F_bullenei	Bohio36A	receptive	2016-12-19	2016	1	1	1	fl_host	fl_nonhost	fl_host	fl_nonhost	fl_nonhost	fl_nonhost
BULL	F_bullenei	Bohio36A	receptive	2016-12-20	2016	1	2	2	fl_host	fl_nonhost	fl_host	fl_nonhost	fl_nonhost	fl_nonhost
BULL	F_bullenei	Bohio36A	receptive	2016-12-21	2016	1	1	1	fl_host	fl_nonhost	fl_host	fl_nonhost	fl_nonhost	fl_nonhost
BULL	F_bullenei	Bohio36A	receptive	2016-12-22	2016	1	0	0	fl_host	fl_nonhost	fl_host	fl_nonhost	fl_nonhost	fl_nonhost
BULL	F_bullenei	Bohio36A	receptive	2016-12-23	2016	1	0	0	fl_host	fl_nonhost	fl_host	fl_nonhost	fl_nonhost	fl_nonhost
BULL	F_bullenei	Bohio36B	receptive	2017-05-22	2017	2	3	1.5	fl_host	fl_nonhost	fl_host	fl_nonhost	fl_nonhost	fl_nonhost
BULL	F_bullenei	Bohio36B	receptive	2017-05-24	2017	3	35	11.6667	fl_host	fl_nonhost	fl_host	fl_nonhost	fl_nonhost	fl_nonhost
BULL	F_bullenei	Bohio44	receptive	2019-03-08	2019	3	9	3	fl_host	fl_nonhost	fl_host	fl_nonhost	fl_nonhost	fl_nonhost
BULL	F_bullenei	Bohio44	receptive	2019-03-11	2019	1	159	159	fl_host	fl_nonhost	fl_host	fl_nonhost	fl_nonhost	fl_nonhost
CTR	F_citrifolia	BCI17	receptive	2016-01-15	2016	1	30	30	fl_nonhost	fl_nonhost	fl_nonhost	fl_host	fl_nonhost	fl_nonhost
CTR	F_citrifolia	BCI17	receptive	2016-01-16	2016	1	60	60	fl_nonhost	fl_nonhost	fl_nonhost	fl_host	fl_nonhost	fl_nonhost
CTR	F_citrifolia	BCI17	receptive	2016-01-17	2016	1	86	86	fl_nonhost	fl_nonhost	fl_nonhost	fl_host	fl_nonhost	fl_nonhost
CTR	F_citrifolia	BCI17	receptive	2016-01-18	2016	1	330	330	fl_nonhost	fl_nonhost	fl_nonhost	fl_host	fl_nonhost	fl_nonhost
CTR	F_citrifolia	BCI17	receptive	2016-01-19	2016	1	770	770	fl_nonhost	fl_nonhost	fl_nonhost	fl_host	fl_nonhost	fl_nonhost
CTR	F_citrifolia	BCI17	receptive	2016-01-20	2016	1	232	232	fl_nonhost	fl_nonhost	fl_nonhost	fl_host	fl_nonhost	fl_nonhost
CTR	F_citrifolia	BCI17	receptive	2016-01-21	2016	1	26	26	fl_nonhost	fl_nonhost	fl_nonhost	fl_host	fl_nonhost	fl_nonhost
CTR	F_citrifolia	BohioSur26A	receptive	2016-10-11	2016	1	19	19	fl_nonhost	fl_nonhost	fl_nonhost	fl_host	fl_nonhost	fl_nonhost
CTR	F_citrifolia	BohioSur26A	receptive	2016-10-12	2016	1	281	281	fl_nonhost	fl_nonhost	fl_nonhost	fl_host	fl_nonhost	fl_nonhost
CTR	F_citrifolia	BCI1	receptive	2016-10-31	2016	1	83	83	fl_nonhost	fl_nonhost	fl_nonhost	fl_host	fl_nonhost	fl_nonhost
CTR	F_citrifolia	BCI1	receptive	2016-11-01	2016	1	263	263	fl_nonhost	fl_nonhost	fl_nonhost	fl_host	fl_nonhost	fl_nonhost
CTR	F_citrifolia	BCI1	receptive	2016-11-02	2016	1	182	182	fl_nonhost	fl_nonhost	fl_nonhost	fl_host	fl_nonhost	fl_nonhost
CTR	F_citrifolia	BCI1	receptive	2016-11-03	2016	1	369	369	fl_nonhost	fl_nonhost	fl_nonhost	fl_host	fl_nonhost	fl_nonhost
CTR	F_citrifolia	BCI1	receptive	2016-11-04	2016	1	660	660	fl_nonhost	fl_nonhost	fl_nonhost	fl_host	fl_nonhost	fl_nonhost
COL	F_colubrinae	Bohio88	receptive	2017-08-01	2017	1	0	0	fl_nonhost	fl_nonhost	fl_nonhost	fl_nonhost	fl_nonhost	fl_nonhost
COL	F_colubrinae	Bohio88	receptive	2017-08-02	2017	1	0	0	fl_nonhost	fl_nonhost	fl_nonhost	fl_nonhost	fl_nonhost	fl_nonhost
COL	F_colubrinae	Bohio88	receptive	2017-08-03	2017	1	0	0	fl_nonhost	fl_nonhost	fl_nonhost	fl_nonhost	fl_nonhost	fl_nonhost
COL	F_colubrinae	Bohio88	receptive	2019-02-01	2019	1	20	20	fl_nonhost	fl_nonhost	fl_nonhost	fl_nonhost	fl_nonhost	fl_nonhost
COL	F_colubrinae	Bohio88	receptive	2019-02-02	2019	1	48	48	fl_nonhost	fl_nonhost	fl_nonhost	fl_nonhost	fl_nonhost	fl_nonhost
COL	F_colubrinae	Bohio88	receptive	2019-02-03	2019	1	25	25	fl_nonhost	fl_nonhost	fl_nonhost	fl_nonhost	fl_nonhost	fl_nonhost
COL	F_colubrinae	Bohio65	receptive	2019-02-24	2019	1	2	2	fl_nonhost	fl_nonhost	fl_nonhost	fl_nonhost	fl_nonhost	fl_nonhost
COL	F_colubrinae	Bohio65	receptive	2019-02-25	2019	1	1	1	fl_nonhost	fl_nonhost	fl_nonhost	fl_nonhost	fl_nonhost	fl_nonhost
COS	F_costaricana	Bohio82	receptive	2018-01-04	2018	1	0	0	fl_nonhost	fl_nonhost	fl_nonhost	fl_nonhost	fl_nonhost	fl_nonhost
COS	F_costaricana	Bohio82	receptive	2018-01-05	2018	1	1	1	fl_nonhost	fl_nonhost	fl_nonhost	fl_nonhost	fl_nonhost	fl_nonhost
COS	F_costaricana	Bohio82	receptive	2018-01-06	2018	1	1	1	fl_nonhost	fl_nonhost	fl_nonhost	fl_nonhost	fl_nonhost	fl_nonhost
DUG	F_dugandii	Bohio20	receptive	2017-08-24	2017	1	4	4	fl_nonhost	fl_nonhost	fl_nonhost	fl_nonhost	fl_nonhost	fl_nonhost
DUG	F_dugandii	Bohio20	receptive	2017-08-25	2017	1	8	8	fl_nonhost	fl_nonhost	fl_nonhost	fl_nonhost	fl_nonhost	fl_nonhost
DUG	F_dugandii	Bohio20	receptive	2017-08-26	2017	2	70	35	fl_nonhost	fl_nonhost	fl_nonhost	fl_nonhost	fl_nonhost	fl_nonhost
DUG	F_dugandii	Bohio20	receptive	2017-08-28	2017	2	109	54.5	fl_nonhost	fl_nonhost	fl_nonhost	fl_nonhost	fl_nonhost	fl_nonhost
DUG	F_dugandii	Bohio20	receptive	2018-03-19	2018	1	6	6	fl_nonhost	fl_nonhost	fl_nonhost	fl_nonhost	fl_nonhost	fl_nonhost
DUG	F_dugandii	Bohio20	receptive	2018-03-20	2018	1	43	43	fl_nonhost	fl_nonhost	fl_nonhost	fl_nonhost	fl_nonhost	fl_nonhost
DUG	F_dugandii	Bohio20	receptive	2018-03-21	2018	1	60	60	fl_nonhost	fl_nonhost	fl_nonhost	fl_nonhost	fl_nonhost	fl_nonhost
DUG	F_dugandii	Bohio20	receptive	2019-01-06	2019	2	10	5	fl_nonhost	fl_nonhost	fl_nonhost	fl_nonhost	fl_nonhost	fl_nonhost
DUG	F_dugandii	Bohio20	receptive	2019-01-08	2019	1	52	52	fl_nonhost	fl_nonhost	fl_nonhost	fl_nonhost	fl_nonhost	fl_nonhost
DUG	F_dugandii	Bohio20	receptive	2019-01-09	2019	1	165	165	fl_nonhost	fl_nonhost	fl_nonhost	fl_nonhost	fl_nonhost	fl_nonhost
TRIA	F_near_trigonata	Bohio33	receptive	2017-08-03	2017	1	11	11	fl_nonhost	fl_nonhost	fl_nonhost	fl_nonhost	fl_nonhost	fl_nonhost
TRIA	F_near_trigonata	Bohio33	receptive	2017-08-04	2017	1	9	9	fl_nonhost	fl_nonhost	fl_nonhost	fl_nonhost	fl_nonhost	fl_nonhost
TRIA	F_near_trigonata	Bohio33	receptive	2017-08-05	2017	1	9	9	fl_nonhost	fl_nonhost	fl_nonhost	fl_nonhost	fl_nonhost	fl_nonhost
TRIA	F_near_trigonata	BV1	receptive	2017-08-24	2017	1	22	22	fl_nonhost	fl_nonhost	fl_nonhost	fl_nonhost	fl_nonhost	fl_nonhost
TRIA	F_near_trigonata	BV1	receptive	2017-08-25	2017	1	31	31	fl_nonhost	fl_nonhost	fl_nonhost	fl_nonhost	fl_nonhost	fl_nonhost
TRIA	F_near_trigonata	BV1	receptive	2017-08-26	2017	3	39	13	fl_nonhost	fl_nonhost	fl_nonhost	fl_nonhost	fl_nonhost	fl_nonhost
TRIA	F_near_trigonata	IslaChic50	receptive	2017-09-23	2017	2	4	2	fl_nonhost	fl_nonhost	fl_nonhost	fl_nonhost	fl_nonhost	fl_nonhost
TRIA	F_near_trigonata	IslaChic50	receptive	2017-09-25	2017	1	8	8	fl_nonhost	fl_nonhost	fl_nonhost	fl_nonhost	fl_nonhost	fl_nonhost
TRIA	F_near_trigonata	IslaChic50	receptive	2017-09-26	2017	1	4	4	fl_nonhost	fl_nonhost	fl_nonhost	fl_nonhost	fl_nonhost	fl_nonhost
NYM	F_nymphaefolia	BV10a	receptive	2017-02-04	2017	1	0	0	fl_nonhost	fl_nonhost	fl_nonhost	fl_nonhost	fl_nonhost	fl_nonhost
NYM	F_nymphaefolia	BV10a	receptive	2017-02-05	2017	1	0	0	fl_nonhost	fl_nonhost	fl_nonhost	fl_nonhost	fl_nonhost	fl_nonhost
NYM	F_nymphaefolia	BV10a	receptive	2017-02-06	2017	1	0	0	fl_nonhost	fl_nonhost	fl_nonhost	fl_nonhost	fl_nonhost	fl_nonhost
NYM	F_nymphaefolia	BV10a	receptive	2017-02-07	2017	1	0	0	fl_nonhost	fl_nonhost	fl_nonhost	fl_nonhost	fl_nonhost	fl_nonhost
NYM	F_nymphaefolia	BV10a	receptive	2017-02-08	2017	1	0	0	fl_nonhost	fl_nonhost	fl_nonhost	fl_nonhost	fl_nonhost	fl_nonhost
NYM	F_nymphaefolia	BV10a	receptive	2017-02-09	2017	1	0	0	fl_nonhost	fl_nonhost	fl_nonhost	fl_nonhost	fl_nonhost	fl_nonhost
NYM	F_nymphaefolia	BV_punto	receptive	2017-05-18	2017	1	1	1	fl_nonhost	fl_nonhost	fl_nonhost	fl_nonhost	fl_nonhost	fl_nonhost
NYM	F_nymphaefolia	BV_punto	receptive	2017-05-19	2017	2	1	0.5	fl_nonhost	fl_nonhost	fl_nonhost	fl_nonhost	fl_nonhost	fl_nonhost
NYM	F_nymphaefolia	BV_punto	receptive	2017-05-21	2017	1	0	0	fl_nonhost	fl_nonhost	fl_nonhost	fl_nonhost	fl_nonhost	fl_nonhost
NYM	F_nymphaefolia	BCI_F1	receptive	2019-02-21	2019	1	2	2	fl_nonhost	fl_nonhost	fl_nonhost	fl_nonhost	fl_nonhost	fl_nonhost
NYM	F_nymphaefolia	BCI_F1	receptive	2019-02-22	2019	1	2	2	fl_nonhost	fl_nonhost	fl_nonhost	fl_nonhost	fl_nonhost	fl_nonhost
NYM	F_nymphaefolia	BCI_F1	receptive	2019-02-23	2019	1	9	9	fl_nonhost	fl_nonhost	fl_nonhost	fl_nonhost	fl_nonhost	fl_nonhost
OBT	F_obtusifolia	Guindilla	receptive	2016-09-14	2016	1	4	4	fl_nonhost	fl_nonhost	fl_nonhost	fl_nonhost	fl_host	fl_host
OBT	F_obtusifolia	Guindilla	receptive	2016-09-15	2016	1	5	5	fl_nonhost	fl_nonhost	fl_nonhost	fl_nonhost	fl_host	fl_host
OBT	F_obtusifolia	Guindilla	receptive	2016-09-16	2016	1	1	1	fl_nonhost	fl_nonhost	fl_nonhost	fl_nonhost	fl_host	fl_host
OBT	F_obtusifolia	BCI3	receptive	2016-10-23	2016	1	5	5	fl_nonhost	fl_nonhost	fl_nonhost	fl_nonhost	fl_host	fl_host
OBT	F_obtusifolia	BCI3	receptive	2016-10-24	2016	1	2	2	fl_nonhost	fl_nonhost	fl_nonhost	fl_nonhost	fl_host	fl_host
OBT	F_obtusifolia	BCI3	receptive	2016-10-25	2016	1	15	15	fl_nonhost	fl_nonhost	fl_nonhost	fl_nonhost	fl_host	fl_host
OBT	F_obtusifolia	BCI3	receptive	2016-10-26	2016	1	21	21	fl_nonhost	fl_nonhost	fl_nonhost	fl_nonhost	fl_host	fl_host
OBT	F_obtusifolia	Ormosia	receptive	2017-07-04	2017	1	6	6	fl_nonhost	fl_nonhost	fl_nonhost	fl_nonhost	fl_host	fl_host
OBT	F_obtusifolia	Ormosia	receptive	2017-07-05	2017	1	13	13	fl_nonhost	fl_nonhost	fl_nonhost	fl_nonhost	fl_host	fl_host
OBT	F_obtusifolia	BohioN67A	receptive	2018-07-17	2018	3	105	35	fl_nonhost	fl_nonhost	fl_nonhost	fl_nonhost	fl_host	fl_host
OBT	F_obtusifolia	Bohio64	receptive	2018-08-02	2018	3	25	8.33333	fl_nonhost	fl_nonhost	fl_nonhost	fl_nonhost	fl_host	fl_host
PAR	F_paraensis	Bohio87	receptive	2017-03-01	2017	1	10	10	fl_nonhost	fl_nonhost	fl_nonhost	fl_nonhost	fl_nonhost	fl_nonhost
PAR	F_paraensis	Bohio87	receptive	2017-03-02	2017	1	11	11	fl_nonhost	fl_nonhost	fl_nonhost	fl_nonhost	fl_nonhost	fl_nonhost
PAR	F_paraensis	Bohio87	receptive	2017-03-03	2017	1	9	9	fl_nonhost	fl_nonhost	fl_nonhost	fl_nonhost	fl_nonhost	fl_nonhost
PAR	F_paraensis	Bohio87	receptive	2017-03-04	2017	1	14	14	fl_nonhost	fl_nonhost	fl_nonhost	fl_nonhost	fl_nonhost	fl_nonhost
PERF	F_perforata	Harvard1	receptive	2017-02-23	2017	1	11	11	fl_nonhost	fl_nonhost	fl_nonhost	fl_nonhost	fl_nonhost	fl_nonhost
PERF	F_perforata	Harvard1	receptive	2017-02-24	2017	1	14	14	fl_nonhost	fl_nonhost	fl_nonhost	fl_nonhost	fl_nonhost	fl_nonhost
PERF	F_perforata	Harvard1	receptive	2017-02-25	2017	1	30	30	fl_nonhost	fl_nonhost	fl_nonhost	fl_nonhost	fl_nonhost	fl_nonhost
PERF	F_perforata	Harvard1	receptive	2017-02-26	2017	1	9	9	fl_nonhost	fl_nonhost	fl_nonhost	fl_nonhost	fl_nonhost	fl_nonhost
PERF	F_perforata	Harvard1	receptive	2017-02-27	2017	1	18	18	fl_nonhost	fl_nonhost	fl_nonhost	fl_nonhost	fl_nonhost	fl_nonhost
PERF	F_perforata	Harvard1	receptive	2017-02-28	2017	1	1	1	fl_nonhost	fl_nonhost	fl_nonhost	fl_nonhost	fl_nonhost	fl_nonhost
PERF	F_perforata	Harvard1	receptive	2017-03-01	2017	1	0	0	fl_nonhost	fl_nonhost	fl_nonhost	fl_nonhost	fl_nonhost	fl_nonhost
PERF	F_perforata	Harvard1	receptive	2017-03-02	2017	1	2	2	fl_nonhost	fl_nonhost	fl_nonhost	fl_nonhost	fl_nonhost	fl_nonhost
PERF	F_perforata	Harvard1	receptive	2019-02-12	2019	1	270	270	fl_nonhost	fl_nonhost	fl_nonhost	fl_nonhost	fl_nonhost	fl_nonhost
PERF	F_perforata	Harvard1	receptive	2019-02-13	2019	1	186	186	fl_nonhost	fl_nonhost	fl_nonhost	fl_nonhost	fl_nonhost	fl_nonhost
PERF	F_perforata	Harvard1	receptive	2019-02-14	2019	1	134	134	fl_nonhost	fl_nonhost	fl_nonhost	fl_nonhost	fl_nonhost	fl_nonhost
PERF	F_perforata	Harvard1	receptive	2019-02-15	2019	1	60	60	fl_nonhost	fl_nonhost	fl_nonhost	fl_nonhost	fl_nonhost	fl_nonhost
PERT	F_pertusa	PlayaRoja	receptive	2017-08-24	2017	1	0	0	fl_nonhost	fl_nonhost	fl_nonhost	fl_nonhost	fl_nonhost	fl_nonhost
PERT	F_pertusa	PlayaRoja	receptive	2017-08-25	2017	1	1	1	fl_nonhost	fl_nonhost	fl_nonhost	fl_nonhost	fl_nonhost	fl_nonhost
PERT	F_pertusa	PlayaRoja	receptive	2017-08-26	2017	1	4	4	fl_nonhost	fl_nonhost	fl_nonhost	fl_nonhost	fl_nonhost	fl_nonhost
PERT	F_pertusa	PlayaRoja	receptive	2017-08-28	2017	1	0	0	fl_nonhost	fl_nonhost	fl_nonhost	fl_nonhost	fl_nonhost	fl_nonhost
PERT	F_pertusa	PlayaRoja	receptive	2019-02-15	2019	1	5	5	fl_nonhost	fl_nonhost	fl_nonhost	fl_nonhost	fl_nonhost	fl_nonhost
PERT	F_pertusa	PlayaRoja	receptive	2019-02-16	2019	1	1	1	fl_nonhost	fl_nonhost	fl_nonhost	fl_nonhost	fl_nonhost	fl_nonhost
PERT	F_pertusa	PlayaRoja	receptive	2019-02-17	2019	3	1	0.33333	fl_nonhost	fl_nonhost	fl_nonhost	fl_nonhost	fl_nonhost	fl_nonhost
PERT	F_pertusa	PlayaRoja	receptive	2019-02-20	2019	1	11	11	fl_nonhost	fl_nonhost	fl_nonhost	fl_nonhost	fl_nonhost	fl_nonhost
POP	F_popenoei	BV11	receptive	2014-08-03	2014	1	2	2	fl_host	fl_host	fl_nonhost	fl_nonhost	fl_nonhost	fl_nonhost
POP	F_popenoei	BV11	receptive	2014-08-04	2014	1	6	6	fl_host	fl_host	fl_nonhost	fl_nonhost	fl_nonhost	fl_nonhost
POP	F_popenoei	BV11	receptive	2014-08-05	2014	1	11	11	fl_host	fl_host	fl_nonhost	fl_nonhost	fl_nonhost	fl_nonhost
POP	F_popenoei	JuanGallegos1	receptive	2016-07-29	2016	1	18	18	fl_host	fl_host	fl_nonhost	fl_nonhost	fl_nonhost	fl_nonhost
POP	F_popenoei	JuanGallegos1	receptive	2016-07-30	2016	1	21	21	fl_host	fl_host	fl_nonhost	fl_nonhost	fl_nonhost	fl_nonhost
POP	F_popenoei	JuanGallegos1	receptive	2016-07-31	2016	1	26	26	fl_host	fl_host	fl_nonhost	fl_nonhost	fl_nonhost	fl_nonhost
POP	F_popenoei	JuanGallegos1	receptive	2016-08-01	2016	1	20	20	fl_host	fl_host	fl_nonhost	fl_nonhost	fl_nonhost	fl_nonhost
POP	F_popenoei	JuanGallegos1	receptive	2016-08-02	2016	1	31	31	fl_host	fl_host	fl_nonhost	fl_nonhost	fl_nonhost	fl_nonhost
POP	F_popenoei	JuanGallegos1	receptive	2016-08-03	2016	1	28	28	fl_host	fl_host	fl_nonhost	fl_nonhost	fl_nonhost	fl_nonhost
POP	F_popenoei	BCI2	receptive	2016-10-17	2016	1	12	12	fl_host	fl_host	fl_nonhost	fl_nonhost	fl_nonhost	fl_nonhost
POP	F_popenoei	BCI2	receptive	2016-10-18	2016	1	3	3	fl_host	fl_host	fl_nonhost	fl_nonhost	fl_nonhost	fl_nonhost
POP	F_popenoei	BCI2	receptive	2016-10-19	2016	1	1	1	fl_host	fl_host	fl_nonhost	fl_nonhost	fl_nonhost	fl_nonhost
POP	F_popenoei	BCI2	receptive	2016-10-20	2016	1	11	11	fl_host	fl_host	fl_nonhost	fl_nonhost	fl_nonhost	fl_nonhost
POP	F_popenoei	BCI2	receptive	2016-10-21	2016	1	119	119	fl_host	fl_host	fl_nonhost	fl_nonhost	fl_nonhost	fl_nonhost
POP	F_popenoei	BCI2	receptive	2016-10-22	2016	1	1214	1214	fl_host	fl_host	fl_nonhost	fl_nonhost	fl_nonhost	fl_nonhost
POP	F_popenoei	BV11	receptive	2018-05-04	2018	2	52	26	fl_host	fl_host	fl_nonhost	fl_nonhost	fl_nonhost	fl_nonhost
POP	F_popenoei	BV11	receptive	2018-05-06	2018	1	102	102	fl_host	fl_host	fl_nonhost	fl_nonhost	fl_nonhost	fl_nonhost
POP	F_popenoei	BV11	receptive	2018-05-07	2018	1	119	119	fl_host	fl_host	fl_nonhost	fl_nonhost	fl_nonhost	fl_nonhost
POP	F_popenoei	BV11	receptive	2018-05-08	2018	1	110	110	fl_host	fl_host	fl_nonhost	fl_nonhost	fl_nonhost	fl_nonhost
POP	F_popenoei	BCI2	receptive	2019-05-06	2019	1	48	48	fl_host	fl_host	fl_nonhost	fl_nonhost	fl_nonhost	fl_nonhost
POP	F_popenoei	BCI2	receptive	2019-05-07	2019	1	84	84	fl_host	fl_host	fl_nonhost	fl_nonhost	fl_nonhost	fl_nonhost
POP	F_popenoei	BCI2	receptive	2019-05-08	2019	1	91	91	fl_host	fl_host	fl_nonhost	fl_nonhost	fl_nonhost	fl_nonhost
TRIG	F_trigonata	IslChiqui	receptive	2018-12-06	2018	5	5	1	fl_nonhost	fl_nonhost	fl_nonhost	fl_nonhost	fl_nonhost	fl_nonhost
TRIG	F_trigonata	IslChiqui	receptive	2018-12-11	2018	1	23	23	fl_nonhost	fl_nonhost	fl_nonhost	fl_nonhost	fl_nonhost	fl_nonhost
TRIG	F_trigonata	IslChiqui	receptive	2018-12-12	2018	1	41	41	fl_nonhost	fl_nonhost	fl_nonhost	fl_nonhost	fl_nonhost	fl_nonhost
BULL	F_bullenei	Bohio36A	sterile	2017-07-16	2017	4	0	0	veg_host	veg_nonhost	veg_host	veg_nonhost	veg_nonhost	veg_nonhost
BULL	F_bullenei	Bohio36A	sterile	2017-07-20	2017	4	0	0	veg_host	veg_nonhost	veg_host	veg_nonhost	veg_nonhost	veg_nonhost
BULL	F_bullenei	Bohio36A	sterile	2017-07-24	2017	7	8	1.14286	veg_host	veg_nonhost	veg_host	veg_nonhost	veg_nonhost	veg_nonhost
BULL	F_bullenei	Bohio36A	sterile	2017-07-31	2017	6	5	0.83333	veg_host	veg_nonhost	veg_host	veg_nonhost	veg_nonhost	veg_nonhost
BULL	F_bullenei	Bohio36A	sterile	2017-08-06	2017	12	0	0	veg_host	veg_nonhost	veg_host	veg_nonhost	veg_nonhost	veg_nonhost
BULL	F_bullenei	Bohio36A	sterile	2017-08-18	2017	3	3	1	veg_host	veg_nonhost	veg_host	veg_nonhost	veg_nonhost	veg_nonhost
BULL	F_bullenei	Bohio36A	sterile	2018-07-12	2018	4	1	0.25	veg_host	veg_nonhost	veg_host	veg_nonhost	veg_nonhost	veg_nonhost
BULL	F_bullenei	Bohio28	sterile	2018-07-17	2018	3	0	0	veg_host	veg_nonhost	veg_host	veg_nonhost	veg_nonhost	veg_nonhost
BULL	F_bullenei	Bohio36A	sterile	2018-07-17	2018	3	1	0.33333	veg_host	veg_nonhost	veg_host	veg_nonhost	veg_nonhost	veg_nonhost
BULL	F_bullenei	Bohio28	sterile	2018-08-02	2018	3	0	0	veg_host	veg_nonhost	veg_host	veg_nonhost	veg_nonhost	veg_nonhost
BULL	F_bullenei	Bohio36A	sterile	2018-08-02	2018	3	0	0	veg_host	veg_nonhost	veg_host	veg_nonhost	veg_nonhost	veg_nonhost
BULL	F_bullenei	Guindilla	sterile	2018-08-03	2018	3	0	0	veg_host	veg_nonhost	veg_host	veg_nonhost	veg_nonhost	veg_nonhost
BULL	F_bullenei	Bohio44	sterile	2018-08-05	2018	3	21	7	veg_host	veg_nonhost	veg_host	veg_nonhost	veg_nonhost	veg_nonhost
BULL	F_bullenei	Bohio45	sterile	2018-08-05	2018	3	4	1.33333	veg_host	veg_nonhost	veg_host	veg_nonhost	veg_nonhost	veg_nonhost
BULL	F_bullenei	Bohio28	sterile	2018-08-09	2018	3	0	0	veg_host	veg_nonhost	veg_host	veg_nonhost	veg_nonhost	veg_nonhost
BULL	F_bullenei	Bohio36A	sterile	2018-08-09	2018	3	5	1.66667	veg_host	veg_nonhost	veg_host	veg_nonhost	veg_nonhost	veg_nonhost
BULL	F_bullenei	Guindilla	sterile	2018-08-10	2018	3	0	0	veg_host	veg_nonhost	veg_host	veg_nonhost	veg_nonhost	veg_nonhost
BULL	F_bullenei	Bohio44	sterile	2018-08-12	2018	3	1	0.33333	veg_host	veg_nonhost	veg_host	veg_nonhost	veg_nonhost	veg_nonhost
BULL	F_bullenei	Bohio45	sterile	2018-08-12	2018	3	0	0	veg_host	veg_nonhost	veg_host	veg_nonhost	veg_nonhost	veg_nonhost
BULL	F_bullenei	Bohio28	sterile	2018-08-16	2018	2	0	0	veg_host	veg_nonhost	veg_host	veg_nonhost	veg_nonhost	veg_nonhost
BULL	F_bullenei	Bohio36A	sterile	2018-08-16	2018	2	2	1	veg_host	veg_nonhost	veg_host	veg_nonhost	veg_nonhost	veg_nonhost
BULL	F_bullenei	Guindilla	sterile	2018-08-17	2018	3	0	0	veg_host	veg_nonhost	veg_host	veg_nonhost	veg_nonhost	veg_nonhost
BULL	F_bullenei	Bohio44	sterile	2018-08-18	2018	5	13	2.6	veg_host	veg_nonhost	veg_host	veg_nonhost	veg_nonhost	veg_nonhost
BULL	F_bullenei	Bohio45	sterile	2018-08-18	2018	5	3	0.6	veg_host	veg_nonhost	veg_host	veg_nonhost	veg_nonhost	veg_nonhost
BULL	F_bullenei	Bohio28	sterile	2018-08-23	2018	2	0	0	veg_host	veg_nonhost	veg_host	veg_nonhost	veg_nonhost	veg_nonhost
BULL	F_bullenei	Bohio36A	sterile	2018-08-23	2018	2	2	1	veg_host	veg_nonhost	veg_host	veg_nonhost	veg_nonhost	veg_nonhost
BULL	F_bullenei	Guindilla	sterile	2018-08-24	2018	3	0	0	veg_host	veg_nonhost	veg_host	veg_nonhost	veg_nonhost	veg_nonhost
BULL	F_bullenei	Bohio44	sterile	2018-08-25	2018	5	0	0	veg_host	veg_nonhost	veg_host	veg_nonhost	veg_nonhost	veg_nonhost
BULL	F_bullenei	Bohio45	sterile	2018-08-25	2018	5	0	0	veg_host	veg_nonhost	veg_host	veg_nonhost	veg_nonhost	veg_nonhost
BULL	F_bullenei	Bohio28	sterile	2018-08-31	2018	2	0	0	veg_host	veg_nonhost	veg_host	veg_nonhost	veg_nonhost	veg_nonhost
BULL	F_bullenei	Bohio36A	sterile	2018-08-31	2018	2	2	1	veg_host	veg_nonhost	veg_host	veg_nonhost	veg_nonhost	veg_nonhost
BULL	F_bullenei	Guindilla	sterile	2018-08-31	2018	3	0	0	veg_host	veg_nonhost	veg_host	veg_nonhost	veg_nonhost	veg_nonhost
BULL	F_bullenei	Bohio44	sterile	2018-09-02	2018	3	0	0	veg_host	veg_nonhost	veg_host	veg_nonhost	veg_nonhost	veg_nonhost
BULL	F_bullenei	Bohio45	sterile	2018-09-02	2018	3	0	0	veg_host	veg_nonhost	veg_host	veg_nonhost	veg_nonhost	veg_nonhost
BULL	F_bullenei	Bohio28	sterile	2018-09-06	2018	3	0	0	veg_host	veg_nonhost	veg_host	veg_nonhost	veg_nonhost	veg_nonhost
BULL	F_bullenei	Bohio36A	sterile	2018-09-06	2018	3	3	1	veg_host	veg_nonhost	veg_host	veg_nonhost	veg_nonhost	veg_nonhost
BULL	F_bullenei	Guindilla	sterile	2018-09-07	2018	3	0	0	veg_host	veg_nonhost	veg_host	veg_nonhost	veg_nonhost	veg_nonhost
BULL	F_bullenei	Bohio28	sterile	2019-01-30	2019	1	0	0	veg_host	veg_nonhost	veg_host	veg_nonhost	veg_nonhost	veg_nonhost
BULL	F_bullenei	Bohio36A	sterile	2019-01-30	2019	1	0	0	veg_host	veg_nonhost	veg_host	veg_nonhost	veg_nonhost	veg_nonhost
BULL	F_bullenei	Bohio44	sterile	2019-01-30	2019	1	0	0	veg_host	veg_nonhost	veg_host	veg_nonhost	veg_nonhost	veg_nonhost
BULL	F_bullenei	Bohio28	sterile	2019-01-31	2019	1	0	0	veg_host	veg_nonhost	veg_host	veg_nonhost	veg_nonhost	veg_nonhost
BULL	F_bullenei	Bohio36A	sterile	2019-01-31	2019	1	0	0	veg_host	veg_nonhost	veg_host	veg_nonhost	veg_nonhost	veg_nonhost
BULL	F_bullenei	Bohio44	sterile	2019-01-31	2019	1	0	0	veg_host	veg_nonhost	veg_host	veg_nonhost	veg_nonhost	veg_nonhost
BULL	F_bullenei	Bohio28	sterile	2019-02-01	2019	1	0	0	veg_host	veg_nonhost	veg_host	veg_nonhost	veg_nonhost	veg_nonhost
BULL	F_bullenei	Bohio36A	sterile	2019-02-01	2019	1	0	0	veg_host	veg_nonhost	veg_host	veg_nonhost	veg_nonhost	veg_nonhost
BULL	F_bullenei	Bohio44	sterile	2019-02-01	2019	1	0	0	veg_host	veg_nonhost	veg_host	veg_nonhost	veg_nonhost	veg_nonhost
BULL	F_bullenei	Bohio28	sterile	2019-02-02	2019	1	0	0	veg_host	veg_nonhost	veg_host	veg_nonhost	veg_nonhost	veg_nonhost
BULL	F_bullenei	Bohio36A	sterile	2019-02-02	2019	1	0	0	veg_host	veg_nonhost	veg_host	veg_nonhost	veg_nonhost	veg_nonhost
BULL	F_bullenei	Bohio44	sterile	2019-02-02	2019	1	0	0	veg_host	veg_nonhost	veg_host	veg_nonhost	veg_nonhost	veg_nonhost
BULL	F_bullenei	Bohio28	sterile	2019-02-03	2019	1	0	0	veg_host	veg_nonhost	veg_host	veg_nonhost	veg_nonhost	veg_nonhost
BULL	F_bullenei	Bohio36A	sterile	2019-02-03	2019	1	0	0	veg_host	veg_nonhost	veg_host	veg_nonhost	veg_nonhost	veg_nonhost
BULL	F_bullenei	Bohio44	sterile	2019-02-03	2019	1	0	0	veg_host	veg_nonhost	veg_host	veg_nonhost	veg_nonhost	veg_nonhost
BULL	F_bullenei	Bohio28	sterile	2019-02-04	2019	1	0	0	veg_host	veg_nonhost	veg_host	veg_nonhost	veg_nonhost	veg_nonhost
BULL	F_bullenei	Bohio36A	sterile	2019-02-04	2019	1	0	0	veg_host	veg_nonhost	veg_host	veg_nonhost	veg_nonhost	veg_nonhost
BULL	F_bullenei	Bohio44	sterile	2019-02-04	2019	1	65	65	veg_host	veg_nonhost	veg_host	veg_nonhost	veg_nonhost	veg_nonhost
BULL	F_bullenei	Bohio28	sterile	2019-02-05	2019	1	0	0	veg_host	veg_nonhost	veg_host	veg_nonhost	veg_nonhost	veg_nonhost
BULL	F_bullenei	Bohio36A	sterile	2019-02-05	2019	1	0	0	veg_host	veg_nonhost	veg_host	veg_nonhost	veg_nonhost	veg_nonhost
BULL	F_bullenei	Bohio44	sterile	2019-02-05	2019	1	4	4	veg_host	veg_nonhost	veg_host	veg_nonhost	veg_nonhost	veg_nonhost
BULL	F_bullenei	Bohio28	sterile	2019-02-06	2019	1	0	0	veg_host	veg_nonhost	veg_host	veg_nonhost	veg_nonhost	veg_nonhost
BULL	F_bullenei	Bohio36A	sterile	2019-02-06	2019	1	0	0	veg_host	veg_nonhost	veg_host	veg_nonhost	veg_nonhost	veg_nonhost
BULL	F_bullenei	Bohio44	sterile	2019-02-06	2019	1	5	5	veg_host	veg_nonhost	veg_host	veg_nonhost	veg_nonhost	veg_nonhost
BULL	F_bullenei	Bohio28	sterile	2019-02-07	2019	4	0	0	veg_host	veg_nonhost	veg_host	veg_nonhost	veg_nonhost	veg_nonhost
BULL	F_bullenei	Bohio36A	sterile	2019-02-07	2019	4	0	0	veg_host	veg_nonhost	veg_host	veg_nonhost	veg_nonhost	veg_nonhost
BULL	F_bullenei	Bohio44	sterile	2019-02-07	2019	4	11	2.75	veg_host	veg_nonhost	veg_host	veg_nonhost	veg_nonhost	veg_nonhost
BULL	F_bullenei	Bohio28	sterile	2019-02-11	2019	1	0	0	veg_host	veg_nonhost	veg_host	veg_nonhost	veg_nonhost	veg_nonhost
BULL	F_bullenei	Bohio36A	sterile	2019-02-11	2019	1	1	1	veg_host	veg_nonhost	veg_host	veg_nonhost	veg_nonhost	veg_nonhost
BULL	F_bullenei	Bohio44	sterile	2019-02-11	2019	1	24	24	veg_host	veg_nonhost	veg_host	veg_nonhost	veg_nonhost	veg_nonhost
BULL	F_bullenei	Bohio28	sterile	2019-02-12	2019	1	0	0	veg_host	veg_nonhost	veg_host	veg_nonhost	veg_nonhost	veg_nonhost
BULL	F_bullenei	Bohio36A	sterile	2019-02-12	2019	1	0	0	veg_host	veg_nonhost	veg_host	veg_nonhost	veg_nonhost	veg_nonhost
BULL	F_bullenei	Bohio44	sterile	2019-02-12	2019	1	0	0	veg_host	veg_nonhost	veg_host	veg_nonhost	veg_nonhost	veg_nonhost
BULL	F_bullenei	BV9b	sterile	2019-02-12	2019	1	0	0	veg_host	veg_nonhost	veg_host	veg_nonhost	veg_nonhost	veg_nonhost
BULL	F_bullenei	Bohio28	sterile	2019-02-13	2019	1	0	0	veg_host	veg_nonhost	veg_host	veg_nonhost	veg_nonhost	veg_nonhost
BULL	F_bullenei	Bohio36A	sterile	2019-02-13	2019	1	0	0	veg_host	veg_nonhost	veg_host	veg_nonhost	veg_nonhost	veg_nonhost
BULL	F_bullenei	Bohio44	sterile	2019-02-13	2019	1	0	0	veg_host	veg_nonhost	veg_host	veg_nonhost	veg_nonhost	veg_nonhost
BULL	F_bullenei	BV9b	sterile	2019-02-13	2019	1	0	0	veg_host	veg_nonhost	veg_host	veg_nonhost	veg_nonhost	veg_nonhost
BULL	F_bullenei	Bohio28	sterile	2019-02-14	2019	1	0	0	veg_host	veg_nonhost	veg_host	veg_nonhost	veg_nonhost	veg_nonhost
BULL	F_bullenei	Bohio36A	sterile	2019-02-14	2019	1	0	0	veg_host	veg_nonhost	veg_host	veg_nonhost	veg_nonhost	veg_nonhost
BULL	F_bullenei	Bohio44	sterile	2019-02-14	2019	1	11	11	veg_host	veg_nonhost	veg_host	veg_nonhost	veg_nonhost	veg_nonhost
BULL	F_bullenei	BV9b	sterile	2019-02-14	2019	1	0	0	veg_host	veg_nonhost	veg_host	veg_nonhost	veg_nonhost	veg_nonhost
BULL	F_bullenei	Bohio28	sterile	2019-02-15	2019	1	0	0	veg_host	veg_nonhost	veg_host	veg_nonhost	veg_nonhost	veg_nonhost
BULL	F_bullenei	Bohio36A	sterile	2019-02-15	2019	1	0	0	veg_host	veg_nonhost	veg_host	veg_nonhost	veg_nonhost	veg_nonhost
BULL	F_bullenei	Bohio44	sterile	2019-02-15	2019	1	5	5	veg_host	veg_nonhost	veg_host	veg_nonhost	veg_nonhost	veg_nonhost
BULL	F_bullenei	BV9b	sterile	2019-02-15	2019	1	0	0	veg_host	veg_nonhost	veg_host	veg_nonhost	veg_nonhost	veg_nonhost
BULL	F_bullenei	Bohio28	sterile	2019-02-16	2019	3	0	0	veg_host	veg_nonhost	veg_host	veg_nonhost	veg_nonhost	veg_nonhost
BULL	F_bullenei	Bohio36A	sterile	2019-02-16	2019	4	0	0	veg_host	veg_nonhost	veg_host	veg_nonhost	veg_nonhost	veg_nonhost
BULL	F_bullenei	Bohio44	sterile	2019-02-16	2019	4	0	0	veg_host	veg_nonhost	veg_host	veg_nonhost	veg_nonhost	veg_nonhost
BULL	F_bullenei	BV9b	sterile	2019-02-16	2019	3	0	0	veg_host	veg_nonhost	veg_host	veg_nonhost	veg_nonhost	veg_nonhost
BULL	F_bullenei	Bohio28	sterile	2019-02-17	2019	1	0	0	veg_host	veg_nonhost	veg_host	veg_nonhost	veg_nonhost	veg_nonhost
BULL	F_bullenei	Bohio36A	sterile	2019-02-19	2019	1	0	0	veg_host	veg_nonhost	veg_host	veg_nonhost	veg_nonhost	veg_nonhost
BULL	F_bullenei	Bohio44	sterile	2019-02-19	2019	1	0	0	veg_host	veg_nonhost	veg_host	veg_nonhost	veg_nonhost	veg_nonhost
BULL	F_bullenei	BV9b	sterile	2019-02-19	2019	1	0	0	veg_host	veg_nonhost	veg_host	veg_nonhost	veg_nonhost	veg_nonhost
BULL	F_bullenei	Bohio28	sterile	2019-02-20	2019	1	0	0	veg_host	veg_nonhost	veg_host	veg_nonhost	veg_nonhost	veg_nonhost
BULL	F_bullenei	Bohio36A	sterile	2019-02-20	2019	1	0	0	veg_host	veg_nonhost	veg_host	veg_nonhost	veg_nonhost	veg_nonhost
BULL	F_bullenei	Bohio44	sterile	2019-02-20	2019	1	0	0	veg_host	veg_nonhost	veg_host	veg_nonhost	veg_nonhost	veg_nonhost
BULL	F_bullenei	BV9b	sterile	2019-02-20	2019	1	1	1	veg_host	veg_nonhost	veg_host	veg_nonhost	veg_nonhost	veg_nonhost
BULL	F_bullenei	Bohio28	sterile	2019-02-21	2019	1	0	0	veg_host	veg_nonhost	veg_host	veg_nonhost	veg_nonhost	veg_nonhost
BULL	F_bullenei	Bohio36A	sterile	2019-02-21	2019	1	0	0	veg_host	veg_nonhost	veg_host	veg_nonhost	veg_nonhost	veg_nonhost
BULL	F_bullenei	Bohio44	sterile	2019-02-21	2019	1	0	0	veg_host	veg_nonhost	veg_host	veg_nonhost	veg_nonhost	veg_nonhost
BULL	F_bullenei	BV9b	sterile	2019-02-21	2019	1	0	0	veg_host	veg_nonhost	veg_host	veg_nonhost	veg_nonhost	veg_nonhost
BULL	F_bullenei	Bohio28	sterile	2019-02-22	2019	1	0	0	veg_host	veg_nonhost	veg_host	veg_nonhost	veg_nonhost	veg_nonhost
BULL	F_bullenei	Bohio36A	sterile	2019-02-22	2019	1	0	0	veg_host	veg_nonhost	veg_host	veg_nonhost	veg_nonhost	veg_nonhost
BULL	F_bullenei	Bohio44	sterile	2019-02-22	2019	1	0	0	veg_host	veg_nonhost	veg_host	veg_nonhost	veg_nonhost	veg_nonhost
BULL	F_bullenei	BV9b	sterile	2019-02-22	2019	1	0	0	veg_host	veg_nonhost	veg_host	veg_nonhost	veg_nonhost	veg_nonhost
BULL	F_bullenei	Bohio28	sterile	2019-02-23	2019	1	0	0	veg_host	veg_nonhost	veg_host	veg_nonhost	veg_nonhost	veg_nonhost
BULL	F_bullenei	Bohio36A	sterile	2019-02-23	2019	1	0	0	veg_host	veg_nonhost	veg_host	veg_nonhost	veg_nonhost	veg_nonhost
BULL	F_bullenei	Bohio44	sterile	2019-02-23	2019	1	0	0	veg_host	veg_nonhost	veg_host	veg_nonhost	veg_nonhost	veg_nonhost
BULL	F_bullenei	BV9b	sterile	2019-02-23	2019	1	0	0	veg_host	veg_nonhost	veg_host	veg_nonhost	veg_nonhost	veg_nonhost
BULL	F_bullenei	Bohio28	sterile	2019-02-24	2019	1	0	0	veg_host	veg_nonhost	veg_host	veg_nonhost	veg_nonhost	veg_nonhost
BULL	F_bullenei	Bohio36A	sterile	2019-02-24	2019	1	0	0	veg_host	veg_nonhost	veg_host	veg_nonhost	veg_nonhost	veg_nonhost
BULL	F_bullenei	Bohio44	sterile	2019-02-24	2019	1	0	0	veg_host	veg_nonhost	veg_host	veg_nonhost	veg_nonhost	veg_nonhost
BULL	F_bullenei	BV9b	sterile	2019-02-24	2019	1	0	0	veg_host	veg_nonhost	veg_host	veg_nonhost	veg_nonhost	veg_nonhost
BULL	F_bullenei	Bohio28	sterile	2019-02-25	2019	1	0	0	veg_host	veg_nonhost	veg_host	veg_nonhost	veg_nonhost	veg_nonhost
BULL	F_bullenei	Bohio36A	sterile	2019-02-25	2019	1	0	0	veg_host	veg_nonhost	veg_host	veg_nonhost	veg_nonhost	veg_nonhost
BULL	F_bullenei	Bohio44	sterile	2019-02-25	2019	1	0	0	veg_host	veg_nonhost	veg_host	veg_nonhost	veg_nonhost	veg_nonhost
BULL	F_bullenei	BV9b	sterile	2019-02-25	2019	1	0	0	veg_host	veg_nonhost	veg_host	veg_nonhost	veg_nonhost	veg_nonhost
BULL	F_bullenei	Bohio28	sterile	2019-02-26	2019	7	0	0	veg_host	veg_nonhost	veg_host	veg_nonhost	veg_nonhost	veg_nonhost
BULL	F_bullenei	Bohio36A	sterile	2019-02-26	2019	9	0	0	veg_host	veg_nonhost	veg_host	veg_nonhost	veg_nonhost	veg_nonhost
BULL	F_bullenei	BV9b	sterile	2019-02-26	2019	1	0	0	veg_host	veg_nonhost	veg_host	veg_nonhost	veg_nonhost	veg_nonhost
BULL	F_bullenei	BV9b	sterile	2019-02-27	2019	7	0	0	veg_host	veg_nonhost	veg_host	veg_nonhost	veg_nonhost	veg_nonhost
BULL	F_bullenei	Bohio28	sterile	2019-03-07	2019	1	0	0	veg_host	veg_nonhost	veg_host	veg_nonhost	veg_nonhost	veg_nonhost
BULL	F_bullenei	Bohio36A	sterile	2019-03-07	2019	1	0	0	veg_host	veg_nonhost	veg_host	veg_nonhost	veg_nonhost	veg_nonhost
BULL	F_bullenei	BV9b	sterile	2019-03-07	2019	1	0	0	veg_host	veg_nonhost	veg_host	veg_nonhost	veg_nonhost	veg_nonhost
BULL	F_bullenei	Bohio28	sterile	2019-03-08	2019	3	0	0	veg_host	veg_nonhost	veg_host	veg_nonhost	veg_nonhost	veg_nonhost
BULL	F_bullenei	Bohio36A	sterile	2019-03-08	2019	3	0	0	veg_host	veg_nonhost	veg_host	veg_nonhost	veg_nonhost	veg_nonhost
BULL	F_bullenei	BV9b	sterile	2019-03-08	2019	3	0	0	veg_host	veg_nonhost	veg_host	veg_nonhost	veg_nonhost	veg_nonhost
BULL	F_bullenei	Bohio28	sterile	2019-03-11	2019	2	0	0	veg_host	veg_nonhost	veg_host	veg_nonhost	veg_nonhost	veg_nonhost
BULL	F_bullenei	Bohio36A	sterile	2019-03-11	2019	2	0	0	veg_host	veg_nonhost	veg_host	veg_nonhost	veg_nonhost	veg_nonhost
BULL	F_bullenei	BohioSur1	sterile	2019-03-11	2019	1	0	0	veg_host	veg_nonhost	veg_host	veg_nonhost	veg_nonhost	veg_nonhost
BULL	F_bullenei	BV9b	sterile	2019-03-11	2019	2	0	0	veg_host	veg_nonhost	veg_host	veg_nonhost	veg_nonhost	veg_nonhost
BULL	F_bullenei	BohioSur1	sterile	2019-03-12	2019	1	0	0	veg_host	veg_nonhost	veg_host	veg_nonhost	veg_nonhost	veg_nonhost
BULL	F_bullenei	Bohio28	sterile	2019-03-13	2019	2	0	0	veg_host	veg_nonhost	veg_host	veg_nonhost	veg_nonhost	veg_nonhost
BULL	F_bullenei	Bohio36A	sterile	2019-03-13	2019	2	0	0	veg_host	veg_nonhost	veg_host	veg_nonhost	veg_nonhost	veg_nonhost
BULL	F_bullenei	BohioSur1	sterile	2019-03-13	2019	1	0	0	veg_host	veg_nonhost	veg_host	veg_nonhost	veg_nonhost	veg_nonhost
BULL	F_bullenei	BV9b	sterile	2019-03-13	2019	2	0	0	veg_host	veg_nonhost	veg_host	veg_nonhost	veg_nonhost	veg_nonhost
BULL	F_bullenei	BohioSur1	sterile	2019-03-14	2019	1	0	0	veg_host	veg_nonhost	veg_host	veg_nonhost	veg_nonhost	veg_nonhost
BULL	F_bullenei	Bohio28	sterile	2019-03-15	2019	3	0	0	veg_host	veg_nonhost	veg_host	veg_nonhost	veg_nonhost	veg_nonhost
BULL	F_bullenei	Bohio28	sterile	2019-03-15	2019	1	0	0	veg_host	veg_nonhost	veg_host	veg_nonhost	veg_nonhost	veg_nonhost
BULL	F_bullenei	Bohio36A	sterile	2019-03-15	2019	4	0	0	veg_host	veg_nonhost	veg_host	veg_nonhost	veg_nonhost	veg_nonhost
BULL	F_bullenei	BohioSur1	sterile	2019-03-15	2019	3	0	0	veg_host	veg_nonhost	veg_host	veg_nonhost	veg_nonhost	veg_nonhost
BULL	F_bullenei	BV9b	sterile	2019-03-15	2019	3	0	0	veg_host	veg_nonhost	veg_host	veg_nonhost	veg_nonhost	veg_nonhost
BULL	F_bullenei	Bohio28	sterile	2019-03-16	2019	1	0	0	veg_host	veg_nonhost	veg_host	veg_nonhost	veg_nonhost	veg_nonhost
[truncated: 461 more rows]

## Sheet: BOOTSTRAPS
species	host_type	bootstraps_trapping	bootstraps_barcodes	btraps*bbarc	phase
[truncated: 4,800 more rows]
